# Supplementary material for: Ames test study designs for nitrosamine mutagenicity testing: qualitative and quantitative analysis of key assay parameters
Source: Mutagenesis. 2023 Dec 19;39(2):78–95. doi: 10.1093/mutage/gead033 (PMC10928841; doi:10.1093/mutage/gead033)
Supplement: gead033_suppl_Supplementary_Tables_S5 [file gead033_suppl_supplementary_tables_s5.xlsx]

## Sheet: Sheet1
Company	Study.no	Sub.study.no	Replicate	CAS.no	Common.name	Batch.no	Result	Solvent.vehicle	Methodology	Strain	Treatment.type	Test.Conc	Dose.units	uLAdditionvolume	Revertant.count	Cytotoxicity	Precipitation	Metabolic.activation	Incubation.time.mins	S9.source.animal	S9.inducer	S9.percentage	Compound.purity	OECD.compliant	GLP	Date	Comments
GSK	Ames-3150	4	1	62-75-9	Dimethyl(nitroso)amine	NAN	Negative	DMSO	Plate.Incorporation	TA100	Vehicle.Control	0	ug.plate	100	127	No	No	No	NAN	NAN	NAN	NAN	98	Yes	No	2020-08-10	NAN
GSK	Ames-3150	4	2	62-75-9	Dimethyl(nitroso)amine	NAN	Negative	DMSO	Plate.Incorporation	TA100	Vehicle.Control	0	ug.plate	100	147	No	No	No	NAN	NAN	NAN	NAN	98	Yes	No	2020-08-10	NAN
GSK	Ames-3150	4	3	62-75-9	Dimethyl(nitroso)amine	NAN	Negative	DMSO	Plate.Incorporation	TA100	Vehicle.Control	0	ug.plate	100	141	No	No	No	NAN	NAN	NAN	NAN	98	Yes	No	2020-08-10	NAN
GSK	Ames-3150	4	4	62-75-9	Dimethyl(nitroso)amine	NAN	Negative	DMSO	Plate.Incorporation	TA100	Vehicle.Control	0	ug.plate	100	136	No	No	No	NAN	NAN	NAN	NAN	98	Yes	No	2020-08-10	NAN
GSK	Ames-3150	4	5	62-75-9	Dimethyl(nitroso)amine	NAN	Negative	DMSO	Plate.Incorporation	TA100	Vehicle.Control	0	ug.plate	100	118	No	No	No	NAN	NAN	NAN	NAN	98	Yes	No	2020-08-10	NAN
GSK	Ames-3150	4	6	62-75-9	Dimethyl(nitroso)amine	NAN	Negative	DMSO	Plate.Incorporation	TA100	Vehicle.Control	0	ug.plate	100	117	No	No	No	NAN	NAN	NAN	NAN	98	Yes	No	2020-08-10	NAN
GSK	Ames-3150	4	1	62-75-9	Dimethyl(nitroso)amine	2020-0369507	Negative	DMSO	Plate.Incorporation	TA100	Test.Article	150	ug.plate	100	144	No	No	No	NAN	NAN	NAN	NAN	98	Yes	No	2020-08-10	NAN
GSK	Ames-3150	4	2	62-75-9	Dimethyl(nitroso)amine	2020-0369507	Negative	DMSO	Plate.Incorporation	TA100	Test.Article	150	ug.plate	100	152	No	No	No	NAN	NAN	NAN	NAN	98	Yes	No	2020-08-10	NAN
GSK	Ames-3150	4	3	62-75-9	Dimethyl(nitroso)amine	2020-0369507	Negative	DMSO	Plate.Incorporation	TA100	Test.Article	150	ug.plate	100	139	No	No	No	NAN	NAN	NAN	NAN	98	Yes	No	2020-08-10	NAN
GSK	Ames-3150	4	1	62-75-9	Dimethyl(nitroso)amine	2020-0369507	Negative	DMSO	Plate.Incorporation	TA100	Test.Article	500	ug.plate	100	139	No	No	No	NAN	NAN	NAN	NAN	98	Yes	No	2020-08-10	NAN
GSK	Ames-3150	4	2	62-75-9	Dimethyl(nitroso)amine	2020-0369507	Negative	DMSO	Plate.Incorporation	TA100	Test.Article	500	ug.plate	100	122	No	No	No	NAN	NAN	NAN	NAN	98	Yes	No	2020-08-10	NAN
GSK	Ames-3150	4	3	62-75-9	Dimethyl(nitroso)amine	2020-0369507	Negative	DMSO	Plate.Incorporation	TA100	Test.Article	500	ug.plate	100	121	No	No	No	NAN	NAN	NAN	NAN	98	Yes	No	2020-08-10	NAN
GSK	Ames-3150	4	1	62-75-9	Dimethyl(nitroso)amine	2020-0369507	Negative	DMSO	Plate.Incorporation	TA100	Test.Article	1500	ug.plate	100	147	No	No	No	NAN	NAN	NAN	NAN	98	Yes	No	2020-08-10	NAN
GSK	Ames-3150	4	2	62-75-9	Dimethyl(nitroso)amine	2020-0369507	Negative	DMSO	Plate.Incorporation	TA100	Test.Article	1500	ug.plate	100	156	No	No	No	NAN	NAN	NAN	NAN	98	Yes	No	2020-08-10	NAN
GSK	Ames-3150	4	3	62-75-9	Dimethyl(nitroso)amine	2020-0369507	Negative	DMSO	Plate.Incorporation	TA100	Test.Article	1500	ug.plate	100	151	No	No	No	NAN	NAN	NAN	NAN	98	Yes	No	2020-08-10	NAN
GSK	Ames-3150	4	1	62-75-9	Dimethyl(nitroso)amine	2020-0369507	Negative	DMSO	Plate.Incorporation	TA100	Test.Article	2500	ug.plate	100	181	No	No	No	NAN	NAN	NAN	NAN	98	Yes	No	2020-08-10	NAN
GSK	Ames-3150	4	2	62-75-9	Dimethyl(nitroso)amine	2020-0369507	Negative	DMSO	Plate.Incorporation	TA100	Test.Article	2500	ug.plate	100	152	No	No	No	NAN	NAN	NAN	NAN	98	Yes	No	2020-08-10	NAN
GSK	Ames-3150	4	3	62-75-9	Dimethyl(nitroso)amine	2020-0369507	Negative	DMSO	Plate.Incorporation	TA100	Test.Article	2500	ug.plate	100	155	No	No	No	NAN	NAN	NAN	NAN	98	Yes	No	2020-08-10	NAN
GSK	Ames-3150	4	1	62-75-9	Dimethyl(nitroso)amine	2020-0369507	Negative	DMSO	Plate.Incorporation	TA100	Test.Article	5000	ug.plate	100	162	No	No	No	NAN	NAN	NAN	NAN	98	Yes	No	2020-08-10	NAN
GSK	Ames-3150	4	2	62-75-9	Dimethyl(nitroso)amine	2020-0369507	Negative	DMSO	Plate.Incorporation	TA100	Test.Article	5000	ug.plate	100	126	No	No	No	NAN	NAN	NAN	NAN	98	Yes	No	2020-08-10	NAN
GSK	Ames-3150	4	3	62-75-9	Dimethyl(nitroso)amine	2020-0369507	Negative	DMSO	Plate.Incorporation	TA100	Test.Article	5000	ug.plate	100	141	No	No	No	NAN	NAN	NAN	NAN	98	Yes	No	2020-08-10	NAN
GSK	Ames-3150	4	1	62-75-9	Dimethyl(nitroso)amine	NAN	Negative	DMSO	Plate.Incorporation	TA1535	Vehicle.Control	0	ug.plate	100	21	No	No	No	NAN	NAN	NAN	NAN	98	Yes	No	2020-08-10	NAN
GSK	Ames-3150	4	2	62-75-9	Dimethyl(nitroso)amine	NAN	Negative	DMSO	Plate.Incorporation	TA1535	Vehicle.Control	0	ug.plate	100	23	No	No	No	NAN	NAN	NAN	NAN	98	Yes	No	2020-08-10	NAN
GSK	Ames-3150	4	3	62-75-9	Dimethyl(nitroso)amine	NAN	Negative	DMSO	Plate.Incorporation	TA1535	Vehicle.Control	0	ug.plate	100	23	No	No	No	NAN	NAN	NAN	NAN	98	Yes	No	2020-08-10	NAN
GSK	Ames-3150	4	4	62-75-9	Dimethyl(nitroso)amine	NAN	Negative	DMSO	Plate.Incorporation	TA1535	Vehicle.Control	0	ug.plate	100	24	No	No	No	NAN	NAN	NAN	NAN	98	Yes	No	2020-08-10	NAN
GSK	Ames-3150	4	5	62-75-9	Dimethyl(nitroso)amine	NAN	Negative	DMSO	Plate.Incorporation	TA1535	Vehicle.Control	0	ug.plate	100	23	No	No	No	NAN	NAN	NAN	NAN	98	Yes	No	2020-08-10	NAN
GSK	Ames-3150	4	6	62-75-9	Dimethyl(nitroso)amine	NAN	Negative	DMSO	Plate.Incorporation	TA1535	Vehicle.Control	0	ug.plate	100	23	No	No	No	NAN	NAN	NAN	NAN	98	Yes	No	2020-08-10	NAN
GSK	Ames-3150	4	1	62-75-9	Dimethyl(nitroso)amine	2020-0369507	Negative	DMSO	Plate.Incorporation	TA1535	Test.Article	150	ug.plate	100	26	No	No	No	NAN	NAN	NAN	NAN	98	Yes	No	2020-08-10	NAN
GSK	Ames-3150	4	2	62-75-9	Dimethyl(nitroso)amine	2020-0369507	Negative	DMSO	Plate.Incorporation	TA1535	Test.Article	150	ug.plate	100	16	No	No	No	NAN	NAN	NAN	NAN	98	Yes	No	2020-08-10	NAN
GSK	Ames-3150	4	3	62-75-9	Dimethyl(nitroso)amine	2020-0369507	Negative	DMSO	Plate.Incorporation	TA1535	Test.Article	150	ug.plate	100	16	No	No	No	NAN	NAN	NAN	NAN	98	Yes	No	2020-08-10	NAN
GSK	Ames-3150	4	1	62-75-9	Dimethyl(nitroso)amine	2020-0369507	Negative	DMSO	Plate.Incorporation	TA1535	Test.Article	500	ug.plate	100	24	No	No	No	NAN	NAN	NAN	NAN	98	Yes	No	2020-08-10	NAN
GSK	Ames-3150	4	2	62-75-9	Dimethyl(nitroso)amine	2020-0369507	Negative	DMSO	Plate.Incorporation	TA1535	Test.Article	500	ug.plate	100	14	No	No	No	NAN	NAN	NAN	NAN	98	Yes	No	2020-08-10	NAN
GSK	Ames-3150	4	3	62-75-9	Dimethyl(nitroso)amine	2020-0369507	Negative	DMSO	Plate.Incorporation	TA1535	Test.Article	500	ug.plate	100	30	No	No	No	NAN	NAN	NAN	NAN	98	Yes	No	2020-08-10	NAN
GSK	Ames-3150	4	1	62-75-9	Dimethyl(nitroso)amine	2020-0369507	Negative	DMSO	Plate.Incorporation	TA1535	Test.Article	1500	ug.plate	100	30	No	No	No	NAN	NAN	NAN	NAN	98	Yes	No	2020-08-10	NAN
GSK	Ames-3150	4	2	62-75-9	Dimethyl(nitroso)amine	2020-0369507	Negative	DMSO	Plate.Incorporation	TA1535	Test.Article	1500	ug.plate	100	20	No	No	No	NAN	NAN	NAN	NAN	98	Yes	No	2020-08-10	NAN
GSK	Ames-3150	4	3	62-75-9	Dimethyl(nitroso)amine	2020-0369507	Negative	DMSO	Plate.Incorporation	TA1535	Test.Article	1500	ug.plate	100	18	No	No	No	NAN	NAN	NAN	NAN	98	Yes	No	2020-08-10	NAN
GSK	Ames-3150	4	1	62-75-9	Dimethyl(nitroso)amine	2020-0369507	Negative	DMSO	Plate.Incorporation	TA1535	Test.Article	2500	ug.plate	100	23	No	No	No	NAN	NAN	NAN	NAN	98	Yes	No	2020-08-10	NAN
GSK	Ames-3150	4	2	62-75-9	Dimethyl(nitroso)amine	2020-0369507	Negative	DMSO	Plate.Incorporation	TA1535	Test.Article	2500	ug.plate	100	35	No	No	No	NAN	NAN	NAN	NAN	98	Yes	No	2020-08-10	NAN
GSK	Ames-3150	4	3	62-75-9	Dimethyl(nitroso)amine	2020-0369507	Negative	DMSO	Plate.Incorporation	TA1535	Test.Article	2500	ug.plate	100	23	No	No	No	NAN	NAN	NAN	NAN	98	Yes	No	2020-08-10	NAN
GSK	Ames-3150	4	1	62-75-9	Dimethyl(nitroso)amine	2020-0369507	Negative	DMSO	Plate.Incorporation	TA1535	Test.Article	5000	ug.plate	100	30	No	No	No	NAN	NAN	NAN	NAN	98	Yes	No	2020-08-10	NAN
GSK	Ames-3150	4	2	62-75-9	Dimethyl(nitroso)amine	2020-0369507	Negative	DMSO	Plate.Incorporation	TA1535	Test.Article	5000	ug.plate	100	20	No	No	No	NAN	NAN	NAN	NAN	98	Yes	No	2020-08-10	NAN
GSK	Ames-3150	4	3	62-75-9	Dimethyl(nitroso)amine	2020-0369507	Negative	DMSO	Plate.Incorporation	TA1535	Test.Article	5000	ug.plate	100	21	No	No	No	NAN	NAN	NAN	NAN	98	Yes	No	2020-08-10	NAN
GSK	Ames-3150	4	1	62-75-9	Dimethyl(nitroso)amine	NAN	Negative	DMSO	Plate.Incorporation	TA1537	Vehicle.Control	0	ug.plate	100	10	No	No	No	NAN	NAN	NAN	NAN	98	Yes	No	2020-08-10	NAN
GSK	Ames-3150	4	2	62-75-9	Dimethyl(nitroso)amine	NAN	Negative	DMSO	Plate.Incorporation	TA1537	Vehicle.Control	0	ug.plate	100	19	No	No	No	NAN	NAN	NAN	NAN	98	Yes	No	2020-08-10	NAN
GSK	Ames-3150	4	3	62-75-9	Dimethyl(nitroso)amine	NAN	Negative	DMSO	Plate.Incorporation	TA1537	Vehicle.Control	0	ug.plate	100	13	No	No	No	NAN	NAN	NAN	NAN	98	Yes	No	2020-08-10	NAN
GSK	Ames-3150	4	4	62-75-9	Dimethyl(nitroso)amine	NAN	Negative	DMSO	Plate.Incorporation	TA1537	Vehicle.Control	0	ug.plate	100	21	No	No	No	NAN	NAN	NAN	NAN	98	Yes	No	2020-08-10	NAN
GSK	Ames-3150	4	5	62-75-9	Dimethyl(nitroso)amine	NAN	Negative	DMSO	Plate.Incorporation	TA1537	Vehicle.Control	0	ug.plate	100	23	No	No	No	NAN	NAN	NAN	NAN	98	Yes	No	2020-08-10	NAN
GSK	Ames-3150	4	6	62-75-9	Dimethyl(nitroso)amine	NAN	Negative	DMSO	Plate.Incorporation	TA1537	Vehicle.Control	0	ug.plate	100	19	No	No	No	NAN	NAN	NAN	NAN	98	Yes	No	2020-08-10	NAN
GSK	Ames-3150	4	1	62-75-9	Dimethyl(nitroso)amine	2020-0369507	Negative	DMSO	Plate.Incorporation	TA1537	Test.Article	150	ug.plate	100	18	No	No	No	NAN	NAN	NAN	NAN	98	Yes	No	2020-08-10	NAN
GSK	Ames-3150	4	2	62-75-9	Dimethyl(nitroso)amine	2020-0369507	Negative	DMSO	Plate.Incorporation	TA1537	Test.Article	150	ug.plate	100	13	No	No	No	NAN	NAN	NAN	NAN	98	Yes	No	2020-08-10	NAN
GSK	Ames-3150	4	3	62-75-9	Dimethyl(nitroso)amine	2020-0369507	Negative	DMSO	Plate.Incorporation	TA1537	Test.Article	150	ug.plate	100	10	No	No	No	NAN	NAN	NAN	NAN	98	Yes	No	2020-08-10	NAN
GSK	Ames-3150	4	1	62-75-9	Dimethyl(nitroso)amine	2020-0369507	Negative	DMSO	Plate.Incorporation	TA1537	Test.Article	500	ug.plate	100	26	No	No	No	NAN	NAN	NAN	NAN	98	Yes	No	2020-08-10	NAN
GSK	Ames-3150	4	2	62-75-9	Dimethyl(nitroso)amine	2020-0369507	Negative	DMSO	Plate.Incorporation	TA1537	Test.Article	500	ug.plate	100	16	No	No	No	NAN	NAN	NAN	NAN	98	Yes	No	2020-08-10	NAN
GSK	Ames-3150	4	3	62-75-9	Dimethyl(nitroso)amine	2020-0369507	Negative	DMSO	Plate.Incorporation	TA1537	Test.Article	500	ug.plate	100	11	No	No	No	NAN	NAN	NAN	NAN	98	Yes	No	2020-08-10	NAN
GSK	Ames-3150	4	1	62-75-9	Dimethyl(nitroso)amine	2020-0369507	Negative	DMSO	Plate.Incorporation	TA1537	Test.Article	1500	ug.plate	100	18	No	No	No	NAN	NAN	NAN	NAN	98	Yes	No	2020-08-10	NAN
GSK	Ames-3150	4	2	62-75-9	Dimethyl(nitroso)amine	2020-0369507	Negative	DMSO	Plate.Incorporation	TA1537	Test.Article	1500	ug.plate	100	21	No	No	No	NAN	NAN	NAN	NAN	98	Yes	No	2020-08-10	NAN
GSK	Ames-3150	4	3	62-75-9	Dimethyl(nitroso)amine	2020-0369507	Negative	DMSO	Plate.Incorporation	TA1537	Test.Article	1500	ug.plate	100	16	No	No	No	NAN	NAN	NAN	NAN	98	Yes	No	2020-08-10	NAN
GSK	Ames-3150	4	1	62-75-9	Dimethyl(nitroso)amine	2020-0369507	Negative	DMSO	Plate.Incorporation	TA1537	Test.Article	2500	ug.plate	100	11	No	No	No	NAN	NAN	NAN	NAN	98	Yes	No	2020-08-10	NAN
GSK	Ames-3150	4	2	62-75-9	Dimethyl(nitroso)amine	2020-0369507	Negative	DMSO	Plate.Incorporation	TA1537	Test.Article	2500	ug.plate	100	18	No	No	No	NAN	NAN	NAN	NAN	98	Yes	No	2020-08-10	NAN
GSK	Ames-3150	4	3	62-75-9	Dimethyl(nitroso)amine	2020-0369507	Negative	DMSO	Plate.Incorporation	TA1537	Test.Article	2500	ug.plate	100	24	No	No	No	NAN	NAN	NAN	NAN	98	Yes	No	2020-08-10	NAN
GSK	Ames-3150	4	1	62-75-9	Dimethyl(nitroso)amine	2020-0369507	Negative	DMSO	Plate.Incorporation	TA1537	Test.Article	5000	ug.plate	100	14	No	No	No	NAN	NAN	NAN	NAN	98	Yes	No	2020-08-10	NAN
GSK	Ames-3150	4	2	62-75-9	Dimethyl(nitroso)amine	2020-0369507	Negative	DMSO	Plate.Incorporation	TA1537	Test.Article	5000	ug.plate	100	11	No	No	No	NAN	NAN	NAN	NAN	98	Yes	No	2020-08-10	NAN
GSK	Ames-3150	4	3	62-75-9	Dimethyl(nitroso)amine	2020-0369507	Negative	DMSO	Plate.Incorporation	TA1537	Test.Article	5000	ug.plate	100	15	No	No	No	NAN	NAN	NAN	NAN	98	Yes	No	2020-08-10	NAN
GSK	Ames-3150	4	1	62-75-9	Dimethyl(nitroso)amine	NAN	Negative	DMSO	Plate.Incorporation	TA98	Vehicle.Control	0	ug.plate	100	24	No	No	No	NAN	NAN	NAN	NAN	98	Yes	No	2020-08-10	NAN
GSK	Ames-3150	4	2	62-75-9	Dimethyl(nitroso)amine	NAN	Negative	DMSO	Plate.Incorporation	TA98	Vehicle.Control	0	ug.plate	100	30	No	No	No	NAN	NAN	NAN	NAN	98	Yes	No	2020-08-10	NAN
GSK	Ames-3150	4	3	62-75-9	Dimethyl(nitroso)amine	NAN	Negative	DMSO	Plate.Incorporation	TA98	Vehicle.Control	0	ug.plate	100	38	No	No	No	NAN	NAN	NAN	NAN	98	Yes	No	2020-08-10	NAN
GSK	Ames-3150	4	4	62-75-9	Dimethyl(nitroso)amine	NAN	Negative	DMSO	Plate.Incorporation	TA98	Vehicle.Control	0	ug.plate	100	46	No	No	No	NAN	NAN	NAN	NAN	98	Yes	No	2020-08-10	NAN
GSK	Ames-3150	4	5	62-75-9	Dimethyl(nitroso)amine	NAN	Negative	DMSO	Plate.Incorporation	TA98	Vehicle.Control	0	ug.plate	100	19	No	No	No	NAN	NAN	NAN	NAN	98	Yes	No	2020-08-10	NAN
GSK	Ames-3150	4	6	62-75-9	Dimethyl(nitroso)amine	NAN	Negative	DMSO	Plate.Incorporation	TA98	Vehicle.Control	0	ug.plate	100	30	No	No	No	NAN	NAN	NAN	NAN	98	Yes	No	2020-08-10	NAN
GSK	Ames-3150	4	1	62-75-9	Dimethyl(nitroso)amine	2020-0369507	Negative	DMSO	Plate.Incorporation	TA98	Test.Article	150	ug.plate	100	24	No	No	No	NAN	NAN	NAN	NAN	98	Yes	No	2020-08-10	NAN
GSK	Ames-3150	4	2	62-75-9	Dimethyl(nitroso)amine	2020-0369507	Negative	DMSO	Plate.Incorporation	TA98	Test.Article	150	ug.plate	100	38	No	No	No	NAN	NAN	NAN	NAN	98	Yes	No	2020-08-10	NAN
GSK	Ames-3150	4	3	62-75-9	Dimethyl(nitroso)amine	2020-0369507	Negative	DMSO	Plate.Incorporation	TA98	Test.Article	150	ug.plate	100	33	No	No	No	NAN	NAN	NAN	NAN	98	Yes	No	2020-08-10	NAN
GSK	Ames-3150	4	1	62-75-9	Dimethyl(nitroso)amine	2020-0369507	Negative	DMSO	Plate.Incorporation	TA98	Test.Article	500	ug.plate	100	33	No	No	No	NAN	NAN	NAN	NAN	98	Yes	No	2020-08-10	NAN
GSK	Ames-3150	4	2	62-75-9	Dimethyl(nitroso)amine	2020-0369507	Negative	DMSO	Plate.Incorporation	TA98	Test.Article	500	ug.plate	100	23	No	No	No	NAN	NAN	NAN	NAN	98	Yes	No	2020-08-10	NAN
GSK	Ames-3150	4	3	62-75-9	Dimethyl(nitroso)amine	2020-0369507	Negative	DMSO	Plate.Incorporation	TA98	Test.Article	500	ug.plate	100	36	No	No	No	NAN	NAN	NAN	NAN	98	Yes	No	2020-08-10	NAN
GSK	Ames-3150	4	1	62-75-9	Dimethyl(nitroso)amine	2020-0369507	Negative	DMSO	Plate.Incorporation	TA98	Test.Article	1500	ug.plate	100	36	No	No	No	NAN	NAN	NAN	NAN	98	Yes	No	2020-08-10	NAN
GSK	Ames-3150	4	2	62-75-9	Dimethyl(nitroso)amine	2020-0369507	Negative	DMSO	Plate.Incorporation	TA98	Test.Article	1500	ug.plate	100	23	No	No	No	NAN	NAN	NAN	NAN	98	Yes	No	2020-08-10	NAN
GSK	Ames-3150	4	3	62-75-9	Dimethyl(nitroso)amine	2020-0369507	Negative	DMSO	Plate.Incorporation	TA98	Test.Article	1500	ug.plate	100	35	No	No	No	NAN	NAN	NAN	NAN	98	Yes	No	2020-08-10	NAN
GSK	Ames-3150	4	1	62-75-9	Dimethyl(nitroso)amine	2020-0369507	Negative	DMSO	Plate.Incorporation	TA98	Test.Article	2500	ug.plate	100	31	No	No	No	NAN	NAN	NAN	NAN	98	Yes	No	2020-08-10	NAN
GSK	Ames-3150	4	2	62-75-9	Dimethyl(nitroso)amine	2020-0369507	Negative	DMSO	Plate.Incorporation	TA98	Test.Article	2500	ug.plate	100	31	No	No	No	NAN	NAN	NAN	NAN	98	Yes	No	2020-08-10	NAN
GSK	Ames-3150	4	3	62-75-9	Dimethyl(nitroso)amine	2020-0369507	Negative	DMSO	Plate.Incorporation	TA98	Test.Article	2500	ug.plate	100	31	No	No	No	NAN	NAN	NAN	NAN	98	Yes	No	2020-08-10	NAN
GSK	Ames-3150	4	1	62-75-9	Dimethyl(nitroso)amine	2020-0369507	Negative	DMSO	Plate.Incorporation	TA98	Test.Article	5000	ug.plate	100	25	No	No	No	NAN	NAN	NAN	NAN	98	Yes	No	2020-08-10	NAN
GSK	Ames-3150	4	2	62-75-9	Dimethyl(nitroso)amine	2020-0369507	Negative	DMSO	Plate.Incorporation	TA98	Test.Article	5000	ug.plate	100	33	No	No	No	NAN	NAN	NAN	NAN	98	Yes	No	2020-08-10	NAN
GSK	Ames-3150	4	3	62-75-9	Dimethyl(nitroso)amine	2020-0369507	Negative	DMSO	Plate.Incorporation	TA98	Test.Article	5000	ug.plate	100	26	No	No	No	NAN	NAN	NAN	NAN	98	Yes	No	2020-08-10	NAN
GSK	Ames-3150	4	1	26628-22-8	SodiumAzide	NAN	Positive	Water	Plate.Incorporation	TA100	Positive.Control	2	ug.plate	100	1339	No	No	No	NAN	NAN	NAN	NAN	98	Yes	No	2020-08-10	NAN
GSK	Ames-3150	4	2	26628-22-8	SodiumAzide	NAN	Positive	Water	Plate.Incorporation	TA100	Positive.Control	2	ug.plate	100	1392	No	No	No	NAN	NAN	NAN	NAN	98	Yes	No	2020-08-10	NAN
GSK	Ames-3150	4	1	26628-22-8	SodiumAzide	NAN	Positive	Water	Plate.Incorporation	TA1535	Positive.Control	2	ug.plate	100	790	No	No	No	NAN	NAN	NAN	NAN	98	Yes	No	2020-08-10	NAN
GSK	Ames-3150	4	2	26628-22-8	SodiumAzide	NAN	Positive	Water	Plate.Incorporation	TA1535	Positive.Control	2	ug.plate	100	838	No	No	No	NAN	NAN	NAN	NAN	98	Yes	No	2020-08-10	NAN
GSK	Ames-3150	4	1	90-45-9	9-Aminoacridine	NAN	Positive	DMSO	Plate.Incorporation	TA1537	Positive.Control	1	ug.plate	100	104	No	No	No	NAN	NAN	NAN	NAN	98	Yes	No	2020-08-10	NAN
GSK	Ames-3150	4	2	90-45-9	9-Aminoacridine	NAN	Positive	DMSO	Plate.Incorporation	TA1537	Positive.Control	1	ug.plate	100	80	No	No	No	NAN	NAN	NAN	NAN	98	Yes	No	2020-08-10	NAN
GSK	Ames-3150	4	1	607-57-8	2-Nitrofluorene	NAN	Positive	DMSO	Plate.Incorporation	TA98	Positive.Control	1	ug.plate	100	683	No	No	No	NAN	NAN	NAN	NAN	98	Yes	No	2020-08-10	NAN
GSK	Ames-3150	4	2	607-57-8	2-Nitrofluorene	NAN	Positive	DMSO	Plate.Incorporation	TA98	Positive.Control	1	ug.plate	100	453	No	No	No	NAN	NAN	NAN	NAN	98	Yes	No	2020-08-10	NAN
GSK	Ames-3150	8	1	62-75-9	Dimethyl(nitroso)amine	NAN	Negative	DMSO	Plate.Incorporation	WP2uvrA.pKM101	Vehicle.Control	0	ug.plate	100	119	No	No	No	NAN	NAN	NAN	NAN	98	Yes	No	2020-08-17	NAN
GSK	Ames-3150	8	2	62-75-9	Dimethyl(nitroso)amine	NAN	Negative	DMSO	Plate.Incorporation	WP2uvrA.pKM101	Vehicle.Control	0	ug.plate	100	124	No	No	No	NAN	NAN	NAN	NAN	98	Yes	No	2020-08-17	NAN
GSK	Ames-3150	8	3	62-75-9	Dimethyl(nitroso)amine	NAN	Negative	DMSO	Plate.Incorporation	WP2uvrA.pKM101	Vehicle.Control	0	ug.plate	100	155	No	No	No	NAN	NAN	NAN	NAN	98	Yes	No	2020-08-17	NAN
GSK	Ames-3150	8	4	62-75-9	Dimethyl(nitroso)amine	NAN	Negative	DMSO	Plate.Incorporation	WP2uvrA.pKM101	Vehicle.Control	0	ug.plate	100	131	No	No	No	NAN	NAN	NAN	NAN	98	Yes	No	2020-08-17	NAN
GSK	Ames-3150	8	5	62-75-9	Dimethyl(nitroso)amine	NAN	Negative	DMSO	Plate.Incorporation	WP2uvrA.pKM101	Vehicle.Control	0	ug.plate	100	147	No	No	No	NAN	NAN	NAN	NAN	98	Yes	No	2020-08-17	NAN
GSK	Ames-3150	8	6	62-75-9	Dimethyl(nitroso)amine	NAN	Negative	DMSO	Plate.Incorporation	WP2uvrA.pKM101	Vehicle.Control	0	ug.plate	100	119	No	No	No	NAN	NAN	NAN	NAN	98	Yes	No	2020-08-17	NAN
GSK	Ames-3150	8	1	62-75-9	Dimethyl(nitroso)amine	2020-0369507	Negative	DMSO	Plate.Incorporation	WP2uvrA.pKM101	Test.Article	150	ug.plate	100	102	No	No	No	NAN	NAN	NAN	NAN	98	Yes	No	2020-08-17	NAN
GSK	Ames-3150	8	2	62-75-9	Dimethyl(nitroso)amine	2020-0369507	Negative	DMSO	Plate.Incorporation	WP2uvrA.pKM101	Test.Article	150	ug.plate	100	126	No	No	No	NAN	NAN	NAN	NAN	98	Yes	No	2020-08-17	NAN
GSK	Ames-3150	8	3	62-75-9	Dimethyl(nitroso)amine	2020-0369507	Negative	DMSO	Plate.Incorporation	WP2uvrA.pKM101	Test.Article	150	ug.plate	100	134	No	No	No	NAN	NAN	NAN	NAN	98	Yes	No	2020-08-17	NAN
GSK	Ames-3150	8	1	62-75-9	Dimethyl(nitroso)amine	2020-0369507	Negative	DMSO	Plate.Incorporation	WP2uvrA.pKM101	Test.Article	500	ug.plate	100	124	No	No	No	NAN	NAN	NAN	NAN	98	Yes	No	2020-08-17	NAN
GSK	Ames-3150	8	2	62-75-9	Dimethyl(nitroso)amine	2020-0369507	Negative	DMSO	Plate.Incorporation	WP2uvrA.pKM101	Test.Article	500	ug.plate	100	119	No	No	No	NAN	NAN	NAN	NAN	98	Yes	No	2020-08-17	NAN
GSK	Ames-3150	8	3	62-75-9	Dimethyl(nitroso)amine	2020-0369507	Negative	DMSO	Plate.Incorporation	WP2uvrA.pKM101	Test.Article	500	ug.plate	100	142	No	No	No	NAN	NAN	NAN	NAN	98	Yes	No	2020-08-17	NAN
GSK	Ames-3150	8	1	62-75-9	Dimethyl(nitroso)amine	2020-0369507	Negative	DMSO	Plate.Incorporation	WP2uvrA.pKM101	Test.Article	1500	ug.plate	100	131	No	No	No	NAN	NAN	NAN	NAN	98	Yes	No	2020-08-17	NAN
GSK	Ames-3150	8	2	62-75-9	Dimethyl(nitroso)amine	2020-0369507	Negative	DMSO	Plate.Incorporation	WP2uvrA.pKM101	Test.Article	1500	ug.plate	100	137	No	No	No	NAN	NAN	NAN	NAN	98	Yes	No	2020-08-17	NAN
GSK	Ames-3150	8	3	62-75-9	Dimethyl(nitroso)amine	2020-0369507	Negative	DMSO	Plate.Incorporation	WP2uvrA.pKM101	Test.Article	1500	ug.plate	100	151	No	No	No	NAN	NAN	NAN	NAN	98	Yes	No	2020-08-17	NAN
GSK	Ames-3150	8	1	62-75-9	Dimethyl(nitroso)amine	2020-0369507	Negative	DMSO	Plate.Incorporation	WP2uvrA.pKM101	Test.Article	2500	ug.plate	100	128	No	No	No	NAN	NAN	NAN	NAN	98	Yes	No	2020-08-17	NAN
GSK	Ames-3150	8	2	62-75-9	Dimethyl(nitroso)amine	2020-0369507	Negative	DMSO	Plate.Incorporation	WP2uvrA.pKM101	Test.Article	2500	ug.plate	100	129	No	No	No	NAN	NAN	NAN	NAN	98	Yes	No	2020-08-17	NAN
GSK	Ames-3150	8	3	62-75-9	Dimethyl(nitroso)amine	2020-0369507	Negative	DMSO	Plate.Incorporation	WP2uvrA.pKM101	Test.Article	2500	ug.plate	100	134	No	No	No	NAN	NAN	NAN	NAN	98	Yes	No	2020-08-17	NAN
GSK	Ames-3150	8	1	62-75-9	Dimethyl(nitroso)amine	2020-0369507	Negative	DMSO	Plate.Incorporation	WP2uvrA.pKM101	Test.Article	5000	ug.plate	100	144	No	No	No	NAN	NAN	NAN	NAN	98	Yes	No	2020-08-17	NAN
GSK	Ames-3150	8	2	62-75-9	Dimethyl(nitroso)amine	2020-0369507	Negative	DMSO	Plate.Incorporation	WP2uvrA.pKM101	Test.Article	5000	ug.plate	100	131	No	No	No	NAN	NAN	NAN	NAN	98	Yes	No	2020-08-17	NAN
GSK	Ames-3150	8	3	62-75-9	Dimethyl(nitroso)amine	2020-0369507	Negative	DMSO	Plate.Incorporation	WP2uvrA.pKM101	Test.Article	5000	ug.plate	100	123	No	No	No	NAN	NAN	NAN	NAN	98	Yes	No	2020-08-17	NAN
GSK	Ames-3150	8	1	56-57-5	4-Nitroquinoline-1-oxide	NAN	Positive	DMSO	Plate.Incorporation	WP2uvrA.pKM101	Positive.Control	2	ug.plate	100	4067	No	No	No	NAN	NAN	NAN	NAN	98	Yes	No	2020-08-17	NAN
GSK	Ames-3150	8	2	56-57-5	4-Nitroquinoline-1-oxide	NAN	Positive	DMSO	Plate.Incorporation	WP2uvrA.pKM101	Positive.Control	2	ug.plate	100	4218	No	No	No	NAN	NAN	NAN	NAN	98	Yes	No	2020-08-17	NAN
GSK	Ames-3150	1	1	62-75-9	Dimethyl(nitroso)amine	NAN	Negative	DMSO	Plate.Incorporation	TA100	Vehicle.Control	0	ug.plate	100	178	No	No	Yes	NAN	Rat	Phenobarbital.5.6.Benzoflavone	10	98	Yes	No	2020-08-03	NAN
GSK	Ames-3150	1	2	62-75-9	Dimethyl(nitroso)amine	NAN	Negative	DMSO	Plate.Incorporation	TA100	Vehicle.Control	0	ug.plate	100	186	No	No	Yes	NAN	Rat	Phenobarbital.5.6.Benzoflavone	10	98	Yes	No	2020-08-03	NAN
GSK	Ames-3150	1	3	62-75-9	Dimethyl(nitroso)amine	NAN	Negative	DMSO	Plate.Incorporation	TA100	Vehicle.Control	0	ug.plate	100	172	No	No	Yes	NAN	Rat	Phenobarbital.5.6.Benzoflavone	10	98	Yes	No	2020-08-03	NAN
GSK	Ames-3150	1	4	62-75-9	Dimethyl(nitroso)amine	NAN	Negative	DMSO	Plate.Incorporation	TA100	Vehicle.Control	0	ug.plate	100	181	No	No	Yes	NAN	Rat	Phenobarbital.5.6.Benzoflavone	10	98	Yes	No	2020-08-03	NAN
GSK	Ames-3150	1	5	62-75-9	Dimethyl(nitroso)amine	NAN	Negative	DMSO	Plate.Incorporation	TA100	Vehicle.Control	0	ug.plate	100	175	No	No	Yes	NAN	Rat	Phenobarbital.5.6.Benzoflavone	10	98	Yes	No	2020-08-03	NAN
GSK	Ames-3150	1	6	62-75-9	Dimethyl(nitroso)amine	NAN	Negative	DMSO	Plate.Incorporation	TA100	Vehicle.Control	0	ug.plate	100	168	No	No	Yes	NAN	Rat	Phenobarbital.5.6.Benzoflavone	10	98	Yes	No	2020-08-03	NAN
GSK	Ames-3150	1	1	62-75-9	Dimethyl(nitroso)amine	2020-0369507	Negative	DMSO	Plate.Incorporation	TA100	Test.Article	50	ug.plate	100	163	No	No	Yes	NAN	Rat	Phenobarbital.5.6.Benzoflavone	10	98	Yes	No	2020-08-03	NAN
GSK	Ames-3150	1	2	62-75-9	Dimethyl(nitroso)amine	2020-0369507	Negative	DMSO	Plate.Incorporation	TA100	Test.Article	50	ug.plate	100	152	No	No	Yes	NAN	Rat	Phenobarbital.5.6.Benzoflavone	10	98	Yes	No	2020-08-03	NAN
GSK	Ames-3150	1	3	62-75-9	Dimethyl(nitroso)amine	2020-0369507	Negative	DMSO	Plate.Incorporation	TA100	Test.Article	50	ug.plate	100	155	No	No	Yes	NAN	Rat	Phenobarbital.5.6.Benzoflavone	10	98	Yes	No	2020-08-03	NAN
GSK	Ames-3150	1	1	62-75-9	Dimethyl(nitroso)amine	2020-0369507	Negative	DMSO	Plate.Incorporation	TA100	Test.Article	150	ug.plate	100	173	No	No	Yes	NAN	Rat	Phenobarbital.5.6.Benzoflavone	10	98	Yes	No	2020-08-03	NAN
GSK	Ames-3150	1	2	62-75-9	Dimethyl(nitroso)amine	2020-0369507	Negative	DMSO	Plate.Incorporation	TA100	Test.Article	150	ug.plate	100	143	No	No	Yes	NAN	Rat	Phenobarbital.5.6.Benzoflavone	10	98	Yes	No	2020-08-03	NAN
GSK	Ames-3150	1	3	62-75-9	Dimethyl(nitroso)amine	2020-0369507	Negative	DMSO	Plate.Incorporation	TA100	Test.Article	150	ug.plate	100	153	No	No	Yes	NAN	Rat	Phenobarbital.5.6.Benzoflavone	10	98	Yes	No	2020-08-03	NAN
GSK	Ames-3150	1	1	62-75-9	Dimethyl(nitroso)amine	2020-0369507	Negative	DMSO	Plate.Incorporation	TA100	Test.Article	500	ug.plate	100	209	No	No	Yes	NAN	Rat	Phenobarbital.5.6.Benzoflavone	10	98	Yes	No	2020-08-03	NAN
GSK	Ames-3150	1	2	62-75-9	Dimethyl(nitroso)amine	2020-0369507	Negative	DMSO	Plate.Incorporation	TA100	Test.Article	500	ug.plate	100	182	No	No	Yes	NAN	Rat	Phenobarbital.5.6.Benzoflavone	10	98	Yes	No	2020-08-03	NAN
GSK	Ames-3150	1	3	62-75-9	Dimethyl(nitroso)amine	2020-0369507	Negative	DMSO	Plate.Incorporation	TA100	Test.Article	500	ug.plate	100	151	No	No	Yes	NAN	Rat	Phenobarbital.5.6.Benzoflavone	10	98	Yes	No	2020-08-03	NAN
GSK	Ames-3150	1	1	62-75-9	Dimethyl(nitroso)amine	2020-0369507	Negative	DMSO	Plate.Incorporation	TA100	Test.Article	1500	ug.plate	100	158	No	No	Yes	NAN	Rat	Phenobarbital.5.6.Benzoflavone	10	98	Yes	No	2020-08-03	NAN
GSK	Ames-3150	1	2	62-75-9	Dimethyl(nitroso)amine	2020-0369507	Negative	DMSO	Plate.Incorporation	TA100	Test.Article	1500	ug.plate	100	186	No	No	Yes	NAN	Rat	Phenobarbital.5.6.Benzoflavone	10	98	Yes	No	2020-08-03	NAN
GSK	Ames-3150	1	3	62-75-9	Dimethyl(nitroso)amine	2020-0369507	Negative	DMSO	Plate.Incorporation	TA100	Test.Article	1500	ug.plate	100	161	No	No	Yes	NAN	Rat	Phenobarbital.5.6.Benzoflavone	10	98	Yes	No	2020-08-03	NAN
GSK	Ames-3150	1	1	62-75-9	Dimethyl(nitroso)amine	2020-0369507	Negative	DMSO	Plate.Incorporation	TA100	Test.Article	2500	ug.plate	100	185	No	No	Yes	NAN	Rat	Phenobarbital.5.6.Benzoflavone	10	98	Yes	No	2020-08-03	NAN
GSK	Ames-3150	1	2	62-75-9	Dimethyl(nitroso)amine	2020-0369507	Negative	DMSO	Plate.Incorporation	TA100	Test.Article	2500	ug.plate	100	200	No	No	Yes	NAN	Rat	Phenobarbital.5.6.Benzoflavone	10	98	Yes	No	2020-08-03	NAN
GSK	Ames-3150	1	3	62-75-9	Dimethyl(nitroso)amine	2020-0369507	Negative	DMSO	Plate.Incorporation	TA100	Test.Article	2500	ug.plate	100	181	No	No	Yes	NAN	Rat	Phenobarbital.5.6.Benzoflavone	10	98	Yes	No	2020-08-03	NAN
GSK	Ames-3150	1	1	62-75-9	Dimethyl(nitroso)amine	2020-0369507	Negative	DMSO	Plate.Incorporation	TA100	Test.Article	5000	ug.plate	100	193	No	No	Yes	NAN	Rat	Phenobarbital.5.6.Benzoflavone	10	98	Yes	No	2020-08-03	NAN
GSK	Ames-3150	1	2	62-75-9	Dimethyl(nitroso)amine	2020-0369507	Negative	DMSO	Plate.Incorporation	TA100	Test.Article	5000	ug.plate	100	201	No	No	Yes	NAN	Rat	Phenobarbital.5.6.Benzoflavone	10	98	Yes	No	2020-08-03	NAN
GSK	Ames-3150	1	3	62-75-9	Dimethyl(nitroso)amine	2020-0369507	Negative	DMSO	Plate.Incorporation	TA100	Test.Article	5000	ug.plate	100	207	No	No	Yes	NAN	Rat	Phenobarbital.5.6.Benzoflavone	10	98	Yes	No	2020-08-03	NAN
GSK	Ames-3150	1	1	62-75-9	Dimethyl(nitroso)amine	NAN	Negative	DMSO	Plate.Incorporation	TA1535	Vehicle.Control	0	ug.plate	100	17	No	No	Yes	NAN	Rat	Phenobarbital.5.6.Benzoflavone	10	98	Yes	No	2020-08-03	NAN
GSK	Ames-3150	1	2	62-75-9	Dimethyl(nitroso)amine	NAN	Negative	DMSO	Plate.Incorporation	TA1535	Vehicle.Control	0	ug.plate	100	14	No	No	Yes	NAN	Rat	Phenobarbital.5.6.Benzoflavone	10	98	Yes	No	2020-08-03	NAN
GSK	Ames-3150	1	3	62-75-9	Dimethyl(nitroso)amine	NAN	Negative	DMSO	Plate.Incorporation	TA1535	Vehicle.Control	0	ug.plate	100	19	No	No	Yes	NAN	Rat	Phenobarbital.5.6.Benzoflavone	10	98	Yes	No	2020-08-03	NAN
GSK	Ames-3150	1	4	62-75-9	Dimethyl(nitroso)amine	NAN	Negative	DMSO	Plate.Incorporation	TA1535	Vehicle.Control	0	ug.plate	100	16	No	No	Yes	NAN	Rat	Phenobarbital.5.6.Benzoflavone	10	98	Yes	No	2020-08-03	NAN
GSK	Ames-3150	1	5	62-75-9	Dimethyl(nitroso)amine	NAN	Negative	DMSO	Plate.Incorporation	TA1535	Vehicle.Control	0	ug.plate	100	20	No	No	Yes	NAN	Rat	Phenobarbital.5.6.Benzoflavone	10	98	Yes	No	2020-08-03	NAN
GSK	Ames-3150	1	6	62-75-9	Dimethyl(nitroso)amine	NAN	Negative	DMSO	Plate.Incorporation	TA1535	Vehicle.Control	0	ug.plate	100	19	No	No	Yes	NAN	Rat	Phenobarbital.5.6.Benzoflavone	10	98	Yes	No	2020-08-03	NAN
GSK	Ames-3150	1	1	62-75-9	Dimethyl(nitroso)amine	2020-0369507	Negative	DMSO	Plate.Incorporation	TA1535	Test.Article	50	ug.plate	100	25	No	No	Yes	NAN	Rat	Phenobarbital.5.6.Benzoflavone	10	98	Yes	No	2020-08-03	NAN
GSK	Ames-3150	1	2	62-75-9	Dimethyl(nitroso)amine	2020-0369507	Negative	DMSO	Plate.Incorporation	TA1535	Test.Article	50	ug.plate	100	15	No	No	Yes	NAN	Rat	Phenobarbital.5.6.Benzoflavone	10	98	Yes	No	2020-08-03	NAN
GSK	Ames-3150	1	3	62-75-9	Dimethyl(nitroso)amine	2020-0369507	Negative	DMSO	Plate.Incorporation	TA1535	Test.Article	50	ug.plate	100	16	No	No	Yes	NAN	Rat	Phenobarbital.5.6.Benzoflavone	10	98	Yes	No	2020-08-03	NAN
GSK	Ames-3150	1	1	62-75-9	Dimethyl(nitroso)amine	2020-0369507	Negative	DMSO	Plate.Incorporation	TA1535	Test.Article	150	ug.plate	100	18	No	No	Yes	NAN	Rat	Phenobarbital.5.6.Benzoflavone	10	98	Yes	No	2020-08-03	NAN
GSK	Ames-3150	1	2	62-75-9	Dimethyl(nitroso)amine	2020-0369507	Negative	DMSO	Plate.Incorporation	TA1535	Test.Article	150	ug.plate	100	15	No	No	Yes	NAN	Rat	Phenobarbital.5.6.Benzoflavone	10	98	Yes	No	2020-08-03	NAN
GSK	Ames-3150	1	3	62-75-9	Dimethyl(nitroso)amine	2020-0369507	Negative	DMSO	Plate.Incorporation	TA1535	Test.Article	150	ug.plate	100	12	No	No	Yes	NAN	Rat	Phenobarbital.5.6.Benzoflavone	10	98	Yes	No	2020-08-03	NAN
GSK	Ames-3150	1	1	62-75-9	Dimethyl(nitroso)amine	2020-0369507	Negative	DMSO	Plate.Incorporation	TA1535	Test.Article	500	ug.plate	100	13	No	No	Yes	NAN	Rat	Phenobarbital.5.6.Benzoflavone	10	98	Yes	No	2020-08-03	NAN
GSK	Ames-3150	1	2	62-75-9	Dimethyl(nitroso)amine	2020-0369507	Negative	DMSO	Plate.Incorporation	TA1535	Test.Article	500	ug.plate	100	14	No	No	Yes	NAN	Rat	Phenobarbital.5.6.Benzoflavone	10	98	Yes	No	2020-08-03	NAN
GSK	Ames-3150	1	3	62-75-9	Dimethyl(nitroso)amine	2020-0369507	Negative	DMSO	Plate.Incorporation	TA1535	Test.Article	500	ug.plate	100	13	No	No	Yes	NAN	Rat	Phenobarbital.5.6.Benzoflavone	10	98	Yes	No	2020-08-03	NAN
GSK	Ames-3150	1	1	62-75-9	Dimethyl(nitroso)amine	2020-0369507	Negative	DMSO	Plate.Incorporation	TA1535	Test.Article	1500	ug.plate	100	14	No	No	Yes	NAN	Rat	Phenobarbital.5.6.Benzoflavone	10	98	Yes	No	2020-08-03	NAN
GSK	Ames-3150	1	2	62-75-9	Dimethyl(nitroso)amine	2020-0369507	Negative	DMSO	Plate.Incorporation	TA1535	Test.Article	1500	ug.plate	100	12	No	No	Yes	NAN	Rat	Phenobarbital.5.6.Benzoflavone	10	98	Yes	No	2020-08-03	NAN
GSK	Ames-3150	1	3	62-75-9	Dimethyl(nitroso)amine	2020-0369507	Negative	DMSO	Plate.Incorporation	TA1535	Test.Article	1500	ug.plate	100	19	No	No	Yes	NAN	Rat	Phenobarbital.5.6.Benzoflavone	10	98	Yes	No	2020-08-03	NAN
GSK	Ames-3150	1	1	62-75-9	Dimethyl(nitroso)amine	2020-0369507	Negative	DMSO	Plate.Incorporation	TA1535	Test.Article	2500	ug.plate	100	16	No	No	Yes	NAN	Rat	Phenobarbital.5.6.Benzoflavone	10	98	Yes	No	2020-08-03	NAN
GSK	Ames-3150	1	2	62-75-9	Dimethyl(nitroso)amine	2020-0369507	Negative	DMSO	Plate.Incorporation	TA1535	Test.Article	2500	ug.plate	100	11	No	No	Yes	NAN	Rat	Phenobarbital.5.6.Benzoflavone	10	98	Yes	No	2020-08-03	NAN
GSK	Ames-3150	1	3	62-75-9	Dimethyl(nitroso)amine	2020-0369507	Negative	DMSO	Plate.Incorporation	TA1535	Test.Article	2500	ug.plate	100	15	No	No	Yes	NAN	Rat	Phenobarbital.5.6.Benzoflavone	10	98	Yes	No	2020-08-03	NAN
GSK	Ames-3150	1	1	62-75-9	Dimethyl(nitroso)amine	2020-0369507	Negative	DMSO	Plate.Incorporation	TA1535	Test.Article	5000	ug.plate	100	17	No	No	Yes	NAN	Rat	Phenobarbital.5.6.Benzoflavone	10	98	Yes	No	2020-08-03	NAN
GSK	Ames-3150	1	2	62-75-9	Dimethyl(nitroso)amine	2020-0369507	Negative	DMSO	Plate.Incorporation	TA1535	Test.Article	5000	ug.plate	100	16	No	No	Yes	NAN	Rat	Phenobarbital.5.6.Benzoflavone	10	98	Yes	No	2020-08-03	NAN
GSK	Ames-3150	1	3	62-75-9	Dimethyl(nitroso)amine	2020-0369507	Negative	DMSO	Plate.Incorporation	TA1535	Test.Article	5000	ug.plate	100	17	No	No	Yes	NAN	Rat	Phenobarbital.5.6.Benzoflavone	10	98	Yes	No	2020-08-03	NAN
GSK	Ames-3150	1	1	613-13-8	2-aminoanthracene	NAN	Positive	DMSO	Plate.Incorporation	TA100	Positive.Control	5	ug.plate	100	5096	No	No	Yes	NAN	Rat	Phenobarbital.5.6.Benzoflavone	10	98	Yes	No	2020-08-03	NAN
GSK	Ames-3150	1	2	613-13-8	2-aminoanthracene	NAN	Positive	DMSO	Plate.Incorporation	TA100	Positive.Control	5	ug.plate	100	5838	No	No	Yes	NAN	Rat	Phenobarbital.5.6.Benzoflavone	10	98	Yes	No	2020-08-03	NAN
GSK	Ames-3150	1	1	613-13-8	2-aminoanthracene	NAN	Positive	DMSO	Plate.Incorporation	TA1535	Positive.Control	5	ug.plate	100	480	No	No	Yes	NAN	Rat	Phenobarbital.5.6.Benzoflavone	10	98	Yes	No	2020-08-03	NAN
GSK	Ames-3150	1	2	613-13-8	2-aminoanthracene	NAN	Positive	DMSO	Plate.Incorporation	TA1535	Positive.Control	5	ug.plate	100	479	No	No	Yes	NAN	Rat	Phenobarbital.5.6.Benzoflavone	10	98	Yes	No	2020-08-03	NAN
GSK	Ames-3150	3	1	62-75-9	Dimethyl(nitroso)amine	NAN	Negative	DMSO	Plate.Incorporation	TA1537	Vehicle.Control	0	ug.plate	100	18	No	No	Yes	NAN	Rat	Phenobarbital.5.6.Benzoflavone	10	98	Yes	No	2020-08-10	NAN
GSK	Ames-3150	3	2	62-75-9	Dimethyl(nitroso)amine	NAN	Negative	DMSO	Plate.Incorporation	TA1537	Vehicle.Control	0	ug.plate	100	13	No	No	Yes	NAN	Rat	Phenobarbital.5.6.Benzoflavone	10	98	Yes	No	2020-08-10	NAN
GSK	Ames-3150	3	3	62-75-9	Dimethyl(nitroso)amine	NAN	Negative	DMSO	Plate.Incorporation	TA1537	Vehicle.Control	0	ug.plate	100	9	No	No	Yes	NAN	Rat	Phenobarbital.5.6.Benzoflavone	10	98	Yes	No	2020-08-10	NAN
GSK	Ames-3150	3	4	62-75-9	Dimethyl(nitroso)amine	NAN	Negative	DMSO	Plate.Incorporation	TA1537	Vehicle.Control	0	ug.plate	100	28	No	No	Yes	NAN	Rat	Phenobarbital.5.6.Benzoflavone	10	98	Yes	No	2020-08-10	NAN
GSK	Ames-3150	3	5	62-75-9	Dimethyl(nitroso)amine	NAN	Negative	DMSO	Plate.Incorporation	TA1537	Vehicle.Control	0	ug.plate	100	24	No	No	Yes	NAN	Rat	Phenobarbital.5.6.Benzoflavone	10	98	Yes	No	2020-08-10	NAN
GSK	Ames-3150	3	6	62-75-9	Dimethyl(nitroso)amine	NAN	Negative	DMSO	Plate.Incorporation	TA1537	Vehicle.Control	0	ug.plate	100	24	No	No	Yes	NAN	Rat	Phenobarbital.5.6.Benzoflavone	10	98	Yes	No	2020-08-10	NAN
GSK	Ames-3150	3	1	62-75-9	Dimethyl(nitroso)amine	2020-0369507	Negative	DMSO	Plate.Incorporation	TA1537	Test.Article	150	ug.plate	100	25	No	No	Yes	NAN	Rat	Phenobarbital.5.6.Benzoflavone	10	98	Yes	No	2020-08-10	NAN
GSK	Ames-3150	3	2	62-75-9	Dimethyl(nitroso)amine	2020-0369507	Negative	DMSO	Plate.Incorporation	TA1537	Test.Article	150	ug.plate	100	25	No	No	Yes	NAN	Rat	Phenobarbital.5.6.Benzoflavone	10	98	Yes	No	2020-08-10	NAN
GSK	Ames-3150	3	3	62-75-9	Dimethyl(nitroso)amine	2020-0369507	Negative	DMSO	Plate.Incorporation	TA1537	Test.Article	150	ug.plate	100	25	No	No	Yes	NAN	Rat	Phenobarbital.5.6.Benzoflavone	10	98	Yes	No	2020-08-10	NAN
GSK	Ames-3150	3	1	62-75-9	Dimethyl(nitroso)amine	2020-0369507	Negative	DMSO	Plate.Incorporation	TA1537	Test.Article	500	ug.plate	100	21	No	No	Yes	NAN	Rat	Phenobarbital.5.6.Benzoflavone	10	98	Yes	No	2020-08-10	NAN
GSK	Ames-3150	3	2	62-75-9	Dimethyl(nitroso)amine	2020-0369507	Negative	DMSO	Plate.Incorporation	TA1537	Test.Article	500	ug.plate	100	24	No	No	Yes	NAN	Rat	Phenobarbital.5.6.Benzoflavone	10	98	Yes	No	2020-08-10	NAN
GSK	Ames-3150	3	3	62-75-9	Dimethyl(nitroso)amine	2020-0369507	Negative	DMSO	Plate.Incorporation	TA1537	Test.Article	500	ug.plate	100	19	No	No	Yes	NAN	Rat	Phenobarbital.5.6.Benzoflavone	10	98	Yes	No	2020-08-10	NAN
GSK	Ames-3150	3	1	62-75-9	Dimethyl(nitroso)amine	2020-0369507	Negative	DMSO	Plate.Incorporation	TA1537	Test.Article	1500	ug.plate	100	11	No	No	Yes	NAN	Rat	Phenobarbital.5.6.Benzoflavone	10	98	Yes	No	2020-08-10	NAN
GSK	Ames-3150	3	2	62-75-9	Dimethyl(nitroso)amine	2020-0369507	Negative	DMSO	Plate.Incorporation	TA1537	Test.Article	1500	ug.plate	100	15	No	No	Yes	NAN	Rat	Phenobarbital.5.6.Benzoflavone	10	98	Yes	No	2020-08-10	NAN
GSK	Ames-3150	3	3	62-75-9	Dimethyl(nitroso)amine	2020-0369507	Negative	DMSO	Plate.Incorporation	TA1537	Test.Article	1500	ug.plate	100	21	No	No	Yes	NAN	Rat	Phenobarbital.5.6.Benzoflavone	10	98	Yes	No	2020-08-10	NAN
GSK	Ames-3150	3	1	62-75-9	Dimethyl(nitroso)amine	2020-0369507	Negative	DMSO	Plate.Incorporation	TA1537	Test.Article	2500	ug.plate	100	21	No	No	Yes	NAN	Rat	Phenobarbital.5.6.Benzoflavone	10	98	Yes	No	2020-08-10	NAN
GSK	Ames-3150	3	2	62-75-9	Dimethyl(nitroso)amine	2020-0369507	Negative	DMSO	Plate.Incorporation	TA1537	Test.Article	2500	ug.plate	100	15	No	No	Yes	NAN	Rat	Phenobarbital.5.6.Benzoflavone	10	98	Yes	No	2020-08-10	NAN
GSK	Ames-3150	3	3	62-75-9	Dimethyl(nitroso)amine	2020-0369507	Negative	DMSO	Plate.Incorporation	TA1537	Test.Article	2500	ug.plate	100	11	No	No	Yes	NAN	Rat	Phenobarbital.5.6.Benzoflavone	10	98	Yes	No	2020-08-10	NAN
GSK	Ames-3150	3	1	62-75-9	Dimethyl(nitroso)amine	2020-0369507	Negative	DMSO	Plate.Incorporation	TA1537	Test.Article	5000	ug.plate	100	23	No	No	Yes	NAN	Rat	Phenobarbital.5.6.Benzoflavone	10	98	Yes	No	2020-08-10	NAN
GSK	Ames-3150	3	2	62-75-9	Dimethyl(nitroso)amine	2020-0369507	Negative	DMSO	Plate.Incorporation	TA1537	Test.Article	5000	ug.plate	100	18	No	No	Yes	NAN	Rat	Phenobarbital.5.6.Benzoflavone	10	98	Yes	No	2020-08-10	NAN
GSK	Ames-3150	3	3	62-75-9	Dimethyl(nitroso)amine	2020-0369507	Negative	DMSO	Plate.Incorporation	TA1537	Test.Article	5000	ug.plate	100	15	No	No	Yes	NAN	Rat	Phenobarbital.5.6.Benzoflavone	10	98	Yes	No	2020-08-10	NAN
GSK	Ames-3150	3	1	62-75-9	Dimethyl(nitroso)amine	NAN	Negative	DMSO	Plate.Incorporation	TA98	Vehicle.Control	0	ug.plate	100	41	No	No	Yes	NAN	Rat	Phenobarbital.5.6.Benzoflavone	10	98	Yes	No	2020-08-10	NAN
GSK	Ames-3150	3	2	62-75-9	Dimethyl(nitroso)amine	NAN	Negative	DMSO	Plate.Incorporation	TA98	Vehicle.Control	0	ug.plate	100	46	No	No	Yes	NAN	Rat	Phenobarbital.5.6.Benzoflavone	10	98	Yes	No	2020-08-10	NAN
GSK	Ames-3150	3	3	62-75-9	Dimethyl(nitroso)amine	NAN	Negative	DMSO	Plate.Incorporation	TA98	Vehicle.Control	0	ug.plate	100	33	No	No	Yes	NAN	Rat	Phenobarbital.5.6.Benzoflavone	10	98	Yes	No	2020-08-10	NAN
GSK	Ames-3150	3	4	62-75-9	Dimethyl(nitroso)amine	NAN	Negative	DMSO	Plate.Incorporation	TA98	Vehicle.Control	0	ug.plate	100	29	No	No	Yes	NAN	Rat	Phenobarbital.5.6.Benzoflavone	10	98	Yes	No	2020-08-10	NAN
GSK	Ames-3150	3	5	62-75-9	Dimethyl(nitroso)amine	NAN	Negative	DMSO	Plate.Incorporation	TA98	Vehicle.Control	0	ug.plate	100	33	No	No	Yes	NAN	Rat	Phenobarbital.5.6.Benzoflavone	10	98	Yes	No	2020-08-10	NAN
GSK	Ames-3150	3	6	62-75-9	Dimethyl(nitroso)amine	NAN	Negative	DMSO	Plate.Incorporation	TA98	Vehicle.Control	0	ug.plate	100	25	No	No	Yes	NAN	Rat	Phenobarbital.5.6.Benzoflavone	10	98	Yes	No	2020-08-10	NAN
GSK	Ames-3150	3	1	62-75-9	Dimethyl(nitroso)amine	2020-0369507	Negative	DMSO	Plate.Incorporation	TA98	Test.Article	150	ug.plate	100	49	No	No	Yes	NAN	Rat	Phenobarbital.5.6.Benzoflavone	10	98	Yes	No	2020-08-10	NAN
GSK	Ames-3150	3	2	62-75-9	Dimethyl(nitroso)amine	2020-0369507	Negative	DMSO	Plate.Incorporation	TA98	Test.Article	150	ug.plate	100	46	No	No	Yes	NAN	Rat	Phenobarbital.5.6.Benzoflavone	10	98	Yes	No	2020-08-10	NAN
GSK	Ames-3150	3	3	62-75-9	Dimethyl(nitroso)amine	2020-0369507	Negative	DMSO	Plate.Incorporation	TA98	Test.Article	150	ug.plate	100	41	No	No	Yes	NAN	Rat	Phenobarbital.5.6.Benzoflavone	10	98	Yes	No	2020-08-10	NAN
GSK	Ames-3150	3	1	62-75-9	Dimethyl(nitroso)amine	2020-0369507	Negative	DMSO	Plate.Incorporation	TA98	Test.Article	500	ug.plate	100	43	No	No	Yes	NAN	Rat	Phenobarbital.5.6.Benzoflavone	10	98	Yes	No	2020-08-10	NAN
GSK	Ames-3150	3	2	62-75-9	Dimethyl(nitroso)amine	2020-0369507	Negative	DMSO	Plate.Incorporation	TA98	Test.Article	500	ug.plate	100	28	No	No	Yes	NAN	Rat	Phenobarbital.5.6.Benzoflavone	10	98	Yes	No	2020-08-10	NAN
GSK	Ames-3150	3	3	62-75-9	Dimethyl(nitroso)amine	2020-0369507	Negative	DMSO	Plate.Incorporation	TA98	Test.Article	500	ug.plate	100	50	No	No	Yes	NAN	Rat	Phenobarbital.5.6.Benzoflavone	10	98	Yes	No	2020-08-10	NAN
GSK	Ames-3150	3	1	62-75-9	Dimethyl(nitroso)amine	2020-0369507	Negative	DMSO	Plate.Incorporation	TA98	Test.Article	1500	ug.plate	100	45	No	No	Yes	NAN	Rat	Phenobarbital.5.6.Benzoflavone	10	98	Yes	No	2020-08-10	NAN
GSK	Ames-3150	3	2	62-75-9	Dimethyl(nitroso)amine	2020-0369507	Negative	DMSO	Plate.Incorporation	TA98	Test.Article	1500	ug.plate	100	45	No	No	Yes	NAN	Rat	Phenobarbital.5.6.Benzoflavone	10	98	Yes	No	2020-08-10	NAN
GSK	Ames-3150	3	3	62-75-9	Dimethyl(nitroso)amine	2020-0369507	Negative	DMSO	Plate.Incorporation	TA98	Test.Article	1500	ug.plate	100	38	No	No	Yes	NAN	Rat	Phenobarbital.5.6.Benzoflavone	10	98	Yes	No	2020-08-10	NAN
GSK	Ames-3150	3	1	62-75-9	Dimethyl(nitroso)amine	2020-0369507	Negative	DMSO	Plate.Incorporation	TA98	Test.Article	2500	ug.plate	100	24	No	No	Yes	NAN	Rat	Phenobarbital.5.6.Benzoflavone	10	98	Yes	No	2020-08-10	NAN
GSK	Ames-3150	3	2	62-75-9	Dimethyl(nitroso)amine	2020-0369507	Negative	DMSO	Plate.Incorporation	TA98	Test.Article	2500	ug.plate	100	38	No	No	Yes	NAN	Rat	Phenobarbital.5.6.Benzoflavone	10	98	Yes	No	2020-08-10	NAN
GSK	Ames-3150	3	3	62-75-9	Dimethyl(nitroso)amine	2020-0369507	Negative	DMSO	Plate.Incorporation	TA98	Test.Article	2500	ug.plate	100	36	No	No	Yes	NAN	Rat	Phenobarbital.5.6.Benzoflavone	10	98	Yes	No	2020-08-10	NAN
GSK	Ames-3150	3	1	62-75-9	Dimethyl(nitroso)amine	2020-0369507	Negative	DMSO	Plate.Incorporation	TA98	Test.Article	5000	ug.plate	100	44	No	No	Yes	NAN	Rat	Phenobarbital.5.6.Benzoflavone	10	98	Yes	No	2020-08-10	NAN
GSK	Ames-3150	3	2	62-75-9	Dimethyl(nitroso)amine	2020-0369507	Negative	DMSO	Plate.Incorporation	TA98	Test.Article	5000	ug.plate	100	64	No	No	Yes	NAN	Rat	Phenobarbital.5.6.Benzoflavone	10	98	Yes	No	2020-08-10	NAN
GSK	Ames-3150	3	3	62-75-9	Dimethyl(nitroso)amine	2020-0369507	Negative	DMSO	Plate.Incorporation	TA98	Test.Article	5000	ug.plate	100	41	No	No	Yes	NAN	Rat	Phenobarbital.5.6.Benzoflavone	10	98	Yes	No	2020-08-10	NAN
GSK	Ames-3150	3	1	613-13-8	2-aminoanthracene	NAN	Positive	DMSO	Plate.Incorporation	TA1537	Positive.Control	5	ug.plate	100	827	No	No	Yes	NAN	Rat	Phenobarbital.5.6.Benzoflavone	10	98	Yes	No	2020-08-10	NAN
GSK	Ames-3150	3	2	613-13-8	2-aminoanthracene	NAN	Positive	DMSO	Plate.Incorporation	TA1537	Positive.Control	5	ug.plate	100	806	No	No	Yes	NAN	Rat	Phenobarbital.5.6.Benzoflavone	10	98	Yes	No	2020-08-10	NAN
GSK	Ames-3150	3	1	50-32-8	Benzo-a-pyrene	NAN	Positive	DMSO	Plate.Incorporation	TA98	Positive.Control	10	ug.plate	100	256	No	No	Yes	NAN	Rat	Phenobarbital.5.6.Benzoflavone	10	98	Yes	No	2020-08-10	NAN
GSK	Ames-3150	3	2	50-32-8	Benzo-a-pyrene	NAN	Positive	DMSO	Plate.Incorporation	TA98	Positive.Control	10	ug.plate	100	265	No	No	Yes	NAN	Rat	Phenobarbital.5.6.Benzoflavone	10	98	Yes	No	2020-08-10	NAN
GSK	Ames-3150	7	1	62-75-9	Dimethyl(nitroso)amine	NAN	Negative	DMSO	Plate.Incorporation	WP2uvrA.pKM101	Vehicle.Control	0	ug.plate	100	143	No	No	Yes	NAN	Rat	Phenobarbital.5.6.Benzoflavone	10	98	Yes	No	2020-08-17	NAN
GSK	Ames-3150	7	2	62-75-9	Dimethyl(nitroso)amine	NAN	Negative	DMSO	Plate.Incorporation	WP2uvrA.pKM101	Vehicle.Control	0	ug.plate	100	126	No	No	Yes	NAN	Rat	Phenobarbital.5.6.Benzoflavone	10	98	Yes	No	2020-08-17	NAN
GSK	Ames-3150	7	3	62-75-9	Dimethyl(nitroso)amine	NAN	Negative	DMSO	Plate.Incorporation	WP2uvrA.pKM101	Vehicle.Control	0	ug.plate	100	173	No	No	Yes	NAN	Rat	Phenobarbital.5.6.Benzoflavone	10	98	Yes	No	2020-08-17	NAN
GSK	Ames-3150	7	4	62-75-9	Dimethyl(nitroso)amine	NAN	Negative	DMSO	Plate.Incorporation	WP2uvrA.pKM101	Vehicle.Control	0	ug.plate	100	152	No	No	Yes	NAN	Rat	Phenobarbital.5.6.Benzoflavone	10	98	Yes	No	2020-08-17	NAN
GSK	Ames-3150	7	5	62-75-9	Dimethyl(nitroso)amine	NAN	Negative	DMSO	Plate.Incorporation	WP2uvrA.pKM101	Vehicle.Control	0	ug.plate	100	168	No	No	Yes	NAN	Rat	Phenobarbital.5.6.Benzoflavone	10	98	Yes	No	2020-08-17	NAN
GSK	Ames-3150	7	6	62-75-9	Dimethyl(nitroso)amine	NAN	Negative	DMSO	Plate.Incorporation	WP2uvrA.pKM101	Vehicle.Control	0	ug.plate	100	177	No	No	Yes	NAN	Rat	Phenobarbital.5.6.Benzoflavone	10	98	Yes	No	2020-08-17	NAN
GSK	Ames-3150	7	1	62-75-9	Dimethyl(nitroso)amine	2020-0369507	Negative	DMSO	Plate.Incorporation	WP2uvrA.pKM101	Test.Article	150	ug.plate	100	175	No	No	Yes	NAN	Rat	Phenobarbital.5.6.Benzoflavone	10	98	Yes	No	2020-08-17	NAN
GSK	Ames-3150	7	2	62-75-9	Dimethyl(nitroso)amine	2020-0369507	Negative	DMSO	Plate.Incorporation	WP2uvrA.pKM101	Test.Article	150	ug.plate	100	131	No	No	Yes	NAN	Rat	Phenobarbital.5.6.Benzoflavone	10	98	Yes	No	2020-08-17	NAN
GSK	Ames-3150	7	3	62-75-9	Dimethyl(nitroso)amine	2020-0369507	Negative	DMSO	Plate.Incorporation	WP2uvrA.pKM101	Test.Article	150	ug.plate	100	144	No	No	Yes	NAN	Rat	Phenobarbital.5.6.Benzoflavone	10	98	Yes	No	2020-08-17	NAN
GSK	Ames-3150	7	1	62-75-9	Dimethyl(nitroso)amine	2020-0369507	Negative	DMSO	Plate.Incorporation	WP2uvrA.pKM101	Test.Article	500	ug.plate	100	165	No	No	Yes	NAN	Rat	Phenobarbital.5.6.Benzoflavone	10	98	Yes	No	2020-08-17	NAN
GSK	Ames-3150	7	2	62-75-9	Dimethyl(nitroso)amine	2020-0369507	Negative	DMSO	Plate.Incorporation	WP2uvrA.pKM101	Test.Article	500	ug.plate	100	185	No	No	Yes	NAN	Rat	Phenobarbital.5.6.Benzoflavone	10	98	Yes	No	2020-08-17	NAN
GSK	Ames-3150	7	3	62-75-9	Dimethyl(nitroso)amine	2020-0369507	Negative	DMSO	Plate.Incorporation	WP2uvrA.pKM101	Test.Article	500	ug.plate	100	171	No	No	Yes	NAN	Rat	Phenobarbital.5.6.Benzoflavone	10	98	Yes	No	2020-08-17	NAN
GSK	Ames-3150	7	1	62-75-9	Dimethyl(nitroso)amine	2020-0369507	Negative	DMSO	Plate.Incorporation	WP2uvrA.pKM101	Test.Article	1500	ug.plate	100	180	No	No	Yes	NAN	Rat	Phenobarbital.5.6.Benzoflavone	10	98	Yes	No	2020-08-17	NAN
GSK	Ames-3150	7	2	62-75-9	Dimethyl(nitroso)amine	2020-0369507	Negative	DMSO	Plate.Incorporation	WP2uvrA.pKM101	Test.Article	1500	ug.plate	100	143	No	No	Yes	NAN	Rat	Phenobarbital.5.6.Benzoflavone	10	98	Yes	No	2020-08-17	NAN
GSK	Ames-3150	7	3	62-75-9	Dimethyl(nitroso)amine	2020-0369507	Negative	DMSO	Plate.Incorporation	WP2uvrA.pKM101	Test.Article	1500	ug.plate	100	170	No	No	Yes	NAN	Rat	Phenobarbital.5.6.Benzoflavone	10	98	Yes	No	2020-08-17	NAN
GSK	Ames-3150	7	1	62-75-9	Dimethyl(nitroso)amine	2020-0369507	Negative	DMSO	Plate.Incorporation	WP2uvrA.pKM101	Test.Article	2500	ug.plate	100	186	No	No	Yes	NAN	Rat	Phenobarbital.5.6.Benzoflavone	10	98	Yes	No	2020-08-17	NAN
GSK	Ames-3150	7	2	62-75-9	Dimethyl(nitroso)amine	2020-0369507	Negative	DMSO	Plate.Incorporation	WP2uvrA.pKM101	Test.Article	2500	ug.plate	100	183	No	No	Yes	NAN	Rat	Phenobarbital.5.6.Benzoflavone	10	98	Yes	No	2020-08-17	NAN
GSK	Ames-3150	7	3	62-75-9	Dimethyl(nitroso)amine	2020-0369507	Negative	DMSO	Plate.Incorporation	WP2uvrA.pKM101	Test.Article	2500	ug.plate	100	190	No	No	Yes	NAN	Rat	Phenobarbital.5.6.Benzoflavone	10	98	Yes	No	2020-08-17	NAN
GSK	Ames-3150	7	1	62-75-9	Dimethyl(nitroso)amine	2020-0369507	Negative	DMSO	Plate.Incorporation	WP2uvrA.pKM101	Test.Article	5000	ug.plate	100	224	No	No	Yes	NAN	Rat	Phenobarbital.5.6.Benzoflavone	10	98	Yes	No	2020-08-17	NAN
GSK	Ames-3150	7	2	62-75-9	Dimethyl(nitroso)amine	2020-0369507	Negative	DMSO	Plate.Incorporation	WP2uvrA.pKM101	Test.Article	5000	ug.plate	100	214	No	No	Yes	NAN	Rat	Phenobarbital.5.6.Benzoflavone	10	98	Yes	No	2020-08-17	NAN
GSK	Ames-3150	7	3	62-75-9	Dimethyl(nitroso)amine	2020-0369507	Negative	DMSO	Plate.Incorporation	WP2uvrA.pKM101	Test.Article	5000	ug.plate	100	222	No	No	Yes	NAN	Rat	Phenobarbital.5.6.Benzoflavone	10	98	Yes	No	2020-08-17	NAN
GSK	Ames-3150	7	1	613-13-8	2-aminoanthracene	NAN	Positive	DMSO	Plate.Incorporation	WP2uvrA.pKM101	Positive.Control	10	ug.plate	100	1331	No	No	Yes	NAN	Rat	Phenobarbital.5.6.Benzoflavone	10	98	Yes	No	2020-08-17	NAN
GSK	Ames-3150	7	2	613-13-8	2-aminoanthracene	NAN	Positive	DMSO	Plate.Incorporation	WP2uvrA.pKM101	Positive.Control	10	ug.plate	100	1120	No	No	Yes	NAN	Rat	Phenobarbital.5.6.Benzoflavone	10	98	Yes	No	2020-08-17	NAN
GSK	Ames-3150	34	1	62-75-9	Dimethyl(nitroso)amine	NAN	Negative	DMSO	Plate.Incorporation	TA100	Vehicle.Control	0	ug.plate	100	170	No	No	Yes	NAN	Hamster	Aroclor	10	95	Yes	No	2022-12-06	NAN
GSK	Ames-3150	34	2	62-75-9	Dimethyl(nitroso)amine	NAN	Negative	DMSO	Plate.Incorporation	TA100	Vehicle.Control	0	ug.plate	100	188	No	No	Yes	NAN	Hamster	Aroclor	10	95	Yes	No	2022-12-06	NAN
GSK	Ames-3150	34	3	62-75-9	Dimethyl(nitroso)amine	NAN	Negative	DMSO	Plate.Incorporation	TA100	Vehicle.Control	0	ug.plate	100	182	No	No	Yes	NAN	Hamster	Aroclor	10	95	Yes	No	2022-12-06	NAN
GSK	Ames-3150	34	4	62-75-9	Dimethyl(nitroso)amine	NAN	Negative	DMSO	Plate.Incorporation	TA100	Vehicle.Control	0	ug.plate	100	167	No	No	Yes	NAN	Hamster	Aroclor	10	95	Yes	No	2022-12-06	NAN
GSK	Ames-3150	34	5	62-75-9	Dimethyl(nitroso)amine	NAN	Negative	DMSO	Plate.Incorporation	TA100	Vehicle.Control	0	ug.plate	100	178	No	No	Yes	NAN	Hamster	Aroclor	10	95	Yes	No	2022-12-06	NAN
GSK	Ames-3150	34	6	62-75-9	Dimethyl(nitroso)amine	NAN	Negative	DMSO	Plate.Incorporation	TA100	Vehicle.Control	0	ug.plate	100	226	No	No	Yes	NAN	Hamster	Aroclor	10	95	Yes	No	2022-12-06	NAN
GSK	Ames-3150	34	1	62-75-9	Dimethyl(nitroso)amine	2020-0377826	Positive	DMSO	Plate.Incorporation	TA100	Test.Article	150	ug.plate	100	218	No	No	Yes	NAN	Hamster	Aroclor	10	95	Yes	No	2022-12-06	NAN
GSK	Ames-3150	34	2	62-75-9	Dimethyl(nitroso)amine	2020-0377826	Positive	DMSO	Plate.Incorporation	TA100	Test.Article	150	ug.plate	100	201	No	No	Yes	NAN	Hamster	Aroclor	10	95	Yes	No	2022-12-06	NAN
GSK	Ames-3150	34	3	62-75-9	Dimethyl(nitroso)amine	2020-0377826	Positive	DMSO	Plate.Incorporation	TA100	Test.Article	150	ug.plate	100	197	No	No	Yes	NAN	Hamster	Aroclor	10	95	Yes	No	2022-12-06	NAN
GSK	Ames-3150	34	1	62-75-9	Dimethyl(nitroso)amine	2020-0377826	Positive	DMSO	Plate.Incorporation	TA100	Test.Article	500	ug.plate	100	221	No	No	Yes	NAN	Hamster	Aroclor	10	95	Yes	No	2022-12-06	NAN
GSK	Ames-3150	34	2	62-75-9	Dimethyl(nitroso)amine	2020-0377826	Positive	DMSO	Plate.Incorporation	TA100	Test.Article	500	ug.plate	100	222	No	No	Yes	NAN	Hamster	Aroclor	10	95	Yes	No	2022-12-06	NAN
GSK	Ames-3150	34	3	62-75-9	Dimethyl(nitroso)amine	2020-0377826	Positive	DMSO	Plate.Incorporation	TA100	Test.Article	500	ug.plate	100	219	No	No	Yes	NAN	Hamster	Aroclor	10	95	Yes	No	2022-12-06	NAN
GSK	Ames-3150	34	1	62-75-9	Dimethyl(nitroso)amine	2020-0377826	Positive	DMSO	Plate.Incorporation	TA100	Test.Article	1500	ug.plate	100	286	No	No	Yes	NAN	Hamster	Aroclor	10	95	Yes	No	2022-12-06	NAN
GSK	Ames-3150	34	2	62-75-9	Dimethyl(nitroso)amine	2020-0377826	Positive	DMSO	Plate.Incorporation	TA100	Test.Article	1500	ug.plate	100	290	No	No	Yes	NAN	Hamster	Aroclor	10	95	Yes	No	2022-12-06	NAN
GSK	Ames-3150	34	3	62-75-9	Dimethyl(nitroso)amine	2020-0377826	Positive	DMSO	Plate.Incorporation	TA100	Test.Article	1500	ug.plate	100	307	No	No	Yes	NAN	Hamster	Aroclor	10	95	Yes	No	2022-12-06	NAN
GSK	Ames-3150	34	1	62-75-9	Dimethyl(nitroso)amine	2020-0377826	Positive	DMSO	Plate.Incorporation	TA100	Test.Article	2500	ug.plate	100	345	No	No	Yes	NAN	Hamster	Aroclor	10	95	Yes	No	2022-12-06	NAN
GSK	Ames-3150	34	2	62-75-9	Dimethyl(nitroso)amine	2020-0377826	Positive	DMSO	Plate.Incorporation	TA100	Test.Article	2500	ug.plate	100	345	No	No	Yes	NAN	Hamster	Aroclor	10	95	Yes	No	2022-12-06	NAN
GSK	Ames-3150	34	3	62-75-9	Dimethyl(nitroso)amine	2020-0377826	Positive	DMSO	Plate.Incorporation	TA100	Test.Article	2500	ug.plate	100	352	No	No	Yes	NAN	Hamster	Aroclor	10	95	Yes	No	2022-12-06	NAN
GSK	Ames-3150	34	1	62-75-9	Dimethyl(nitroso)amine	2020-0377826	Positive	DMSO	Plate.Incorporation	TA100	Test.Article	5000	ug.plate	100	483	No	No	Yes	NAN	Hamster	Aroclor	10	95	Yes	No	2022-12-06	NAN
GSK	Ames-3150	34	2	62-75-9	Dimethyl(nitroso)amine	2020-0377826	Positive	DMSO	Plate.Incorporation	TA100	Test.Article	5000	ug.plate	100	520	No	No	Yes	NAN	Hamster	Aroclor	10	95	Yes	No	2022-12-06	NAN
GSK	Ames-3150	34	3	62-75-9	Dimethyl(nitroso)amine	2020-0377826	Positive	DMSO	Plate.Incorporation	TA100	Test.Article	5000	ug.plate	100	494	No	No	Yes	NAN	Hamster	Aroclor	10	95	Yes	No	2022-12-06	NAN
GSK	Ames-3150	34	1	62-75-9	Dimethyl(nitroso)amine	NAN	Negative	DMSO	Plate.Incorporation	TA1535	Vehicle.Control	0	ug.plate	100	25	No	No	Yes	NAN	Hamster	Aroclor	10	95	Yes	No	2022-12-06	NAN
GSK	Ames-3150	34	2	62-75-9	Dimethyl(nitroso)amine	NAN	Negative	DMSO	Plate.Incorporation	TA1535	Vehicle.Control	0	ug.plate	100	24	No	No	Yes	NAN	Hamster	Aroclor	10	95	Yes	No	2022-12-06	NAN
GSK	Ames-3150	34	3	62-75-9	Dimethyl(nitroso)amine	NAN	Negative	DMSO	Plate.Incorporation	TA1535	Vehicle.Control	0	ug.plate	100	24	No	No	Yes	NAN	Hamster	Aroclor	10	95	Yes	No	2022-12-06	NAN
GSK	Ames-3150	34	4	62-75-9	Dimethyl(nitroso)amine	NAN	Negative	DMSO	Plate.Incorporation	TA1535	Vehicle.Control	0	ug.plate	100	21	No	No	Yes	NAN	Hamster	Aroclor	10	95	Yes	No	2022-12-06	NAN
GSK	Ames-3150	34	5	62-75-9	Dimethyl(nitroso)amine	NAN	Negative	DMSO	Plate.Incorporation	TA1535	Vehicle.Control	0	ug.plate	100	16	No	No	Yes	NAN	Hamster	Aroclor	10	95	Yes	No	2022-12-06	NAN
GSK	Ames-3150	34	6	62-75-9	Dimethyl(nitroso)amine	NAN	Negative	DMSO	Plate.Incorporation	TA1535	Vehicle.Control	0	ug.plate	100	25	No	No	Yes	NAN	Hamster	Aroclor	10	95	Yes	No	2022-12-06	NAN
GSK	Ames-3150	34	1	62-75-9	Dimethyl(nitroso)amine	2020-0377826	Positive	DMSO	Plate.Incorporation	TA1535	Test.Article	150	ug.plate	100	28	No	No	Yes	NAN	Hamster	Aroclor	10	95	Yes	No	2022-12-06	NAN
GSK	Ames-3150	34	2	62-75-9	Dimethyl(nitroso)amine	2020-0377826	Positive	DMSO	Plate.Incorporation	TA1535	Test.Article	150	ug.plate	100	30	No	No	Yes	NAN	Hamster	Aroclor	10	95	Yes	No	2022-12-06	NAN
GSK	Ames-3150	34	3	62-75-9	Dimethyl(nitroso)amine	2020-0377826	Positive	DMSO	Plate.Incorporation	TA1535	Test.Article	150	ug.plate	100	21	No	No	Yes	NAN	Hamster	Aroclor	10	95	Yes	No	2022-12-06	NAN
GSK	Ames-3150	34	1	62-75-9	Dimethyl(nitroso)amine	2020-0377826	Positive	DMSO	Plate.Incorporation	TA1535	Test.Article	500	ug.plate	100	31	No	No	Yes	NAN	Hamster	Aroclor	10	95	Yes	No	2022-12-06	NAN
GSK	Ames-3150	34	2	62-75-9	Dimethyl(nitroso)amine	2020-0377826	Positive	DMSO	Plate.Incorporation	TA1535	Test.Article	500	ug.plate	100	24	No	No	Yes	NAN	Hamster	Aroclor	10	95	Yes	No	2022-12-06	NAN
GSK	Ames-3150	34	3	62-75-9	Dimethyl(nitroso)amine	2020-0377826	Positive	DMSO	Plate.Incorporation	TA1535	Test.Article	500	ug.plate	100	23	No	No	Yes	NAN	Hamster	Aroclor	10	95	Yes	No	2022-12-06	NAN
GSK	Ames-3150	34	1	62-75-9	Dimethyl(nitroso)amine	2020-0377826	Positive	DMSO	Plate.Incorporation	TA1535	Test.Article	1500	ug.plate	100	26	No	No	Yes	NAN	Hamster	Aroclor	10	95	Yes	No	2022-12-06	NAN
GSK	Ames-3150	34	2	62-75-9	Dimethyl(nitroso)amine	2020-0377826	Positive	DMSO	Plate.Incorporation	TA1535	Test.Article	1500	ug.plate	100	35	No	No	Yes	NAN	Hamster	Aroclor	10	95	Yes	No	2022-12-06	NAN
GSK	Ames-3150	34	3	62-75-9	Dimethyl(nitroso)amine	2020-0377826	Positive	DMSO	Plate.Incorporation	TA1535	Test.Article	1500	ug.plate	100	26	No	No	Yes	NAN	Hamster	Aroclor	10	95	Yes	No	2022-12-06	NAN
GSK	Ames-3150	34	1	62-75-9	Dimethyl(nitroso)amine	2020-0377826	Positive	DMSO	Plate.Incorporation	TA1535	Test.Article	2500	ug.plate	100	34	No	No	Yes	NAN	Hamster	Aroclor	10	95	Yes	No	2022-12-06	NAN
GSK	Ames-3150	34	2	62-75-9	Dimethyl(nitroso)amine	2020-0377826	Positive	DMSO	Plate.Incorporation	TA1535	Test.Article	2500	ug.plate	100	30	No	No	Yes	NAN	Hamster	Aroclor	10	95	Yes	No	2022-12-06	NAN
GSK	Ames-3150	34	3	62-75-9	Dimethyl(nitroso)amine	2020-0377826	Positive	DMSO	Plate.Incorporation	TA1535	Test.Article	2500	ug.plate	100	43	No	No	Yes	NAN	Hamster	Aroclor	10	95	Yes	No	2022-12-06	NAN
GSK	Ames-3150	34	1	62-75-9	Dimethyl(nitroso)amine	2020-0377826	Positive	DMSO	Plate.Incorporation	TA1535	Test.Article	5000	ug.plate	100	312	No	No	Yes	NAN	Hamster	Aroclor	10	95	Yes	No	2022-12-06	NAN
GSK	Ames-3150	34	2	62-75-9	Dimethyl(nitroso)amine	2020-0377826	Positive	DMSO	Plate.Incorporation	TA1535	Test.Article	5000	ug.plate	100	98	No	No	Yes	NAN	Hamster	Aroclor	10	95	Yes	No	2022-12-06	NAN
GSK	Ames-3150	34	3	62-75-9	Dimethyl(nitroso)amine	2020-0377826	Positive	DMSO	Plate.Incorporation	TA1535	Test.Article	5000	ug.plate	100	554	No	No	Yes	NAN	Hamster	Aroclor	10	95	Yes	No	2022-12-06	NAN
GSK	Ames-3150	34	1	62-75-9	Dimethyl(nitroso)amine	NAN	Negative	DMSO	Plate.Incorporation	TA1537	Vehicle.Control	0	ug.plate	100	21	No	No	Yes	NAN	Hamster	Aroclor	10	95	Yes	No	2022-12-06	NAN
GSK	Ames-3150	34	2	62-75-9	Dimethyl(nitroso)amine	NAN	Negative	DMSO	Plate.Incorporation	TA1537	Vehicle.Control	0	ug.plate	100	19	No	No	Yes	NAN	Hamster	Aroclor	10	95	Yes	No	2022-12-06	NAN
GSK	Ames-3150	34	3	62-75-9	Dimethyl(nitroso)amine	NAN	Negative	DMSO	Plate.Incorporation	TA1537	Vehicle.Control	0	ug.plate	100	20	No	No	Yes	NAN	Hamster	Aroclor	10	95	Yes	No	2022-12-06	NAN
GSK	Ames-3150	34	4	62-75-9	Dimethyl(nitroso)amine	NAN	Negative	DMSO	Plate.Incorporation	TA1537	Vehicle.Control	0	ug.plate	100	23	No	No	Yes	NAN	Hamster	Aroclor	10	95	Yes	No	2022-12-06	NAN
GSK	Ames-3150	34	5	62-75-9	Dimethyl(nitroso)amine	NAN	Negative	DMSO	Plate.Incorporation	TA1537	Vehicle.Control	0	ug.plate	100	20	No	No	Yes	NAN	Hamster	Aroclor	10	95	Yes	No	2022-12-06	NAN
GSK	Ames-3150	34	6	62-75-9	Dimethyl(nitroso)amine	NAN	Negative	DMSO	Plate.Incorporation	TA1537	Vehicle.Control	0	ug.plate	100	36	No	No	Yes	NAN	Hamster	Aroclor	10	95	Yes	No	2022-12-06	NAN
GSK	Ames-3150	34	1	62-75-9	Dimethyl(nitroso)amine	2020-0377826	Negative	DMSO	Plate.Incorporation	TA1537	Test.Article	150	ug.plate	100	16	No	No	Yes	NAN	Hamster	Aroclor	10	95	Yes	No	2022-12-06	NAN
GSK	Ames-3150	34	2	62-75-9	Dimethyl(nitroso)amine	2020-0377826	Negative	DMSO	Plate.Incorporation	TA1537	Test.Article	150	ug.plate	100	30	No	No	Yes	NAN	Hamster	Aroclor	10	95	Yes	No	2022-12-06	NAN
GSK	Ames-3150	34	3	62-75-9	Dimethyl(nitroso)amine	2020-0377826	Negative	DMSO	Plate.Incorporation	TA1537	Test.Article	150	ug.plate	100	30	No	No	Yes	NAN	Hamster	Aroclor	10	95	Yes	No	2022-12-06	NAN
GSK	Ames-3150	34	1	62-75-9	Dimethyl(nitroso)amine	2020-0377826	Negative	DMSO	Plate.Incorporation	TA1537	Test.Article	500	ug.plate	100	21	No	No	Yes	NAN	Hamster	Aroclor	10	95	Yes	No	2022-12-06	NAN
GSK	Ames-3150	34	2	62-75-9	Dimethyl(nitroso)amine	2020-0377826	Negative	DMSO	Plate.Incorporation	TA1537	Test.Article	500	ug.plate	100	28	No	No	Yes	NAN	Hamster	Aroclor	10	95	Yes	No	2022-12-06	NAN
GSK	Ames-3150	34	3	62-75-9	Dimethyl(nitroso)amine	2020-0377826	Negative	DMSO	Plate.Incorporation	TA1537	Test.Article	500	ug.plate	100	23	No	No	Yes	NAN	Hamster	Aroclor	10	95	Yes	No	2022-12-06	NAN
GSK	Ames-3150	34	1	62-75-9	Dimethyl(nitroso)amine	2020-0377826	Negative	DMSO	Plate.Incorporation	TA1537	Test.Article	1500	ug.plate	100	29	No	No	Yes	NAN	Hamster	Aroclor	10	95	Yes	No	2022-12-06	NAN
GSK	Ames-3150	34	2	62-75-9	Dimethyl(nitroso)amine	2020-0377826	Negative	DMSO	Plate.Incorporation	TA1537	Test.Article	1500	ug.plate	100	25	No	No	Yes	NAN	Hamster	Aroclor	10	95	Yes	No	2022-12-06	NAN
GSK	Ames-3150	34	3	62-75-9	Dimethyl(nitroso)amine	2020-0377826	Negative	DMSO	Plate.Incorporation	TA1537	Test.Article	1500	ug.plate	100	38	No	No	Yes	NAN	Hamster	Aroclor	10	95	Yes	No	2022-12-06	NAN
GSK	Ames-3150	34	1	62-75-9	Dimethyl(nitroso)amine	2020-0377826	Negative	DMSO	Plate.Incorporation	TA1537	Test.Article	2500	ug.plate	100	39	No	No	Yes	NAN	Hamster	Aroclor	10	95	Yes	No	2022-12-06	NAN
GSK	Ames-3150	34	2	62-75-9	Dimethyl(nitroso)amine	2020-0377826	Negative	DMSO	Plate.Incorporation	TA1537	Test.Article	2500	ug.plate	100	35	No	No	Yes	NAN	Hamster	Aroclor	10	95	Yes	No	2022-12-06	NAN
GSK	Ames-3150	34	3	62-75-9	Dimethyl(nitroso)amine	2020-0377826	Negative	DMSO	Plate.Incorporation	TA1537	Test.Article	2500	ug.plate	100	30	No	No	Yes	NAN	Hamster	Aroclor	10	95	Yes	No	2022-12-06	NAN
GSK	Ames-3150	34	1	62-75-9	Dimethyl(nitroso)amine	2020-0377826	Negative	DMSO	Plate.Incorporation	TA1537	Test.Article	5000	ug.plate	100	30	No	No	Yes	NAN	Hamster	Aroclor	10	95	Yes	No	2022-12-06	NAN
GSK	Ames-3150	34	2	62-75-9	Dimethyl(nitroso)amine	2020-0377826	Negative	DMSO	Plate.Incorporation	TA1537	Test.Article	5000	ug.plate	100	33	No	No	Yes	NAN	Hamster	Aroclor	10	95	Yes	No	2022-12-06	NAN
GSK	Ames-3150	34	3	62-75-9	Dimethyl(nitroso)amine	2020-0377826	Negative	DMSO	Plate.Incorporation	TA1537	Test.Article	5000	ug.plate	100	33	No	No	Yes	NAN	Hamster	Aroclor	10	95	Yes	No	2022-12-06	NAN
GSK	Ames-3150	34	1	62-75-9	Dimethyl(nitroso)amine	NAN	Negative	DMSO	Plate.Incorporation	TA98	Vehicle.Control	0	ug.plate	100	23	No	No	Yes	NAN	Hamster	Aroclor	10	95	Yes	No	2022-12-06	NAN
GSK	Ames-3150	34	2	62-75-9	Dimethyl(nitroso)amine	NAN	Negative	DMSO	Plate.Incorporation	TA98	Vehicle.Control	0	ug.plate	100	56	No	No	Yes	NAN	Hamster	Aroclor	10	95	Yes	No	2022-12-06	NAN
GSK	Ames-3150	34	3	62-75-9	Dimethyl(nitroso)amine	NAN	Negative	DMSO	Plate.Incorporation	TA98	Vehicle.Control	0	ug.plate	100	25	No	No	Yes	NAN	Hamster	Aroclor	10	95	Yes	No	2022-12-06	NAN
GSK	Ames-3150	34	4	62-75-9	Dimethyl(nitroso)amine	NAN	Negative	DMSO	Plate.Incorporation	TA98	Vehicle.Control	0	ug.plate	100	29	No	No	Yes	NAN	Hamster	Aroclor	10	95	Yes	No	2022-12-06	NAN
GSK	Ames-3150	34	5	62-75-9	Dimethyl(nitroso)amine	NAN	Negative	DMSO	Plate.Incorporation	TA98	Vehicle.Control	0	ug.plate	100	49	No	No	Yes	NAN	Hamster	Aroclor	10	95	Yes	No	2022-12-06	NAN
GSK	Ames-3150	34	6	62-75-9	Dimethyl(nitroso)amine	NAN	Negative	DMSO	Plate.Incorporation	TA98	Vehicle.Control	0	ug.plate	100	44	No	No	Yes	NAN	Hamster	Aroclor	10	95	Yes	No	2022-12-06	NAN
GSK	Ames-3150	34	1	62-75-9	Dimethyl(nitroso)amine	2020-0377826	Negative	DMSO	Plate.Incorporation	TA98	Test.Article	150	ug.plate	100	60	No	No	Yes	NAN	Hamster	Aroclor	10	95	Yes	No	2022-12-06	NAN
GSK	Ames-3150	34	2	62-75-9	Dimethyl(nitroso)amine	2020-0377826	Negative	DMSO	Plate.Incorporation	TA98	Test.Article	150	ug.plate	100	48	No	No	Yes	NAN	Hamster	Aroclor	10	95	Yes	No	2022-12-06	NAN
GSK	Ames-3150	34	3	62-75-9	Dimethyl(nitroso)amine	2020-0377826	Negative	DMSO	Plate.Incorporation	TA98	Test.Article	150	ug.plate	100	55	No	No	Yes	NAN	Hamster	Aroclor	10	95	Yes	No	2022-12-06	NAN
GSK	Ames-3150	34	1	62-75-9	Dimethyl(nitroso)amine	2020-0377826	Negative	DMSO	Plate.Incorporation	TA98	Test.Article	500	ug.plate	100	38	No	No	Yes	NAN	Hamster	Aroclor	10	95	Yes	No	2022-12-06	NAN
GSK	Ames-3150	34	2	62-75-9	Dimethyl(nitroso)amine	2020-0377826	Negative	DMSO	Plate.Incorporation	TA98	Test.Article	500	ug.plate	100	40	No	No	Yes	NAN	Hamster	Aroclor	10	95	Yes	No	2022-12-06	NAN
GSK	Ames-3150	34	3	62-75-9	Dimethyl(nitroso)amine	2020-0377826	Negative	DMSO	Plate.Incorporation	TA98	Test.Article	500	ug.plate	100	48	No	No	Yes	NAN	Hamster	Aroclor	10	95	Yes	No	2022-12-06	NAN
GSK	Ames-3150	34	1	62-75-9	Dimethyl(nitroso)amine	2020-0377826	Negative	DMSO	Plate.Incorporation	TA98	Test.Article	1500	ug.plate	100	55	No	No	Yes	NAN	Hamster	Aroclor	10	95	Yes	No	2022-12-06	NAN
GSK	Ames-3150	34	2	62-75-9	Dimethyl(nitroso)amine	2020-0377826	Negative	DMSO	Plate.Incorporation	TA98	Test.Article	1500	ug.plate	100	51	No	No	Yes	NAN	Hamster	Aroclor	10	95	Yes	No	2022-12-06	NAN
GSK	Ames-3150	34	3	62-75-9	Dimethyl(nitroso)amine	2020-0377826	Negative	DMSO	Plate.Incorporation	TA98	Test.Article	1500	ug.plate	100	54	No	No	Yes	NAN	Hamster	Aroclor	10	95	Yes	No	2022-12-06	NAN
GSK	Ames-3150	34	1	62-75-9	Dimethyl(nitroso)amine	2020-0377826	Negative	DMSO	Plate.Incorporation	TA98	Test.Article	2500	ug.plate	100	44	No	No	Yes	NAN	Hamster	Aroclor	10	95	Yes	No	2022-12-06	NAN
GSK	Ames-3150	34	2	62-75-9	Dimethyl(nitroso)amine	2020-0377826	Negative	DMSO	Plate.Incorporation	TA98	Test.Article	2500	ug.plate	100	45	No	No	Yes	NAN	Hamster	Aroclor	10	95	Yes	No	2022-12-06	NAN
GSK	Ames-3150	34	3	62-75-9	Dimethyl(nitroso)amine	2020-0377826	Negative	DMSO	Plate.Incorporation	TA98	Test.Article	2500	ug.plate	100	41	No	No	Yes	NAN	Hamster	Aroclor	10	95	Yes	No	2022-12-06	NAN
GSK	Ames-3150	34	1	62-75-9	Dimethyl(nitroso)amine	2020-0377826	Negative	DMSO	Plate.Incorporation	TA98	Test.Article	5000	ug.plate	100	45	No	No	Yes	NAN	Hamster	Aroclor	10	95	Yes	No	2022-12-06	NAN
GSK	Ames-3150	34	2	62-75-9	Dimethyl(nitroso)amine	2020-0377826	Negative	DMSO	Plate.Incorporation	TA98	Test.Article	5000	ug.plate	100	40	No	No	Yes	NAN	Hamster	Aroclor	10	95	Yes	No	2022-12-06	NAN
GSK	Ames-3150	34	3	62-75-9	Dimethyl(nitroso)amine	2020-0377826	Negative	DMSO	Plate.Incorporation	TA98	Test.Article	5000	ug.plate	100	48	No	No	Yes	NAN	Hamster	Aroclor	10	95	Yes	No	2022-12-06	NAN
GSK	Ames-3150	34	1	62-75-9	Dimethyl(nitroso)amine	NAN	Negative	DMSO	Plate.Incorporation	WP2uvrA.pKM101	Vehicle.Control	0	ug.plate	100	138	No	No	Yes	NAN	Hamster	Aroclor	10	95	Yes	No	2022-12-06	NAN
GSK	Ames-3150	34	2	62-75-9	Dimethyl(nitroso)amine	NAN	Negative	DMSO	Plate.Incorporation	WP2uvrA.pKM101	Vehicle.Control	0	ug.plate	100	150	No	No	Yes	NAN	Hamster	Aroclor	10	95	Yes	No	2022-12-06	NAN
GSK	Ames-3150	34	3	62-75-9	Dimethyl(nitroso)amine	NAN	Negative	DMSO	Plate.Incorporation	WP2uvrA.pKM101	Vehicle.Control	0	ug.plate	100	147	No	No	Yes	NAN	Hamster	Aroclor	10	95	Yes	No	2022-12-06	NAN
GSK	Ames-3150	34	4	62-75-9	Dimethyl(nitroso)amine	NAN	Negative	DMSO	Plate.Incorporation	WP2uvrA.pKM101	Vehicle.Control	0	ug.plate	100	132	No	No	Yes	NAN	Hamster	Aroclor	10	95	Yes	No	2022-12-06	NAN
GSK	Ames-3150	34	5	62-75-9	Dimethyl(nitroso)amine	NAN	Negative	DMSO	Plate.Incorporation	WP2uvrA.pKM101	Vehicle.Control	0	ug.plate	100	122	No	No	Yes	NAN	Hamster	Aroclor	10	95	Yes	No	2022-12-06	NAN
GSK	Ames-3150	34	6	62-75-9	Dimethyl(nitroso)amine	NAN	Negative	DMSO	Plate.Incorporation	WP2uvrA.pKM101	Vehicle.Control	0	ug.plate	100	149	No	No	Yes	NAN	Hamster	Aroclor	10	95	Yes	No	2022-12-06	NAN
GSK	Ames-3150	34	1	62-75-9	Dimethyl(nitroso)amine	2020-0377826	Positive	DMSO	Plate.Incorporation	WP2uvrA.pKM101	Test.Article	150	ug.plate	100	145	No	No	Yes	NAN	Hamster	Aroclor	10	95	Yes	No	2022-12-06	NAN
GSK	Ames-3150	34	2	62-75-9	Dimethyl(nitroso)amine	2020-0377826	Positive	DMSO	Plate.Incorporation	WP2uvrA.pKM101	Test.Article	150	ug.plate	100	167	No	No	Yes	NAN	Hamster	Aroclor	10	95	Yes	No	2022-12-06	NAN
GSK	Ames-3150	34	3	62-75-9	Dimethyl(nitroso)amine	2020-0377826	Positive	DMSO	Plate.Incorporation	WP2uvrA.pKM101	Test.Article	150	ug.plate	100	148	No	No	Yes	NAN	Hamster	Aroclor	10	95	Yes	No	2022-12-06	NAN
GSK	Ames-3150	34	1	62-75-9	Dimethyl(nitroso)amine	2020-0377826	Positive	DMSO	Plate.Incorporation	WP2uvrA.pKM101	Test.Article	500	ug.plate	100	213	No	No	Yes	NAN	Hamster	Aroclor	10	95	Yes	No	2022-12-06	NAN
GSK	Ames-3150	34	2	62-75-9	Dimethyl(nitroso)amine	2020-0377826	Positive	DMSO	Plate.Incorporation	WP2uvrA.pKM101	Test.Article	500	ug.plate	100	179	No	No	Yes	NAN	Hamster	Aroclor	10	95	Yes	No	2022-12-06	NAN
GSK	Ames-3150	34	3	62-75-9	Dimethyl(nitroso)amine	2020-0377826	Positive	DMSO	Plate.Incorporation	WP2uvrA.pKM101	Test.Article	500	ug.plate	100	222	No	No	Yes	NAN	Hamster	Aroclor	10	95	Yes	No	2022-12-06	NAN
GSK	Ames-3150	34	1	62-75-9	Dimethyl(nitroso)amine	2020-0377826	Positive	DMSO	Plate.Incorporation	WP2uvrA.pKM101	Test.Article	1500	ug.plate	100	355	No	No	Yes	NAN	Hamster	Aroclor	10	95	Yes	No	2022-12-06	NAN
GSK	Ames-3150	34	2	62-75-9	Dimethyl(nitroso)amine	2020-0377826	Positive	DMSO	Plate.Incorporation	WP2uvrA.pKM101	Test.Article	1500	ug.plate	100	369	No	No	Yes	NAN	Hamster	Aroclor	10	95	Yes	No	2022-12-06	NAN
GSK	Ames-3150	34	3	62-75-9	Dimethyl(nitroso)amine	2020-0377826	Positive	DMSO	Plate.Incorporation	WP2uvrA.pKM101	Test.Article	1500	ug.plate	100	342	No	No	Yes	NAN	Hamster	Aroclor	10	95	Yes	No	2022-12-06	NAN
GSK	Ames-3150	34	1	62-75-9	Dimethyl(nitroso)amine	2020-0377826	Positive	DMSO	Plate.Incorporation	WP2uvrA.pKM101	Test.Article	2500	ug.plate	100	458	No	No	Yes	NAN	Hamster	Aroclor	10	95	Yes	No	2022-12-06	NAN
GSK	Ames-3150	34	2	62-75-9	Dimethyl(nitroso)amine	2020-0377826	Positive	DMSO	Plate.Incorporation	WP2uvrA.pKM101	Test.Article	2500	ug.plate	100	539	No	No	Yes	NAN	Hamster	Aroclor	10	95	Yes	No	2022-12-06	NAN
GSK	Ames-3150	34	3	62-75-9	Dimethyl(nitroso)amine	2020-0377826	Positive	DMSO	Plate.Incorporation	WP2uvrA.pKM101	Test.Article	2500	ug.plate	100	602	No	No	Yes	NAN	Hamster	Aroclor	10	95	Yes	No	2022-12-06	NAN
GSK	Ames-3150	34	1	62-75-9	Dimethyl(nitroso)amine	2020-0377826	Positive	DMSO	Plate.Incorporation	WP2uvrA.pKM101	Test.Article	5000	ug.plate	100	696	No	No	Yes	NAN	Hamster	Aroclor	10	95	Yes	No	2022-12-06	NAN
GSK	Ames-3150	34	2	62-75-9	Dimethyl(nitroso)amine	2020-0377826	Positive	DMSO	Plate.Incorporation	WP2uvrA.pKM101	Test.Article	5000	ug.plate	100	810	No	No	Yes	NAN	Hamster	Aroclor	10	95	Yes	No	2022-12-06	NAN
GSK	Ames-3150	34	3	62-75-9	Dimethyl(nitroso)amine	2020-0377826	Positive	DMSO	Plate.Incorporation	WP2uvrA.pKM101	Test.Article	5000	ug.plate	100	746	No	No	Yes	NAN	Hamster	Aroclor	10	95	Yes	No	2022-12-06	NAN
GSK	Ames-3150	34	1	613-13-8	2-aminoanthracene	NAN	Positive	DMSO	Plate.Incorporation	TA100	Positive.Control	5	ug.plate	100	4788	No	No	Yes	NAN	Hamster	Aroclor	10	95	Yes	No	2022-12-06	NAN
GSK	Ames-3150	34	2	613-13-8	2-aminoanthracene	NAN	Positive	DMSO	Plate.Incorporation	TA100	Positive.Control	5	ug.plate	100	4320	No	No	Yes	NAN	Hamster	Aroclor	10	95	Yes	No	2022-12-06	NAN
GSK	Ames-3150	34	1	613-13-8	2-aminoanthracene	NAN	Positive	DMSO	Plate.Incorporation	TA1535	Positive.Control	5	ug.plate	100	419	No	No	Yes	NAN	Hamster	Aroclor	10	95	Yes	No	2022-12-06	NAN
GSK	Ames-3150	34	2	613-13-8	2-aminoanthracene	NAN	Positive	DMSO	Plate.Incorporation	TA1535	Positive.Control	5	ug.plate	100	485	No	No	Yes	NAN	Hamster	Aroclor	10	95	Yes	No	2022-12-06	NAN
GSK	Ames-3150	34	1	613-13-8	2-aminoanthracene	NAN	Positive	DMSO	Plate.Incorporation	TA1537	Positive.Control	5	ug.plate	100	267	No	No	Yes	NAN	Hamster	Aroclor	10	95	Yes	No	2022-12-06	NAN
GSK	Ames-3150	34	2	613-13-8	2-aminoanthracene	NAN	Positive	DMSO	Plate.Incorporation	TA1537	Positive.Control	5	ug.plate	100	350	No	No	Yes	NAN	Hamster	Aroclor	10	95	Yes	No	2022-12-06	NAN
GSK	Ames-3150	34	1	50-32-8	Benzo-a-pyrene	NAN	Positive	DMSO	Plate.Incorporation	TA98	Positive.Control	10	ug.plate	100	607	No	No	Yes	NAN	Hamster	Aroclor	10	95	Yes	No	2022-12-06	NAN
GSK	Ames-3150	34	2	50-32-8	Benzo-a-pyrene	NAN	Positive	DMSO	Plate.Incorporation	TA98	Positive.Control	10	ug.plate	100	654	No	No	Yes	NAN	Hamster	Aroclor	10	95	Yes	No	2022-12-06	NAN
GSK	Ames-3150	34	1	613-13-8	2-aminoanthracene	NAN	Positive	DMSO	Plate.Incorporation	WP2uvrA.pKM101	Positive.Control	10	ug.plate	100	3017	No	No	Yes	NAN	Hamster	Aroclor	10	95	Yes	No	2022-12-06	NAN
GSK	Ames-3150	34	2	613-13-8	2-aminoanthracene	NAN	Positive	DMSO	Plate.Incorporation	WP2uvrA.pKM101	Positive.Control	10	ug.plate	100	3349	No	No	Yes	NAN	Hamster	Aroclor	10	95	Yes	No	2022-12-06	NAN
GSK	Ames-3150	6	1	62-75-9	Dimethyl(nitroso)amine	NAN	Negative	Methanol	Plate.Incorporation	TA100	Vehicle.Control	0	ug.plate	100	155	No	No	No	NAN	NAN	NAN	NAN	98	Yes	No	2020-08-10	NAN
GSK	Ames-3150	6	2	62-75-9	Dimethyl(nitroso)amine	NAN	Negative	Methanol	Plate.Incorporation	TA100	Vehicle.Control	0	ug.plate	100	148	No	No	No	NAN	NAN	NAN	NAN	98	Yes	No	2020-08-10	NAN
GSK	Ames-3150	6	3	62-75-9	Dimethyl(nitroso)amine	NAN	Negative	Methanol	Plate.Incorporation	TA100	Vehicle.Control	0	ug.plate	100	142	No	No	No	NAN	NAN	NAN	NAN	98	Yes	No	2020-08-10	NAN
GSK	Ames-3150	6	4	62-75-9	Dimethyl(nitroso)amine	NAN	Negative	Methanol	Plate.Incorporation	TA100	Vehicle.Control	0	ug.plate	100	141	No	No	No	NAN	NAN	NAN	NAN	98	Yes	No	2020-08-10	NAN
GSK	Ames-3150	6	5	62-75-9	Dimethyl(nitroso)amine	NAN	Negative	Methanol	Plate.Incorporation	TA100	Vehicle.Control	0	ug.plate	100	141	No	No	No	NAN	NAN	NAN	NAN	98	Yes	No	2020-08-10	NAN
GSK	Ames-3150	6	6	62-75-9	Dimethyl(nitroso)amine	NAN	Negative	Methanol	Plate.Incorporation	TA100	Vehicle.Control	0	ug.plate	100	149	No	No	No	NAN	NAN	NAN	NAN	98	Yes	No	2020-08-10	NAN
GSK	Ames-3150	6	1	62-75-9	Dimethyl(nitroso)amine	2020-0369507	Negative	Methanol	Plate.Incorporation	TA100	Test.Article	150	ug.plate	100	151	No	No	No	NAN	NAN	NAN	NAN	98	Yes	No	2020-08-10	NAN
GSK	Ames-3150	6	2	62-75-9	Dimethyl(nitroso)amine	2020-0369507	Negative	Methanol	Plate.Incorporation	TA100	Test.Article	150	ug.plate	100	126	No	No	No	NAN	NAN	NAN	NAN	98	Yes	No	2020-08-10	NAN
GSK	Ames-3150	6	3	62-75-9	Dimethyl(nitroso)amine	2020-0369507	Negative	Methanol	Plate.Incorporation	TA100	Test.Article	150	ug.plate	100	148	No	No	No	NAN	NAN	NAN	NAN	98	Yes	No	2020-08-10	NAN
GSK	Ames-3150	6	1	62-75-9	Dimethyl(nitroso)amine	2020-0369507	Negative	Methanol	Plate.Incorporation	TA100	Test.Article	500	ug.plate	100	134	No	No	No	NAN	NAN	NAN	NAN	98	Yes	No	2020-08-10	NAN
GSK	Ames-3150	6	2	62-75-9	Dimethyl(nitroso)amine	2020-0369507	Negative	Methanol	Plate.Incorporation	TA100	Test.Article	500	ug.plate	100	156	No	No	No	NAN	NAN	NAN	NAN	98	Yes	No	2020-08-10	NAN
GSK	Ames-3150	6	3	62-75-9	Dimethyl(nitroso)amine	2020-0369507	Negative	Methanol	Plate.Incorporation	TA100	Test.Article	500	ug.plate	100	144	No	No	No	NAN	NAN	NAN	NAN	98	Yes	No	2020-08-10	NAN
GSK	Ames-3150	6	1	62-75-9	Dimethyl(nitroso)amine	2020-0369507	Negative	Methanol	Plate.Incorporation	TA100	Test.Article	1500	ug.plate	100	148	No	No	No	NAN	NAN	NAN	NAN	98	Yes	No	2020-08-10	NAN
GSK	Ames-3150	6	2	62-75-9	Dimethyl(nitroso)amine	2020-0369507	Negative	Methanol	Plate.Incorporation	TA100	Test.Article	1500	ug.plate	100	152	No	No	No	NAN	NAN	NAN	NAN	98	Yes	No	2020-08-10	NAN
GSK	Ames-3150	6	3	62-75-9	Dimethyl(nitroso)amine	2020-0369507	Negative	Methanol	Plate.Incorporation	TA100	Test.Article	1500	ug.plate	100	148	No	No	No	NAN	NAN	NAN	NAN	98	Yes	No	2020-08-10	NAN
GSK	Ames-3150	6	1	62-75-9	Dimethyl(nitroso)amine	2020-0369507	Negative	Methanol	Plate.Incorporation	TA100	Test.Article	2500	ug.plate	100	133	No	No	No	NAN	NAN	NAN	NAN	98	Yes	No	2020-08-10	NAN
GSK	Ames-3150	6	2	62-75-9	Dimethyl(nitroso)amine	2020-0369507	Negative	Methanol	Plate.Incorporation	TA100	Test.Article	2500	ug.plate	100	136	No	No	No	NAN	NAN	NAN	NAN	98	Yes	No	2020-08-10	NAN
GSK	Ames-3150	6	3	62-75-9	Dimethyl(nitroso)amine	2020-0369507	Negative	Methanol	Plate.Incorporation	TA100	Test.Article	2500	ug.plate	100	155	No	No	No	NAN	NAN	NAN	NAN	98	Yes	No	2020-08-10	NAN
GSK	Ames-3150	6	1	62-75-9	Dimethyl(nitroso)amine	2020-0369507	Negative	Methanol	Plate.Incorporation	TA100	Test.Article	5000	ug.plate	100	153	No	No	No	NAN	NAN	NAN	NAN	98	Yes	No	2020-08-10	NAN
GSK	Ames-3150	6	2	62-75-9	Dimethyl(nitroso)amine	2020-0369507	Negative	Methanol	Plate.Incorporation	TA100	Test.Article	5000	ug.plate	100	147	No	No	No	NAN	NAN	NAN	NAN	98	Yes	No	2020-08-10	NAN
GSK	Ames-3150	6	3	62-75-9	Dimethyl(nitroso)amine	2020-0369507	Negative	Methanol	Plate.Incorporation	TA100	Test.Article	5000	ug.plate	100	142	No	No	No	NAN	NAN	NAN	NAN	98	Yes	No	2020-08-10	NAN
GSK	Ames-3150	6	1	62-75-9	Dimethyl(nitroso)amine	NAN	Negative	Methanol	Plate.Incorporation	TA1535	Vehicle.Control	0	ug.plate	100	26	No	No	No	NAN	NAN	NAN	NAN	98	Yes	No	2020-08-10	NAN
GSK	Ames-3150	6	2	62-75-9	Dimethyl(nitroso)amine	NAN	Negative	Methanol	Plate.Incorporation	TA1535	Vehicle.Control	0	ug.plate	100	31	No	No	No	NAN	NAN	NAN	NAN	98	Yes	No	2020-08-10	NAN
GSK	Ames-3150	6	3	62-75-9	Dimethyl(nitroso)amine	NAN	Negative	Methanol	Plate.Incorporation	TA1535	Vehicle.Control	0	ug.plate	100	28	No	No	No	NAN	NAN	NAN	NAN	98	Yes	No	2020-08-10	NAN
GSK	Ames-3150	6	4	62-75-9	Dimethyl(nitroso)amine	NAN	Negative	Methanol	Plate.Incorporation	TA1535	Vehicle.Control	0	ug.plate	100	31	No	No	No	NAN	NAN	NAN	NAN	98	Yes	No	2020-08-10	NAN
GSK	Ames-3150	6	5	62-75-9	Dimethyl(nitroso)amine	NAN	Negative	Methanol	Plate.Incorporation	TA1535	Vehicle.Control	0	ug.plate	100	24	No	No	No	NAN	NAN	NAN	NAN	98	Yes	No	2020-08-10	NAN
GSK	Ames-3150	6	6	62-75-9	Dimethyl(nitroso)amine	NAN	Negative	Methanol	Plate.Incorporation	TA1535	Vehicle.Control	0	ug.plate	100	23	No	No	No	NAN	NAN	NAN	NAN	98	Yes	No	2020-08-10	NAN
GSK	Ames-3150	6	1	62-75-9	Dimethyl(nitroso)amine	2020-0369507	Negative	Methanol	Plate.Incorporation	TA1535	Test.Article	150	ug.plate	100	33	No	No	No	NAN	NAN	NAN	NAN	98	Yes	No	2020-08-10	NAN
GSK	Ames-3150	6	2	62-75-9	Dimethyl(nitroso)amine	2020-0369507	Negative	Methanol	Plate.Incorporation	TA1535	Test.Article	150	ug.plate	100	25	No	No	No	NAN	NAN	NAN	NAN	98	Yes	No	2020-08-10	NAN
GSK	Ames-3150	6	3	62-75-9	Dimethyl(nitroso)amine	2020-0369507	Negative	Methanol	Plate.Incorporation	TA1535	Test.Article	150	ug.plate	100	18	No	No	No	NAN	NAN	NAN	NAN	98	Yes	No	2020-08-10	NAN
GSK	Ames-3150	6	1	62-75-9	Dimethyl(nitroso)amine	2020-0369507	Negative	Methanol	Plate.Incorporation	TA1535	Test.Article	500	ug.plate	100	25	No	No	No	NAN	NAN	NAN	NAN	98	Yes	No	2020-08-10	NAN
GSK	Ames-3150	6	2	62-75-9	Dimethyl(nitroso)amine	2020-0369507	Negative	Methanol	Plate.Incorporation	TA1535	Test.Article	500	ug.plate	100	23	No	No	No	NAN	NAN	NAN	NAN	98	Yes	No	2020-08-10	NAN
GSK	Ames-3150	6	3	62-75-9	Dimethyl(nitroso)amine	2020-0369507	Negative	Methanol	Plate.Incorporation	TA1535	Test.Article	500	ug.plate	100	40	No	No	No	NAN	NAN	NAN	NAN	98	Yes	No	2020-08-10	NAN
GSK	Ames-3150	6	1	62-75-9	Dimethyl(nitroso)amine	2020-0369507	Negative	Methanol	Plate.Incorporation	TA1535	Test.Article	1500	ug.plate	100	21	No	No	No	NAN	NAN	NAN	NAN	98	Yes	No	2020-08-10	NAN
GSK	Ames-3150	6	2	62-75-9	Dimethyl(nitroso)amine	2020-0369507	Negative	Methanol	Plate.Incorporation	TA1535	Test.Article	1500	ug.plate	100	26	No	No	No	NAN	NAN	NAN	NAN	98	Yes	No	2020-08-10	NAN
GSK	Ames-3150	6	3	62-75-9	Dimethyl(nitroso)amine	2020-0369507	Negative	Methanol	Plate.Incorporation	TA1535	Test.Article	1500	ug.plate	100	25	No	No	No	NAN	NAN	NAN	NAN	98	Yes	No	2020-08-10	NAN
GSK	Ames-3150	6	1	62-75-9	Dimethyl(nitroso)amine	2020-0369507	Negative	Methanol	Plate.Incorporation	TA1535	Test.Article	2500	ug.plate	100	19	No	No	No	NAN	NAN	NAN	NAN	98	Yes	No	2020-08-10	NAN
GSK	Ames-3150	6	2	62-75-9	Dimethyl(nitroso)amine	2020-0369507	Negative	Methanol	Plate.Incorporation	TA1535	Test.Article	2500	ug.plate	100	33	No	No	No	NAN	NAN	NAN	NAN	98	Yes	No	2020-08-10	NAN
GSK	Ames-3150	6	3	62-75-9	Dimethyl(nitroso)amine	2020-0369507	Negative	Methanol	Plate.Incorporation	TA1535	Test.Article	2500	ug.plate	100	20	No	No	No	NAN	NAN	NAN	NAN	98	Yes	No	2020-08-10	NAN
GSK	Ames-3150	6	1	62-75-9	Dimethyl(nitroso)amine	2020-0369507	Negative	Methanol	Plate.Incorporation	TA1535	Test.Article	5000	ug.plate	100	28	No	No	No	NAN	NAN	NAN	NAN	98	Yes	No	2020-08-10	NAN
GSK	Ames-3150	6	2	62-75-9	Dimethyl(nitroso)amine	2020-0369507	Negative	Methanol	Plate.Incorporation	TA1535	Test.Article	5000	ug.plate	100	20	No	No	No	NAN	NAN	NAN	NAN	98	Yes	No	2020-08-10	NAN
GSK	Ames-3150	6	3	62-75-9	Dimethyl(nitroso)amine	2020-0369507	Negative	Methanol	Plate.Incorporation	TA1535	Test.Article	5000	ug.plate	100	33	No	No	No	NAN	NAN	NAN	NAN	98	Yes	No	2020-08-10	NAN
GSK	Ames-3150	6	1	62-75-9	Dimethyl(nitroso)amine	NAN	Negative	Methanol	Plate.Incorporation	TA1537	Vehicle.Control	0	ug.plate	100	18	No	No	No	NAN	NAN	NAN	NAN	98	Yes	No	2020-08-10	NAN
GSK	Ames-3150	6	2	62-75-9	Dimethyl(nitroso)amine	NAN	Negative	Methanol	Plate.Incorporation	TA1537	Vehicle.Control	0	ug.plate	100	14	No	No	No	NAN	NAN	NAN	NAN	98	Yes	No	2020-08-10	NAN
GSK	Ames-3150	6	3	62-75-9	Dimethyl(nitroso)amine	NAN	Negative	Methanol	Plate.Incorporation	TA1537	Vehicle.Control	0	ug.plate	100	10	No	No	No	NAN	NAN	NAN	NAN	98	Yes	No	2020-08-10	NAN
GSK	Ames-3150	6	4	62-75-9	Dimethyl(nitroso)amine	NAN	Negative	Methanol	Plate.Incorporation	TA1537	Vehicle.Control	0	ug.plate	100	11	No	No	No	NAN	NAN	NAN	NAN	98	Yes	No	2020-08-10	NAN
GSK	Ames-3150	6	5	62-75-9	Dimethyl(nitroso)amine	NAN	Negative	Methanol	Plate.Incorporation	TA1537	Vehicle.Control	0	ug.plate	100	13	No	No	No	NAN	NAN	NAN	NAN	98	Yes	No	2020-08-10	NAN
GSK	Ames-3150	6	6	62-75-9	Dimethyl(nitroso)amine	NAN	Negative	Methanol	Plate.Incorporation	TA1537	Vehicle.Control	0	ug.plate	100	14	No	No	No	NAN	NAN	NAN	NAN	98	Yes	No	2020-08-10	NAN
GSK	Ames-3150	6	1	62-75-9	Dimethyl(nitroso)amine	2020-0369507	Negative	Methanol	Plate.Incorporation	TA1537	Test.Article	150	ug.plate	100	24	No	No	No	NAN	NAN	NAN	NAN	98	Yes	No	2020-08-10	NAN
GSK	Ames-3150	6	2	62-75-9	Dimethyl(nitroso)amine	2020-0369507	Negative	Methanol	Plate.Incorporation	TA1537	Test.Article	150	ug.plate	100	39	No	No	No	NAN	NAN	NAN	NAN	98	Yes	No	2020-08-10	NAN
GSK	Ames-3150	6	3	62-75-9	Dimethyl(nitroso)amine	2020-0369507	Negative	Methanol	Plate.Incorporation	TA1537	Test.Article	150	ug.plate	100	21	No	No	No	NAN	NAN	NAN	NAN	98	Yes	No	2020-08-10	NAN
GSK	Ames-3150	6	1	62-75-9	Dimethyl(nitroso)amine	2020-0369507	Negative	Methanol	Plate.Incorporation	TA1537	Test.Article	500	ug.plate	100	16	No	No	No	NAN	NAN	NAN	NAN	98	Yes	No	2020-08-10	NAN
GSK	Ames-3150	6	2	62-75-9	Dimethyl(nitroso)amine	2020-0369507	Negative	Methanol	Plate.Incorporation	TA1537	Test.Article	500	ug.plate	100	16	No	No	No	NAN	NAN	NAN	NAN	98	Yes	No	2020-08-10	NAN
GSK	Ames-3150	6	3	62-75-9	Dimethyl(nitroso)amine	2020-0369507	Negative	Methanol	Plate.Incorporation	TA1537	Test.Article	500	ug.plate	100	18	No	No	No	NAN	NAN	NAN	NAN	98	Yes	No	2020-08-10	NAN
GSK	Ames-3150	6	1	62-75-9	Dimethyl(nitroso)amine	2020-0369507	Negative	Methanol	Plate.Incorporation	TA1537	Test.Article	1500	ug.plate	100	18	No	No	No	NAN	NAN	NAN	NAN	98	Yes	No	2020-08-10	NAN
GSK	Ames-3150	6	2	62-75-9	Dimethyl(nitroso)amine	2020-0369507	Negative	Methanol	Plate.Incorporation	TA1537	Test.Article	1500	ug.plate	100	19	No	No	No	NAN	NAN	NAN	NAN	98	Yes	No	2020-08-10	NAN
GSK	Ames-3150	6	3	62-75-9	Dimethyl(nitroso)amine	2020-0369507	Negative	Methanol	Plate.Incorporation	TA1537	Test.Article	1500	ug.plate	100	16	No	No	No	NAN	NAN	NAN	NAN	98	Yes	No	2020-08-10	NAN
GSK	Ames-3150	6	1	62-75-9	Dimethyl(nitroso)amine	2020-0369507	Negative	Methanol	Plate.Incorporation	TA1537	Test.Article	2500	ug.plate	100	24	No	No	No	NAN	NAN	NAN	NAN	98	Yes	No	2020-08-10	NAN
GSK	Ames-3150	6	2	62-75-9	Dimethyl(nitroso)amine	2020-0369507	Negative	Methanol	Plate.Incorporation	TA1537	Test.Article	2500	ug.plate	100	16	No	No	No	NAN	NAN	NAN	NAN	98	Yes	No	2020-08-10	NAN
GSK	Ames-3150	6	3	62-75-9	Dimethyl(nitroso)amine	2020-0369507	Negative	Methanol	Plate.Incorporation	TA1537	Test.Article	2500	ug.plate	100	11	No	No	No	NAN	NAN	NAN	NAN	98	Yes	No	2020-08-10	NAN
GSK	Ames-3150	6	1	62-75-9	Dimethyl(nitroso)amine	2020-0369507	Negative	Methanol	Plate.Incorporation	TA1537	Test.Article	5000	ug.plate	100	13	No	No	No	NAN	NAN	NAN	NAN	98	Yes	No	2020-08-10	NAN
GSK	Ames-3150	6	2	62-75-9	Dimethyl(nitroso)amine	2020-0369507	Negative	Methanol	Plate.Incorporation	TA1537	Test.Article	5000	ug.plate	100	16	No	No	No	NAN	NAN	NAN	NAN	98	Yes	No	2020-08-10	NAN
GSK	Ames-3150	6	3	62-75-9	Dimethyl(nitroso)amine	2020-0369507	Negative	Methanol	Plate.Incorporation	TA1537	Test.Article	5000	ug.plate	100	10	No	No	No	NAN	NAN	NAN	NAN	98	Yes	No	2020-08-10	NAN
GSK	Ames-3150	6	1	62-75-9	Dimethyl(nitroso)amine	NAN	Negative	Methanol	Plate.Incorporation	TA98	Vehicle.Control	0	ug.plate	100	30	No	No	No	NAN	NAN	NAN	NAN	98	Yes	No	2020-08-10	NAN
GSK	Ames-3150	6	2	62-75-9	Dimethyl(nitroso)amine	NAN	Negative	Methanol	Plate.Incorporation	TA98	Vehicle.Control	0	ug.plate	100	21	No	No	No	NAN	NAN	NAN	NAN	98	Yes	No	2020-08-10	NAN
GSK	Ames-3150	6	3	62-75-9	Dimethyl(nitroso)amine	NAN	Negative	Methanol	Plate.Incorporation	TA98	Vehicle.Control	0	ug.plate	100	33	No	No	No	NAN	NAN	NAN	NAN	98	Yes	No	2020-08-10	NAN
GSK	Ames-3150	6	4	62-75-9	Dimethyl(nitroso)amine	NAN	Negative	Methanol	Plate.Incorporation	TA98	Vehicle.Control	0	ug.plate	100	31	No	No	No	NAN	NAN	NAN	NAN	98	Yes	No	2020-08-10	NAN
GSK	Ames-3150	6	5	62-75-9	Dimethyl(nitroso)amine	NAN	Negative	Methanol	Plate.Incorporation	TA98	Vehicle.Control	0	ug.plate	100	25	No	No	No	NAN	NAN	NAN	NAN	98	Yes	No	2020-08-10	NAN
GSK	Ames-3150	6	6	62-75-9	Dimethyl(nitroso)amine	NAN	Negative	Methanol	Plate.Incorporation	TA98	Vehicle.Control	0	ug.plate	100	34	No	No	No	NAN	NAN	NAN	NAN	98	Yes	No	2020-08-10	NAN
GSK	Ames-3150	6	1	62-75-9	Dimethyl(nitroso)amine	2020-0369507	Negative	Methanol	Plate.Incorporation	TA98	Test.Article	150	ug.plate	100	25	No	No	No	NAN	NAN	NAN	NAN	98	Yes	No	2020-08-10	NAN
GSK	Ames-3150	6	2	62-75-9	Dimethyl(nitroso)amine	2020-0369507	Negative	Methanol	Plate.Incorporation	TA98	Test.Article	150	ug.plate	100	30	No	No	No	NAN	NAN	NAN	NAN	98	Yes	No	2020-08-10	NAN
GSK	Ames-3150	6	3	62-75-9	Dimethyl(nitroso)amine	2020-0369507	Negative	Methanol	Plate.Incorporation	TA98	Test.Article	150	ug.plate	100	35	No	No	No	NAN	NAN	NAN	NAN	98	Yes	No	2020-08-10	NAN
GSK	Ames-3150	6	1	62-75-9	Dimethyl(nitroso)amine	2020-0369507	Negative	Methanol	Plate.Incorporation	TA98	Test.Article	500	ug.plate	100	26	No	No	No	NAN	NAN	NAN	NAN	98	Yes	No	2020-08-10	NAN
GSK	Ames-3150	6	2	62-75-9	Dimethyl(nitroso)amine	2020-0369507	Negative	Methanol	Plate.Incorporation	TA98	Test.Article	500	ug.plate	100	35	No	No	No	NAN	NAN	NAN	NAN	98	Yes	No	2020-08-10	NAN
GSK	Ames-3150	6	3	62-75-9	Dimethyl(nitroso)amine	2020-0369507	Negative	Methanol	Plate.Incorporation	TA98	Test.Article	500	ug.plate	100	30	No	No	No	NAN	NAN	NAN	NAN	98	Yes	No	2020-08-10	NAN
GSK	Ames-3150	6	1	62-75-9	Dimethyl(nitroso)amine	2020-0369507	Negative	Methanol	Plate.Incorporation	TA98	Test.Article	1500	ug.plate	100	38	No	No	No	NAN	NAN	NAN	NAN	98	Yes	No	2020-08-10	NAN
GSK	Ames-3150	6	2	62-75-9	Dimethyl(nitroso)amine	2020-0369507	Negative	Methanol	Plate.Incorporation	TA98	Test.Article	1500	ug.plate	100	43	No	No	No	NAN	NAN	NAN	NAN	98	Yes	No	2020-08-10	NAN
GSK	Ames-3150	6	3	62-75-9	Dimethyl(nitroso)amine	2020-0369507	Negative	Methanol	Plate.Incorporation	TA98	Test.Article	1500	ug.plate	100	31	No	No	No	NAN	NAN	NAN	NAN	98	Yes	No	2020-08-10	NAN
GSK	Ames-3150	6	1	62-75-9	Dimethyl(nitroso)amine	2020-0369507	Negative	Methanol	Plate.Incorporation	TA98	Test.Article	2500	ug.plate	100	18	No	No	No	NAN	NAN	NAN	NAN	98	Yes	No	2020-08-10	NAN
GSK	Ames-3150	6	2	62-75-9	Dimethyl(nitroso)amine	2020-0369507	Negative	Methanol	Plate.Incorporation	TA98	Test.Article	2500	ug.plate	100	38	No	No	No	NAN	NAN	NAN	NAN	98	Yes	No	2020-08-10	NAN
GSK	Ames-3150	6	3	62-75-9	Dimethyl(nitroso)amine	2020-0369507	Negative	Methanol	Plate.Incorporation	TA98	Test.Article	2500	ug.plate	100	28	No	No	No	NAN	NAN	NAN	NAN	98	Yes	No	2020-08-10	NAN
GSK	Ames-3150	6	1	62-75-9	Dimethyl(nitroso)amine	2020-0369507	Negative	Methanol	Plate.Incorporation	TA98	Test.Article	5000	ug.plate	100	34	No	No	No	NAN	NAN	NAN	NAN	98	Yes	No	2020-08-10	NAN
GSK	Ames-3150	6	2	62-75-9	Dimethyl(nitroso)amine	2020-0369507	Negative	Methanol	Plate.Incorporation	TA98	Test.Article	5000	ug.plate	100	40	No	No	No	NAN	NAN	NAN	NAN	98	Yes	No	2020-08-10	NAN
GSK	Ames-3150	6	3	62-75-9	Dimethyl(nitroso)amine	2020-0369507	Negative	Methanol	Plate.Incorporation	TA98	Test.Article	5000	ug.plate	100	21	No	No	No	NAN	NAN	NAN	NAN	98	Yes	No	2020-08-10	NAN
GSK	Ames-3150	6	1	26628-22-8	SodiumAzide	NAN	Positive	Water	Plate.Incorporation	TA100	Positive.Control	2	ug.plate	100	1345	No	No	No	NAN	NAN	NAN	NAN	98	Yes	No	2020-08-10	NAN
GSK	Ames-3150	6	2	26628-22-8	SodiumAzide	NAN	Positive	Water	Plate.Incorporation	TA100	Positive.Control	2	ug.plate	100	1445	No	No	No	NAN	NAN	NAN	NAN	98	Yes	No	2020-08-10	NAN
GSK	Ames-3150	6	1	26628-22-8	SodiumAzide	NAN	Positive	Water	Plate.Incorporation	TA1535	Positive.Control	2	ug.plate	100	814	No	No	No	NAN	NAN	NAN	NAN	98	Yes	No	2020-08-10	NAN
GSK	Ames-3150	6	2	26628-22-8	SodiumAzide	NAN	Positive	Water	Plate.Incorporation	TA1535	Positive.Control	2	ug.plate	100	819	No	No	No	NAN	NAN	NAN	NAN	98	Yes	No	2020-08-10	NAN
GSK	Ames-3150	6	1	90-45-9	9-Aminoacridine	NAN	Positive	DMSO	Plate.Incorporation	TA1537	Positive.Control	1	ug.plate	100	117	No	No	No	NAN	NAN	NAN	NAN	98	Yes	No	2020-08-10	NAN
GSK	Ames-3150	6	2	90-45-9	9-Aminoacridine	NAN	Positive	DMSO	Plate.Incorporation	TA1537	Positive.Control	1	ug.plate	100	93	No	No	No	NAN	NAN	NAN	NAN	98	Yes	No	2020-08-10	NAN
GSK	Ames-3150	6	1	607-57-8	2-Nitrofluorene	NAN	Positive	DMSO	Plate.Incorporation	TA98	Positive.Control	1	ug.plate	100	452	No	No	No	NAN	NAN	NAN	NAN	98	Yes	No	2020-08-10	NAN
GSK	Ames-3150	6	2	607-57-8	2-Nitrofluorene	NAN	Positive	DMSO	Plate.Incorporation	TA98	Positive.Control	1	ug.plate	100	661	No	No	No	NAN	NAN	NAN	NAN	98	Yes	No	2020-08-10	NAN
GSK	Ames-3150	10	1	62-75-9	Dimethyl(nitroso)amine	NAN	Negative	Methanol	Plate.Incorporation	WP2uvrA.pKM101	Vehicle.Control	0	ug.plate	100	124	No	No	No	NAN	NAN	NAN	NAN	98	Yes	No	2020-08-17	NAN
GSK	Ames-3150	10	2	62-75-9	Dimethyl(nitroso)amine	NAN	Negative	Methanol	Plate.Incorporation	WP2uvrA.pKM101	Vehicle.Control	0	ug.plate	100	149	No	No	No	NAN	NAN	NAN	NAN	98	Yes	No	2020-08-17	NAN
GSK	Ames-3150	10	3	62-75-9	Dimethyl(nitroso)amine	NAN	Negative	Methanol	Plate.Incorporation	WP2uvrA.pKM101	Vehicle.Control	0	ug.plate	100	155	No	No	No	NAN	NAN	NAN	NAN	98	Yes	No	2020-08-17	NAN
GSK	Ames-3150	10	4	62-75-9	Dimethyl(nitroso)amine	NAN	Negative	Methanol	Plate.Incorporation	WP2uvrA.pKM101	Vehicle.Control	0	ug.plate	100	136	No	No	No	NAN	NAN	NAN	NAN	98	Yes	No	2020-08-17	NAN
GSK	Ames-3150	10	5	62-75-9	Dimethyl(nitroso)amine	NAN	Negative	Methanol	Plate.Incorporation	WP2uvrA.pKM101	Vehicle.Control	0	ug.plate	100	147	No	No	No	NAN	NAN	NAN	NAN	98	Yes	No	2020-08-17	NAN
GSK	Ames-3150	10	6	62-75-9	Dimethyl(nitroso)amine	NAN	Negative	Methanol	Plate.Incorporation	WP2uvrA.pKM101	Vehicle.Control	0	ug.plate	100	134	No	No	No	NAN	NAN	NAN	NAN	98	Yes	No	2020-08-17	NAN
GSK	Ames-3150	10	1	62-75-9	Dimethyl(nitroso)amine	2020-0369507	Negative	Methanol	Plate.Incorporation	WP2uvrA.pKM101	Test.Article	150	ug.plate	100	147	No	No	No	NAN	NAN	NAN	NAN	98	Yes	No	2020-08-17	NAN
GSK	Ames-3150	10	2	62-75-9	Dimethyl(nitroso)amine	2020-0369507	Negative	Methanol	Plate.Incorporation	WP2uvrA.pKM101	Test.Article	150	ug.plate	100	147	No	No	No	NAN	NAN	NAN	NAN	98	Yes	No	2020-08-17	NAN
GSK	Ames-3150	10	3	62-75-9	Dimethyl(nitroso)amine	2020-0369507	Negative	Methanol	Plate.Incorporation	WP2uvrA.pKM101	Test.Article	150	ug.plate	100	142	No	No	No	NAN	NAN	NAN	NAN	98	Yes	No	2020-08-17	NAN
GSK	Ames-3150	10	1	62-75-9	Dimethyl(nitroso)amine	2020-0369507	Negative	Methanol	Plate.Incorporation	WP2uvrA.pKM101	Test.Article	500	ug.plate	100	132	No	No	No	NAN	NAN	NAN	NAN	98	Yes	No	2020-08-17	NAN
GSK	Ames-3150	10	2	62-75-9	Dimethyl(nitroso)amine	2020-0369507	Negative	Methanol	Plate.Incorporation	WP2uvrA.pKM101	Test.Article	500	ug.plate	100	146	No	No	No	NAN	NAN	NAN	NAN	98	Yes	No	2020-08-17	NAN
GSK	Ames-3150	10	3	62-75-9	Dimethyl(nitroso)amine	2020-0369507	Negative	Methanol	Plate.Incorporation	WP2uvrA.pKM101	Test.Article	500	ug.plate	100	128	No	No	No	NAN	NAN	NAN	NAN	98	Yes	No	2020-08-17	NAN
GSK	Ames-3150	10	1	62-75-9	Dimethyl(nitroso)amine	2020-0369507	Negative	Methanol	Plate.Incorporation	WP2uvrA.pKM101	Test.Article	1500	ug.plate	100	133	No	No	No	NAN	NAN	NAN	NAN	98	Yes	No	2020-08-17	NAN
GSK	Ames-3150	10	2	62-75-9	Dimethyl(nitroso)amine	2020-0369507	Negative	Methanol	Plate.Incorporation	WP2uvrA.pKM101	Test.Article	1500	ug.plate	100	136	No	No	No	NAN	NAN	NAN	NAN	98	Yes	No	2020-08-17	NAN
GSK	Ames-3150	10	3	62-75-9	Dimethyl(nitroso)amine	2020-0369507	Negative	Methanol	Plate.Incorporation	WP2uvrA.pKM101	Test.Article	1500	ug.plate	100	131	No	No	No	NAN	NAN	NAN	NAN	98	Yes	No	2020-08-17	NAN
GSK	Ames-3150	10	1	62-75-9	Dimethyl(nitroso)amine	2020-0369507	Negative	Methanol	Plate.Incorporation	WP2uvrA.pKM101	Test.Article	2500	ug.plate	100	156	No	No	No	NAN	NAN	NAN	NAN	98	Yes	No	2020-08-17	NAN
GSK	Ames-3150	10	2	62-75-9	Dimethyl(nitroso)amine	2020-0369507	Negative	Methanol	Plate.Incorporation	WP2uvrA.pKM101	Test.Article	2500	ug.plate	100	155	No	No	No	NAN	NAN	NAN	NAN	98	Yes	No	2020-08-17	NAN
GSK	Ames-3150	10	3	62-75-9	Dimethyl(nitroso)amine	2020-0369507	Negative	Methanol	Plate.Incorporation	WP2uvrA.pKM101	Test.Article	2500	ug.plate	100	143	No	No	No	NAN	NAN	NAN	NAN	98	Yes	No	2020-08-17	NAN
GSK	Ames-3150	10	1	62-75-9	Dimethyl(nitroso)amine	2020-0369507	Negative	Methanol	Plate.Incorporation	WP2uvrA.pKM101	Test.Article	5000	ug.plate	100	147	No	No	No	NAN	NAN	NAN	NAN	98	Yes	No	2020-08-17	NAN
GSK	Ames-3150	10	2	62-75-9	Dimethyl(nitroso)amine	2020-0369507	Negative	Methanol	Plate.Incorporation	WP2uvrA.pKM101	Test.Article	5000	ug.plate	100	136	No	No	No	NAN	NAN	NAN	NAN	98	Yes	No	2020-08-17	NAN
GSK	Ames-3150	10	3	62-75-9	Dimethyl(nitroso)amine	2020-0369507	Negative	Methanol	Plate.Incorporation	WP2uvrA.pKM101	Test.Article	5000	ug.plate	100	155	No	No	No	NAN	NAN	NAN	NAN	98	Yes	No	2020-08-17	NAN
GSK	Ames-3150	10	1	56-57-5	4-Nitroquinoline-1-oxide	NAN	Positive	DMSO	Plate.Incorporation	WP2uvrA.pKM101	Positive.Control	2	ug.plate	100	4067	No	No	No	NAN	NAN	NAN	NAN	98	Yes	No	2020-08-17	NAN
GSK	Ames-3150	10	2	56-57-5	4-Nitroquinoline-1-oxide	NAN	Positive	DMSO	Plate.Incorporation	WP2uvrA.pKM101	Positive.Control	2	ug.plate	100	4218	No	No	No	NAN	NAN	NAN	NAN	98	Yes	No	2020-08-17	NAN
GSK	Ames-3150	2	1	62-75-9	Dimethyl(nitroso)amine	NAN	Negative	Methanol	Plate.Incorporation	TA100	Vehicle.Control	0	ug.plate	100	195	No	No	Yes	NAN	Rat	Phenobarbital.5.6.Benzoflavone	10	98	Yes	No	2020-08-03	NAN
GSK	Ames-3150	2	2	62-75-9	Dimethyl(nitroso)amine	NAN	Negative	Methanol	Plate.Incorporation	TA100	Vehicle.Control	0	ug.plate	100	151	No	No	Yes	NAN	Rat	Phenobarbital.5.6.Benzoflavone	10	98	Yes	No	2020-08-03	NAN
GSK	Ames-3150	2	3	62-75-9	Dimethyl(nitroso)amine	NAN	Negative	Methanol	Plate.Incorporation	TA100	Vehicle.Control	0	ug.plate	100	182	No	No	Yes	NAN	Rat	Phenobarbital.5.6.Benzoflavone	10	98	Yes	No	2020-08-03	NAN
GSK	Ames-3150	2	4	62-75-9	Dimethyl(nitroso)amine	NAN	Negative	Methanol	Plate.Incorporation	TA100	Vehicle.Control	0	ug.plate	100	185	No	No	Yes	NAN	Rat	Phenobarbital.5.6.Benzoflavone	10	98	Yes	No	2020-08-03	NAN
GSK	Ames-3150	2	5	62-75-9	Dimethyl(nitroso)amine	NAN	Negative	Methanol	Plate.Incorporation	TA100	Vehicle.Control	0	ug.plate	100	201	No	No	Yes	NAN	Rat	Phenobarbital.5.6.Benzoflavone	10	98	Yes	No	2020-08-03	NAN
GSK	Ames-3150	2	6	62-75-9	Dimethyl(nitroso)amine	NAN	Negative	Methanol	Plate.Incorporation	TA100	Vehicle.Control	0	ug.plate	100	181	No	No	Yes	NAN	Rat	Phenobarbital.5.6.Benzoflavone	10	98	Yes	No	2020-08-03	NAN
GSK	Ames-3150	2	1	62-75-9	Dimethyl(nitroso)amine	2020-0369507	Negative	Methanol	Plate.Incorporation	TA100	Test.Article	50	ug.plate	100	197	No	No	Yes	NAN	Rat	Phenobarbital.5.6.Benzoflavone	10	98	Yes	No	2020-08-03	NAN
GSK	Ames-3150	2	2	62-75-9	Dimethyl(nitroso)amine	2020-0369507	Negative	Methanol	Plate.Incorporation	TA100	Test.Article	50	ug.plate	100	175	No	No	Yes	NAN	Rat	Phenobarbital.5.6.Benzoflavone	10	98	Yes	No	2020-08-03	NAN
GSK	Ames-3150	2	3	62-75-9	Dimethyl(nitroso)amine	2020-0369507	Negative	Methanol	Plate.Incorporation	TA100	Test.Article	50	ug.plate	100	200	No	No	Yes	NAN	Rat	Phenobarbital.5.6.Benzoflavone	10	98	Yes	No	2020-08-03	NAN
GSK	Ames-3150	2	1	62-75-9	Dimethyl(nitroso)amine	2020-0369507	Negative	Methanol	Plate.Incorporation	TA100	Test.Article	150	ug.plate	100	214	No	No	Yes	NAN	Rat	Phenobarbital.5.6.Benzoflavone	10	98	Yes	No	2020-08-03	NAN
GSK	Ames-3150	2	2	62-75-9	Dimethyl(nitroso)amine	2020-0369507	Negative	Methanol	Plate.Incorporation	TA100	Test.Article	150	ug.plate	100	205	No	No	Yes	NAN	Rat	Phenobarbital.5.6.Benzoflavone	10	98	Yes	No	2020-08-03	NAN
GSK	Ames-3150	2	3	62-75-9	Dimethyl(nitroso)amine	2020-0369507	Negative	Methanol	Plate.Incorporation	TA100	Test.Article	150	ug.plate	100	203	No	No	Yes	NAN	Rat	Phenobarbital.5.6.Benzoflavone	10	98	Yes	No	2020-08-03	NAN
GSK	Ames-3150	2	1	62-75-9	Dimethyl(nitroso)amine	2020-0369507	Negative	Methanol	Plate.Incorporation	TA100	Test.Article	500	ug.plate	100	202	No	No	Yes	NAN	Rat	Phenobarbital.5.6.Benzoflavone	10	98	Yes	No	2020-08-03	NAN
GSK	Ames-3150	2	2	62-75-9	Dimethyl(nitroso)amine	2020-0369507	Negative	Methanol	Plate.Incorporation	TA100	Test.Article	500	ug.plate	100	219	No	No	Yes	NAN	Rat	Phenobarbital.5.6.Benzoflavone	10	98	Yes	No	2020-08-03	NAN
GSK	Ames-3150	2	3	62-75-9	Dimethyl(nitroso)amine	2020-0369507	Negative	Methanol	Plate.Incorporation	TA100	Test.Article	500	ug.plate	100	229	No	No	Yes	NAN	Rat	Phenobarbital.5.6.Benzoflavone	10	98	Yes	No	2020-08-03	NAN
GSK	Ames-3150	2	1	62-75-9	Dimethyl(nitroso)amine	2020-0369507	Negative	Methanol	Plate.Incorporation	TA100	Test.Article	1500	ug.plate	100	186	No	No	Yes	NAN	Rat	Phenobarbital.5.6.Benzoflavone	10	98	Yes	No	2020-08-03	NAN
GSK	Ames-3150	2	2	62-75-9	Dimethyl(nitroso)amine	2020-0369507	Negative	Methanol	Plate.Incorporation	TA100	Test.Article	1500	ug.plate	100	225	No	No	Yes	NAN	Rat	Phenobarbital.5.6.Benzoflavone	10	98	Yes	No	2020-08-03	NAN
GSK	Ames-3150	2	3	62-75-9	Dimethyl(nitroso)amine	2020-0369507	Negative	Methanol	Plate.Incorporation	TA100	Test.Article	1500	ug.plate	100	230	No	No	Yes	NAN	Rat	Phenobarbital.5.6.Benzoflavone	10	98	Yes	No	2020-08-03	NAN
GSK	Ames-3150	2	1	62-75-9	Dimethyl(nitroso)amine	2020-0369507	Negative	Methanol	Plate.Incorporation	TA100	Test.Article	2500	ug.plate	100	216	No	No	Yes	NAN	Rat	Phenobarbital.5.6.Benzoflavone	10	98	Yes	No	2020-08-03	NAN
GSK	Ames-3150	2	2	62-75-9	Dimethyl(nitroso)amine	2020-0369507	Negative	Methanol	Plate.Incorporation	TA100	Test.Article	2500	ug.plate	100	225	No	No	Yes	NAN	Rat	Phenobarbital.5.6.Benzoflavone	10	98	Yes	No	2020-08-03	NAN
GSK	Ames-3150	2	3	62-75-9	Dimethyl(nitroso)amine	2020-0369507	Negative	Methanol	Plate.Incorporation	TA100	Test.Article	2500	ug.plate	100	215	No	No	Yes	NAN	Rat	Phenobarbital.5.6.Benzoflavone	10	98	Yes	No	2020-08-03	NAN
GSK	Ames-3150	2	1	62-75-9	Dimethyl(nitroso)amine	2020-0369507	Negative	Methanol	Plate.Incorporation	TA100	Test.Article	5000	ug.plate	100	227	No	No	Yes	NAN	Rat	Phenobarbital.5.6.Benzoflavone	10	98	Yes	No	2020-08-03	NAN
GSK	Ames-3150	2	2	62-75-9	Dimethyl(nitroso)amine	2020-0369507	Negative	Methanol	Plate.Incorporation	TA100	Test.Article	5000	ug.plate	100	220	No	No	Yes	NAN	Rat	Phenobarbital.5.6.Benzoflavone	10	98	Yes	No	2020-08-03	NAN
GSK	Ames-3150	2	3	62-75-9	Dimethyl(nitroso)amine	2020-0369507	Negative	Methanol	Plate.Incorporation	TA100	Test.Article	5000	ug.plate	100	252	No	No	Yes	NAN	Rat	Phenobarbital.5.6.Benzoflavone	10	98	Yes	No	2020-08-03	NAN
GSK	Ames-3150	2	1	62-75-9	Dimethyl(nitroso)amine	NAN	Negative	Methanol	Plate.Incorporation	TA1535	Vehicle.Control	0	ug.plate	100	33	No	No	Yes	NAN	Rat	Phenobarbital.5.6.Benzoflavone	10	98	Yes	No	2020-08-03	NAN
GSK	Ames-3150	2	2	62-75-9	Dimethyl(nitroso)amine	NAN	Negative	Methanol	Plate.Incorporation	TA1535	Vehicle.Control	0	ug.plate	100	40	No	No	Yes	NAN	Rat	Phenobarbital.5.6.Benzoflavone	10	98	Yes	No	2020-08-03	NAN
GSK	Ames-3150	2	3	62-75-9	Dimethyl(nitroso)amine	NAN	Negative	Methanol	Plate.Incorporation	TA1535	Vehicle.Control	0	ug.plate	100	30	No	No	Yes	NAN	Rat	Phenobarbital.5.6.Benzoflavone	10	98	Yes	No	2020-08-03	NAN
GSK	Ames-3150	2	4	62-75-9	Dimethyl(nitroso)amine	NAN	Negative	Methanol	Plate.Incorporation	TA1535	Vehicle.Control	0	ug.plate	100	31	No	No	Yes	NAN	Rat	Phenobarbital.5.6.Benzoflavone	10	98	Yes	No	2020-08-03	NAN
GSK	Ames-3150	2	5	62-75-9	Dimethyl(nitroso)amine	NAN	Negative	Methanol	Plate.Incorporation	TA1535	Vehicle.Control	0	ug.plate	100	33	No	No	Yes	NAN	Rat	Phenobarbital.5.6.Benzoflavone	10	98	Yes	No	2020-08-03	NAN
GSK	Ames-3150	2	6	62-75-9	Dimethyl(nitroso)amine	NAN	Negative	Methanol	Plate.Incorporation	TA1535	Vehicle.Control	0	ug.plate	100	20	No	No	Yes	NAN	Rat	Phenobarbital.5.6.Benzoflavone	10	98	Yes	No	2020-08-03	NAN
GSK	Ames-3150	2	1	62-75-9	Dimethyl(nitroso)amine	2020-0369507	Negative	Methanol	Plate.Incorporation	TA1535	Test.Article	50	ug.plate	100	33	No	No	Yes	NAN	Rat	Phenobarbital.5.6.Benzoflavone	10	98	Yes	No	2020-08-03	NAN
GSK	Ames-3150	2	2	62-75-9	Dimethyl(nitroso)amine	2020-0369507	Negative	Methanol	Plate.Incorporation	TA1535	Test.Article	50	ug.plate	100	40	No	No	Yes	NAN	Rat	Phenobarbital.5.6.Benzoflavone	10	98	Yes	No	2020-08-03	NAN
GSK	Ames-3150	2	3	62-75-9	Dimethyl(nitroso)amine	2020-0369507	Negative	Methanol	Plate.Incorporation	TA1535	Test.Article	50	ug.plate	100	31	No	No	Yes	NAN	Rat	Phenobarbital.5.6.Benzoflavone	10	98	Yes	No	2020-08-03	NAN
GSK	Ames-3150	2	1	62-75-9	Dimethyl(nitroso)amine	2020-0369507	Negative	Methanol	Plate.Incorporation	TA1535	Test.Article	150	ug.plate	100	35	No	No	Yes	NAN	Rat	Phenobarbital.5.6.Benzoflavone	10	98	Yes	No	2020-08-03	NAN
GSK	Ames-3150	2	2	62-75-9	Dimethyl(nitroso)amine	2020-0369507	Negative	Methanol	Plate.Incorporation	TA1535	Test.Article	150	ug.plate	100	36	No	No	Yes	NAN	Rat	Phenobarbital.5.6.Benzoflavone	10	98	Yes	No	2020-08-03	NAN
GSK	Ames-3150	2	3	62-75-9	Dimethyl(nitroso)amine	2020-0369507	Negative	Methanol	Plate.Incorporation	TA1535	Test.Article	150	ug.plate	100	35	No	No	Yes	NAN	Rat	Phenobarbital.5.6.Benzoflavone	10	98	Yes	No	2020-08-03	NAN
GSK	Ames-3150	2	1	62-75-9	Dimethyl(nitroso)amine	2020-0369507	Negative	Methanol	Plate.Incorporation	TA1535	Test.Article	500	ug.plate	100	45	No	No	Yes	NAN	Rat	Phenobarbital.5.6.Benzoflavone	10	98	Yes	No	2020-08-03	NAN
GSK	Ames-3150	2	2	62-75-9	Dimethyl(nitroso)amine	2020-0369507	Negative	Methanol	Plate.Incorporation	TA1535	Test.Article	500	ug.plate	100	20	No	No	Yes	NAN	Rat	Phenobarbital.5.6.Benzoflavone	10	98	Yes	No	2020-08-03	NAN
GSK	Ames-3150	2	3	62-75-9	Dimethyl(nitroso)amine	2020-0369507	Negative	Methanol	Plate.Incorporation	TA1535	Test.Article	500	ug.plate	100	21	No	No	Yes	NAN	Rat	Phenobarbital.5.6.Benzoflavone	10	98	Yes	No	2020-08-03	NAN
GSK	Ames-3150	2	1	62-75-9	Dimethyl(nitroso)amine	2020-0369507	Negative	Methanol	Plate.Incorporation	TA1535	Test.Article	1500	ug.plate	100	31	No	No	Yes	NAN	Rat	Phenobarbital.5.6.Benzoflavone	10	98	Yes	No	2020-08-03	NAN
GSK	Ames-3150	2	2	62-75-9	Dimethyl(nitroso)amine	2020-0369507	Negative	Methanol	Plate.Incorporation	TA1535	Test.Article	1500	ug.plate	100	33	No	No	Yes	NAN	Rat	Phenobarbital.5.6.Benzoflavone	10	98	Yes	No	2020-08-03	NAN
GSK	Ames-3150	2	3	62-75-9	Dimethyl(nitroso)amine	2020-0369507	Negative	Methanol	Plate.Incorporation	TA1535	Test.Article	1500	ug.plate	100	34	No	No	Yes	NAN	Rat	Phenobarbital.5.6.Benzoflavone	10	98	Yes	No	2020-08-03	NAN
GSK	Ames-3150	2	1	62-75-9	Dimethyl(nitroso)amine	2020-0369507	Negative	Methanol	Plate.Incorporation	TA1535	Test.Article	2500	ug.plate	100	36	No	No	Yes	NAN	Rat	Phenobarbital.5.6.Benzoflavone	10	98	Yes	No	2020-08-03	NAN
GSK	Ames-3150	2	2	62-75-9	Dimethyl(nitroso)amine	2020-0369507	Negative	Methanol	Plate.Incorporation	TA1535	Test.Article	2500	ug.plate	100	36	No	No	Yes	NAN	Rat	Phenobarbital.5.6.Benzoflavone	10	98	Yes	No	2020-08-03	NAN
GSK	Ames-3150	2	3	62-75-9	Dimethyl(nitroso)amine	2020-0369507	Negative	Methanol	Plate.Incorporation	TA1535	Test.Article	2500	ug.plate	100	29	No	No	Yes	NAN	Rat	Phenobarbital.5.6.Benzoflavone	10	98	Yes	No	2020-08-03	NAN
GSK	Ames-3150	2	1	62-75-9	Dimethyl(nitroso)amine	2020-0369507	Negative	Methanol	Plate.Incorporation	TA1535	Test.Article	5000	ug.plate	100	40	No	No	Yes	NAN	Rat	Phenobarbital.5.6.Benzoflavone	10	98	Yes	No	2020-08-03	NAN
GSK	Ames-3150	2	2	62-75-9	Dimethyl(nitroso)amine	2020-0369507	Negative	Methanol	Plate.Incorporation	TA1535	Test.Article	5000	ug.plate	100	31	No	No	Yes	NAN	Rat	Phenobarbital.5.6.Benzoflavone	10	98	Yes	No	2020-08-03	NAN
GSK	Ames-3150	2	3	62-75-9	Dimethyl(nitroso)amine	2020-0369507	Negative	Methanol	Plate.Incorporation	TA1535	Test.Article	5000	ug.plate	100	25	No	No	Yes	NAN	Rat	Phenobarbital.5.6.Benzoflavone	10	98	Yes	No	2020-08-03	NAN
GSK	Ames-3150	2	1	613-13-8	2-aminoanthracene	NAN	Positive	DMSO	Plate.Incorporation	TA1535	Positive.Control	5	ug.plate	100	5096	No	No	Yes	NAN	Rat	Phenobarbital.5.6.Benzoflavone	10	98	Yes	No	2020-08-03	NAN
GSK	Ames-3150	2	2	613-13-8	2-aminoanthracene	NAN	Positive	DMSO	Plate.Incorporation	TA1535	Positive.Control	5	ug.plate	100	5838	No	No	Yes	NAN	Rat	Phenobarbital.5.6.Benzoflavone	10	98	Yes	No	2020-08-03	NAN
GSK	Ames-3150	2	1	613-13-8	2-aminoanthracene	NAN	Positive	DMSO	Plate.Incorporation	TA1535	Positive.Control	5	ug.plate	100	480	No	No	Yes	NAN	Rat	Phenobarbital.5.6.Benzoflavone	10	98	Yes	No	2020-08-03	NAN
GSK	Ames-3150	2	2	613-13-8	2-aminoanthracene	NAN	Positive	DMSO	Plate.Incorporation	TA1535	Positive.Control	5	ug.plate	100	479	No	No	Yes	NAN	Rat	Phenobarbital.5.6.Benzoflavone	10	98	Yes	No	2020-08-03	NAN
GSK	Ames-3150	5	1	62-75-9	Dimethyl(nitroso)amine	NAN	Negative	Methanol	Plate.Incorporation	TA1537	Vehicle.Control	0	ug.plate	100	21	No	No	Yes	NAN	Rat	Phenobarbital.5.6.Benzoflavone	10	98	Yes	No	2020-08-10	NAN
GSK	Ames-3150	5	2	62-75-9	Dimethyl(nitroso)amine	NAN	Negative	Methanol	Plate.Incorporation	TA1537	Vehicle.Control	0	ug.plate	100	31	No	No	Yes	NAN	Rat	Phenobarbital.5.6.Benzoflavone	10	98	Yes	No	2020-08-10	NAN
GSK	Ames-3150	5	3	62-75-9	Dimethyl(nitroso)amine	NAN	Negative	Methanol	Plate.Incorporation	TA1537	Vehicle.Control	0	ug.plate	100	23	No	No	Yes	NAN	Rat	Phenobarbital.5.6.Benzoflavone	10	98	Yes	No	2020-08-10	NAN
GSK	Ames-3150	5	4	62-75-9	Dimethyl(nitroso)amine	NAN	Negative	Methanol	Plate.Incorporation	TA1537	Vehicle.Control	0	ug.plate	100	30	No	No	Yes	NAN	Rat	Phenobarbital.5.6.Benzoflavone	10	98	Yes	No	2020-08-10	NAN
GSK	Ames-3150	5	5	62-75-9	Dimethyl(nitroso)amine	NAN	Negative	Methanol	Plate.Incorporation	TA1537	Vehicle.Control	0	ug.plate	100	31	No	No	Yes	NAN	Rat	Phenobarbital.5.6.Benzoflavone	10	98	Yes	No	2020-08-10	NAN
GSK	Ames-3150	5	6	62-75-9	Dimethyl(nitroso)amine	NAN	Negative	Methanol	Plate.Incorporation	TA1537	Vehicle.Control	0	ug.plate	100	23	No	No	Yes	NAN	Rat	Phenobarbital.5.6.Benzoflavone	10	98	Yes	No	2020-08-10	NAN
GSK	Ames-3150	5	1	62-75-9	Dimethyl(nitroso)amine	2020-0369507	Negative	Methanol	Plate.Incorporation	TA1537	Test.Article	150	ug.plate	100	36	No	No	Yes	NAN	Rat	Phenobarbital.5.6.Benzoflavone	10	98	Yes	No	2020-08-10	NAN
GSK	Ames-3150	5	2	62-75-9	Dimethyl(nitroso)amine	2020-0369507	Negative	Methanol	Plate.Incorporation	TA1537	Test.Article	150	ug.plate	100	35	No	No	Yes	NAN	Rat	Phenobarbital.5.6.Benzoflavone	10	98	Yes	No	2020-08-10	NAN
GSK	Ames-3150	5	3	62-75-9	Dimethyl(nitroso)amine	2020-0369507	Negative	Methanol	Plate.Incorporation	TA1537	Test.Article	150	ug.plate	100	43	No	No	Yes	NAN	Rat	Phenobarbital.5.6.Benzoflavone	10	98	Yes	No	2020-08-10	NAN
GSK	Ames-3150	5	1	62-75-9	Dimethyl(nitroso)amine	2020-0369507	Negative	Methanol	Plate.Incorporation	TA1537	Test.Article	500	ug.plate	100	26	No	No	Yes	NAN	Rat	Phenobarbital.5.6.Benzoflavone	10	98	Yes	No	2020-08-10	NAN
GSK	Ames-3150	5	2	62-75-9	Dimethyl(nitroso)amine	2020-0369507	Negative	Methanol	Plate.Incorporation	TA1537	Test.Article	500	ug.plate	100	24	No	No	Yes	NAN	Rat	Phenobarbital.5.6.Benzoflavone	10	98	Yes	No	2020-08-10	NAN
GSK	Ames-3150	5	3	62-75-9	Dimethyl(nitroso)amine	2020-0369507	Negative	Methanol	Plate.Incorporation	TA1537	Test.Article	500	ug.plate	100	19	No	No	Yes	NAN	Rat	Phenobarbital.5.6.Benzoflavone	10	98	Yes	No	2020-08-10	NAN
GSK	Ames-3150	5	1	62-75-9	Dimethyl(nitroso)amine	2020-0369507	Negative	Methanol	Plate.Incorporation	TA1537	Test.Article	1500	ug.plate	100	24	No	No	Yes	NAN	Rat	Phenobarbital.5.6.Benzoflavone	10	98	Yes	No	2020-08-10	NAN
GSK	Ames-3150	5	2	62-75-9	Dimethyl(nitroso)amine	2020-0369507	Negative	Methanol	Plate.Incorporation	TA1537	Test.Article	1500	ug.plate	100	26	No	No	Yes	NAN	Rat	Phenobarbital.5.6.Benzoflavone	10	98	Yes	No	2020-08-10	NAN
GSK	Ames-3150	5	3	62-75-9	Dimethyl(nitroso)amine	2020-0369507	Negative	Methanol	Plate.Incorporation	TA1537	Test.Article	1500	ug.plate	100	23	No	No	Yes	NAN	Rat	Phenobarbital.5.6.Benzoflavone	10	98	Yes	No	2020-08-10	NAN
GSK	Ames-3150	5	1	62-75-9	Dimethyl(nitroso)amine	2020-0369507	Negative	Methanol	Plate.Incorporation	TA1537	Test.Article	2500	ug.plate	100	26	No	No	Yes	NAN	Rat	Phenobarbital.5.6.Benzoflavone	10	98	Yes	No	2020-08-10	NAN
GSK	Ames-3150	5	2	62-75-9	Dimethyl(nitroso)amine	2020-0369507	Negative	Methanol	Plate.Incorporation	TA1537	Test.Article	2500	ug.plate	100	21	No	No	Yes	NAN	Rat	Phenobarbital.5.6.Benzoflavone	10	98	Yes	No	2020-08-10	NAN
GSK	Ames-3150	5	3	62-75-9	Dimethyl(nitroso)amine	2020-0369507	Negative	Methanol	Plate.Incorporation	TA1537	Test.Article	2500	ug.plate	100	16	No	No	Yes	NAN	Rat	Phenobarbital.5.6.Benzoflavone	10	98	Yes	No	2020-08-10	NAN
GSK	Ames-3150	5	1	62-75-9	Dimethyl(nitroso)amine	2020-0369507	Negative	Methanol	Plate.Incorporation	TA1537	Test.Article	5000	ug.plate	100	24	No	No	Yes	NAN	Rat	Phenobarbital.5.6.Benzoflavone	10	98	Yes	No	2020-08-10	NAN
GSK	Ames-3150	5	2	62-75-9	Dimethyl(nitroso)amine	2020-0369507	Negative	Methanol	Plate.Incorporation	TA1537	Test.Article	5000	ug.plate	100	18	No	No	Yes	NAN	Rat	Phenobarbital.5.6.Benzoflavone	10	98	Yes	No	2020-08-10	NAN
GSK	Ames-3150	5	3	62-75-9	Dimethyl(nitroso)amine	2020-0369507	Negative	Methanol	Plate.Incorporation	TA1537	Test.Article	5000	ug.plate	100	16	No	No	Yes	NAN	Rat	Phenobarbital.5.6.Benzoflavone	10	98	Yes	No	2020-08-10	NAN
GSK	Ames-3150	5	1	62-75-9	Dimethyl(nitroso)amine	NAN	Negative	Methanol	Plate.Incorporation	TA98	Vehicle.Control	0	ug.plate	100	40	No	No	Yes	NAN	Rat	Phenobarbital.5.6.Benzoflavone	10	98	Yes	No	2020-08-10	NAN
GSK	Ames-3150	5	2	62-75-9	Dimethyl(nitroso)amine	NAN	Negative	Methanol	Plate.Incorporation	TA98	Vehicle.Control	0	ug.plate	100	33	No	No	Yes	NAN	Rat	Phenobarbital.5.6.Benzoflavone	10	98	Yes	No	2020-08-10	NAN
GSK	Ames-3150	5	3	62-75-9	Dimethyl(nitroso)amine	NAN	Negative	Methanol	Plate.Incorporation	TA98	Vehicle.Control	0	ug.plate	100	44	No	No	Yes	NAN	Rat	Phenobarbital.5.6.Benzoflavone	10	98	Yes	No	2020-08-10	NAN
GSK	Ames-3150	5	4	62-75-9	Dimethyl(nitroso)amine	NAN	Negative	Methanol	Plate.Incorporation	TA98	Vehicle.Control	0	ug.plate	100	44	No	No	Yes	NAN	Rat	Phenobarbital.5.6.Benzoflavone	10	98	Yes	No	2020-08-10	NAN
GSK	Ames-3150	5	5	62-75-9	Dimethyl(nitroso)amine	NAN	Negative	Methanol	Plate.Incorporation	TA98	Vehicle.Control	0	ug.plate	100	36	No	No	Yes	NAN	Rat	Phenobarbital.5.6.Benzoflavone	10	98	Yes	No	2020-08-10	NAN
GSK	Ames-3150	5	6	62-75-9	Dimethyl(nitroso)amine	NAN	Negative	Methanol	Plate.Incorporation	TA98	Vehicle.Control	0	ug.plate	100	48	No	No	Yes	NAN	Rat	Phenobarbital.5.6.Benzoflavone	10	98	Yes	No	2020-08-10	NAN
GSK	Ames-3150	5	1	62-75-9	Dimethyl(nitroso)amine	2020-0369507	Negative	Methanol	Plate.Incorporation	TA98	Test.Article	150	ug.plate	100	40	No	No	Yes	NAN	Rat	Phenobarbital.5.6.Benzoflavone	10	98	Yes	No	2020-08-10	NAN
GSK	Ames-3150	5	2	62-75-9	Dimethyl(nitroso)amine	2020-0369507	Negative	Methanol	Plate.Incorporation	TA98	Test.Article	150	ug.plate	100	48	No	No	Yes	NAN	Rat	Phenobarbital.5.6.Benzoflavone	10	98	Yes	No	2020-08-10	NAN
GSK	Ames-3150	5	3	62-75-9	Dimethyl(nitroso)amine	2020-0369507	Negative	Methanol	Plate.Incorporation	TA98	Test.Article	150	ug.plate	100	48	No	No	Yes	NAN	Rat	Phenobarbital.5.6.Benzoflavone	10	98	Yes	No	2020-08-10	NAN
GSK	Ames-3150	5	1	62-75-9	Dimethyl(nitroso)amine	2020-0369507	Negative	Methanol	Plate.Incorporation	TA98	Test.Article	500	ug.plate	100	60	No	No	Yes	NAN	Rat	Phenobarbital.5.6.Benzoflavone	10	98	Yes	No	2020-08-10	NAN
GSK	Ames-3150	5	2	62-75-9	Dimethyl(nitroso)amine	2020-0369507	Negative	Methanol	Plate.Incorporation	TA98	Test.Article	500	ug.plate	100	30	No	No	Yes	NAN	Rat	Phenobarbital.5.6.Benzoflavone	10	98	Yes	No	2020-08-10	NAN
GSK	Ames-3150	5	3	62-75-9	Dimethyl(nitroso)amine	2020-0369507	Negative	Methanol	Plate.Incorporation	TA98	Test.Article	500	ug.plate	100	44	No	No	Yes	NAN	Rat	Phenobarbital.5.6.Benzoflavone	10	98	Yes	No	2020-08-10	NAN
GSK	Ames-3150	5	1	62-75-9	Dimethyl(nitroso)amine	2020-0369507	Negative	Methanol	Plate.Incorporation	TA98	Test.Article	1500	ug.plate	100	40	No	No	Yes	NAN	Rat	Phenobarbital.5.6.Benzoflavone	10	98	Yes	No	2020-08-10	NAN
GSK	Ames-3150	5	2	62-75-9	Dimethyl(nitroso)amine	2020-0369507	Negative	Methanol	Plate.Incorporation	TA98	Test.Article	1500	ug.plate	100	35	No	No	Yes	NAN	Rat	Phenobarbital.5.6.Benzoflavone	10	98	Yes	No	2020-08-10	NAN
GSK	Ames-3150	5	3	62-75-9	Dimethyl(nitroso)amine	2020-0369507	Negative	Methanol	Plate.Incorporation	TA98	Test.Article	1500	ug.plate	100	43	No	No	Yes	NAN	Rat	Phenobarbital.5.6.Benzoflavone	10	98	Yes	No	2020-08-10	NAN
GSK	Ames-3150	5	1	62-75-9	Dimethyl(nitroso)amine	2020-0369507	Negative	Methanol	Plate.Incorporation	TA98	Test.Article	2500	ug.plate	100	50	No	No	Yes	NAN	Rat	Phenobarbital.5.6.Benzoflavone	10	98	Yes	No	2020-08-10	NAN
GSK	Ames-3150	5	2	62-75-9	Dimethyl(nitroso)amine	2020-0369507	Negative	Methanol	Plate.Incorporation	TA98	Test.Article	2500	ug.plate	100	31	No	No	Yes	NAN	Rat	Phenobarbital.5.6.Benzoflavone	10	98	Yes	No	2020-08-10	NAN
GSK	Ames-3150	5	3	62-75-9	Dimethyl(nitroso)amine	2020-0369507	Negative	Methanol	Plate.Incorporation	TA98	Test.Article	2500	ug.plate	100	28	No	No	Yes	NAN	Rat	Phenobarbital.5.6.Benzoflavone	10	98	Yes	No	2020-08-10	NAN
GSK	Ames-3150	5	1	62-75-9	Dimethyl(nitroso)amine	2020-0369507	Negative	Methanol	Plate.Incorporation	TA98	Test.Article	5000	ug.plate	100	30	No	No	Yes	NAN	Rat	Phenobarbital.5.6.Benzoflavone	10	98	Yes	No	2020-08-10	NAN
GSK	Ames-3150	5	2	62-75-9	Dimethyl(nitroso)amine	2020-0369507	Negative	Methanol	Plate.Incorporation	TA98	Test.Article	5000	ug.plate	100	39	No	No	Yes	NAN	Rat	Phenobarbital.5.6.Benzoflavone	10	98	Yes	No	2020-08-10	NAN
GSK	Ames-3150	5	3	62-75-9	Dimethyl(nitroso)amine	2020-0369507	Negative	Methanol	Plate.Incorporation	TA98	Test.Article	5000	ug.plate	100	31	No	No	Yes	NAN	Rat	Phenobarbital.5.6.Benzoflavone	10	98	Yes	No	2020-08-10	NAN
GSK	Ames-3150	5	1	613-13-8	2-aminoanthracene	NAN	Positive	DMSO	Plate.Incorporation	TA1537	Positive.Control	5	ug.plate	100	845	No	No	Yes	NAN	Rat	Phenobarbital.5.6.Benzoflavone	10	98	Yes	No	2020-08-10	NAN
GSK	Ames-3150	5	2	613-13-8	2-aminoanthracene	NAN	Positive	DMSO	Plate.Incorporation	TA1537	Positive.Control	5	ug.plate	100	848	No	No	Yes	NAN	Rat	Phenobarbital.5.6.Benzoflavone	10	98	Yes	No	2020-08-10	NAN
GSK	Ames-3150	5	1	50-32-8	Benzo-a-pyrene	NAN	Positive	DMSO	Plate.Incorporation	TA98	Positive.Control	10	ug.plate	100	278	No	No	Yes	NAN	Rat	Phenobarbital.5.6.Benzoflavone	10	98	Yes	No	2020-08-10	NAN
GSK	Ames-3150	5	2	50-32-8	Benzo-a-pyrene	NAN	Positive	DMSO	Plate.Incorporation	TA98	Positive.Control	10	ug.plate	100	260	No	No	Yes	NAN	Rat	Phenobarbital.5.6.Benzoflavone	10	98	Yes	No	2020-08-10	NAN
GSK	Ames-3150	9	1	62-75-9	Dimethyl(nitroso)amine	NAN	Negative	Methanol	Plate.Incorporation	WP2uvrA.pKM101	Vehicle.Control	0	ug.plate	100	172	No	No	Yes	NAN	Rat	Phenobarbital.5.6.Benzoflavone	10	98	Yes	No	2020-08-17	NAN
GSK	Ames-3150	9	2	62-75-9	Dimethyl(nitroso)amine	NAN	Negative	Methanol	Plate.Incorporation	WP2uvrA.pKM101	Vehicle.Control	0	ug.plate	100	185	No	No	Yes	NAN	Rat	Phenobarbital.5.6.Benzoflavone	10	98	Yes	No	2020-08-17	NAN
GSK	Ames-3150	9	3	62-75-9	Dimethyl(nitroso)amine	NAN	Negative	Methanol	Plate.Incorporation	WP2uvrA.pKM101	Vehicle.Control	0	ug.plate	100	147	No	No	Yes	NAN	Rat	Phenobarbital.5.6.Benzoflavone	10	98	Yes	No	2020-08-17	NAN
GSK	Ames-3150	9	4	62-75-9	Dimethyl(nitroso)amine	NAN	Negative	Methanol	Plate.Incorporation	WP2uvrA.pKM101	Vehicle.Control	0	ug.plate	100	165	No	No	Yes	NAN	Rat	Phenobarbital.5.6.Benzoflavone	10	98	Yes	No	2020-08-17	NAN
GSK	Ames-3150	9	5	62-75-9	Dimethyl(nitroso)amine	NAN	Negative	Methanol	Plate.Incorporation	WP2uvrA.pKM101	Vehicle.Control	0	ug.plate	100	160	No	No	Yes	NAN	Rat	Phenobarbital.5.6.Benzoflavone	10	98	Yes	No	2020-08-17	NAN
GSK	Ames-3150	9	6	62-75-9	Dimethyl(nitroso)amine	NAN	Negative	Methanol	Plate.Incorporation	WP2uvrA.pKM101	Vehicle.Control	0	ug.plate	100	195	No	No	Yes	NAN	Rat	Phenobarbital.5.6.Benzoflavone	10	98	Yes	No	2020-08-17	NAN
GSK	Ames-3150	9	1	62-75-9	Dimethyl(nitroso)amine	2020-0369507	Positive	Methanol	Plate.Incorporation	WP2uvrA.pKM101	Test.Article	150	ug.plate	100	215	No	No	Yes	NAN	Rat	Phenobarbital.5.6.Benzoflavone	10	98	Yes	No	2020-08-17	NAN
GSK	Ames-3150	9	2	62-75-9	Dimethyl(nitroso)amine	2020-0369507	Positive	Methanol	Plate.Incorporation	WP2uvrA.pKM101	Test.Article	150	ug.plate	100	202	No	No	Yes	NAN	Rat	Phenobarbital.5.6.Benzoflavone	10	98	Yes	No	2020-08-17	NAN
GSK	Ames-3150	9	3	62-75-9	Dimethyl(nitroso)amine	2020-0369507	Positive	Methanol	Plate.Incorporation	WP2uvrA.pKM101	Test.Article	150	ug.plate	100	191	No	No	Yes	NAN	Rat	Phenobarbital.5.6.Benzoflavone	10	98	Yes	No	2020-08-17	NAN
GSK	Ames-3150	9	1	62-75-9	Dimethyl(nitroso)amine	2020-0369507	Positive	Methanol	Plate.Incorporation	WP2uvrA.pKM101	Test.Article	500	ug.plate	100	195	No	No	Yes	NAN	Rat	Phenobarbital.5.6.Benzoflavone	10	98	Yes	No	2020-08-17	NAN
GSK	Ames-3150	9	2	62-75-9	Dimethyl(nitroso)amine	2020-0369507	Positive	Methanol	Plate.Incorporation	WP2uvrA.pKM101	Test.Article	500	ug.plate	100	188	No	No	Yes	NAN	Rat	Phenobarbital.5.6.Benzoflavone	10	98	Yes	No	2020-08-17	NAN
GSK	Ames-3150	9	3	62-75-9	Dimethyl(nitroso)amine	2020-0369507	Positive	Methanol	Plate.Incorporation	WP2uvrA.pKM101	Test.Article	500	ug.plate	100	232	No	No	Yes	NAN	Rat	Phenobarbital.5.6.Benzoflavone	10	98	Yes	No	2020-08-17	NAN
GSK	Ames-3150	9	1	62-75-9	Dimethyl(nitroso)amine	2020-0369507	Positive	Methanol	Plate.Incorporation	WP2uvrA.pKM101	Test.Article	1500	ug.plate	100	242	No	No	Yes	NAN	Rat	Phenobarbital.5.6.Benzoflavone	10	98	Yes	No	2020-08-17	NAN
GSK	Ames-3150	9	2	62-75-9	Dimethyl(nitroso)amine	2020-0369507	Positive	Methanol	Plate.Incorporation	WP2uvrA.pKM101	Test.Article	1500	ug.plate	100	266	No	No	Yes	NAN	Rat	Phenobarbital.5.6.Benzoflavone	10	98	Yes	No	2020-08-17	NAN
GSK	Ames-3150	9	3	62-75-9	Dimethyl(nitroso)amine	2020-0369507	Positive	Methanol	Plate.Incorporation	WP2uvrA.pKM101	Test.Article	1500	ug.plate	100	305	No	No	Yes	NAN	Rat	Phenobarbital.5.6.Benzoflavone	10	98	Yes	No	2020-08-17	NAN
GSK	Ames-3150	9	1	62-75-9	Dimethyl(nitroso)amine	2020-0369507	Positive	Methanol	Plate.Incorporation	WP2uvrA.pKM101	Test.Article	2500	ug.plate	100	318	No	No	Yes	NAN	Rat	Phenobarbital.5.6.Benzoflavone	10	98	Yes	No	2020-08-17	NAN
GSK	Ames-3150	9	2	62-75-9	Dimethyl(nitroso)amine	2020-0369507	Positive	Methanol	Plate.Incorporation	WP2uvrA.pKM101	Test.Article	2500	ug.plate	100	317	No	No	Yes	NAN	Rat	Phenobarbital.5.6.Benzoflavone	10	98	Yes	No	2020-08-17	NAN
GSK	Ames-3150	9	3	62-75-9	Dimethyl(nitroso)amine	2020-0369507	Positive	Methanol	Plate.Incorporation	WP2uvrA.pKM101	Test.Article	2500	ug.plate	100	340	No	No	Yes	NAN	Rat	Phenobarbital.5.6.Benzoflavone	10	98	Yes	No	2020-08-17	NAN
GSK	Ames-3150	9	1	62-75-9	Dimethyl(nitroso)amine	2020-0369507	Positive	Methanol	Plate.Incorporation	WP2uvrA.pKM101	Test.Article	5000	ug.plate	100	492	No	No	Yes	NAN	Rat	Phenobarbital.5.6.Benzoflavone	10	98	Yes	No	2020-08-17	NAN
GSK	Ames-3150	9	2	62-75-9	Dimethyl(nitroso)amine	2020-0369507	Positive	Methanol	Plate.Incorporation	WP2uvrA.pKM101	Test.Article	5000	ug.plate	100	389	No	No	Yes	NAN	Rat	Phenobarbital.5.6.Benzoflavone	10	98	Yes	No	2020-08-17	NAN
GSK	Ames-3150	9	3	62-75-9	Dimethyl(nitroso)amine	2020-0369507	Positive	Methanol	Plate.Incorporation	WP2uvrA.pKM101	Test.Article	5000	ug.plate	100	369	No	No	Yes	NAN	Rat	Phenobarbital.5.6.Benzoflavone	10	98	Yes	No	2020-08-17	NAN
GSK	Ames-3150	9	1	613-13-8	2-aminoanthracene	NAN	Positive	DMSO	Plate.Incorporation	WP2uvrA.pKM101	Positive.Control	10	ug.plate	100	1331	No	No	Yes	NAN	Rat	Phenobarbital.5.6.Benzoflavone	10	98	Yes	No	2020-08-17	NAN
GSK	Ames-3150	9	2	613-13-8	2-aminoanthracene	NAN	Positive	DMSO	Plate.Incorporation	WP2uvrA.pKM101	Positive.Control	10	ug.plate	100	1120	No	No	Yes	NAN	Rat	Phenobarbital.5.6.Benzoflavone	10	98	Yes	No	2020-08-17	NAN
GSK	Ames-3150	35	1	62-75-9	Dimethyl(nitroso)amine	NAN	Negative	Methanol	Plate.Incorporation	TA100	Vehicle.Control	0	ug.plate	100	170	No	No	Yes	NAN	Hamster	Aroclor	10	95	Yes	No	2022-12-06	NAN
GSK	Ames-3150	35	2	62-75-9	Dimethyl(nitroso)amine	NAN	Negative	Methanol	Plate.Incorporation	TA100	Vehicle.Control	0	ug.plate	100	187	No	No	Yes	NAN	Hamster	Aroclor	10	95	Yes	No	2022-12-06	NAN
GSK	Ames-3150	35	3	62-75-9	Dimethyl(nitroso)amine	NAN	Negative	Methanol	Plate.Incorporation	TA100	Vehicle.Control	0	ug.plate	100	177	No	No	Yes	NAN	Hamster	Aroclor	10	95	Yes	No	2022-12-06	NAN
GSK	Ames-3150	35	4	62-75-9	Dimethyl(nitroso)amine	NAN	Negative	Methanol	Plate.Incorporation	TA100	Vehicle.Control	0	ug.plate	100	183	No	No	Yes	NAN	Hamster	Aroclor	10	95	Yes	No	2022-12-06	NAN
GSK	Ames-3150	35	5	62-75-9	Dimethyl(nitroso)amine	NAN	Negative	Methanol	Plate.Incorporation	TA100	Vehicle.Control	0	ug.plate	100	237	No	No	Yes	NAN	Hamster	Aroclor	10	95	Yes	No	2022-12-06	NAN
GSK	Ames-3150	35	6	62-75-9	Dimethyl(nitroso)amine	NAN	Negative	Methanol	Plate.Incorporation	TA100	Vehicle.Control	0	ug.plate	100	206	No	No	Yes	NAN	Hamster	Aroclor	10	95	Yes	No	2022-12-06	NAN
GSK	Ames-3150	35	1	62-75-9	Dimethyl(nitroso)amine	2020-0377826	Positive	Methanol	Plate.Incorporation	TA100	Test.Article	150	ug.plate	100	450	No	No	Yes	NAN	Hamster	Aroclor	10	95	Yes	No	2022-12-06	NAN
GSK	Ames-3150	35	2	62-75-9	Dimethyl(nitroso)amine	2020-0377826	Positive	Methanol	Plate.Incorporation	TA100	Test.Article	150	ug.plate	100	371	No	No	Yes	NAN	Hamster	Aroclor	10	95	Yes	No	2022-12-06	NAN
GSK	Ames-3150	35	3	62-75-9	Dimethyl(nitroso)amine	2020-0377826	Positive	Methanol	Plate.Incorporation	TA100	Test.Article	150	ug.plate	100	357	No	No	Yes	NAN	Hamster	Aroclor	10	95	Yes	No	2022-12-06	NAN
GSK	Ames-3150	35	1	62-75-9	Dimethyl(nitroso)amine	2020-0377826	Positive	Methanol	Plate.Incorporation	TA100	Test.Article	500	ug.plate	100	369	No	No	Yes	NAN	Hamster	Aroclor	10	95	Yes	No	2022-12-06	NAN
GSK	Ames-3150	35	2	62-75-9	Dimethyl(nitroso)amine	2020-0377826	Positive	Methanol	Plate.Incorporation	TA100	Test.Article	500	ug.plate	100	381	No	No	Yes	NAN	Hamster	Aroclor	10	95	Yes	No	2022-12-06	NAN
GSK	Ames-3150	35	3	62-75-9	Dimethyl(nitroso)amine	2020-0377826	Positive	Methanol	Plate.Incorporation	TA100	Test.Article	500	ug.plate	100	446	No	No	Yes	NAN	Hamster	Aroclor	10	95	Yes	No	2022-12-06	NAN
GSK	Ames-3150	35	1	62-75-9	Dimethyl(nitroso)amine	2020-0377826	Positive	Methanol	Plate.Incorporation	TA100	Test.Article	1500	ug.plate	100	3774	No	No	Yes	NAN	Hamster	Aroclor	10	95	Yes	No	2022-12-06	NAN
GSK	Ames-3150	35	2	62-75-9	Dimethyl(nitroso)amine	2020-0377826	Positive	Methanol	Plate.Incorporation	TA100	Test.Article	1500	ug.plate	100	1775	No	No	Yes	NAN	Hamster	Aroclor	10	95	Yes	No	2022-12-06	NAN
GSK	Ames-3150	35	3	62-75-9	Dimethyl(nitroso)amine	2020-0377826	Positive	Methanol	Plate.Incorporation	TA100	Test.Article	1500	ug.plate	100	3121	No	No	Yes	NAN	Hamster	Aroclor	10	95	Yes	No	2022-12-06	NAN
GSK	Ames-3150	35	1	62-75-9	Dimethyl(nitroso)amine	2020-0377826	Positive	Methanol	Plate.Incorporation	TA100	Test.Article	2500	ug.plate	100	2140	No	No	Yes	NAN	Hamster	Aroclor	10	95	Yes	No	2022-12-06	NAN
GSK	Ames-3150	35	2	62-75-9	Dimethyl(nitroso)amine	2020-0377826	Positive	Methanol	Plate.Incorporation	TA100	Test.Article	2500	ug.plate	100	1404	No	No	Yes	NAN	Hamster	Aroclor	10	95	Yes	No	2022-12-06	NAN
GSK	Ames-3150	35	3	62-75-9	Dimethyl(nitroso)amine	2020-0377826	Positive	Methanol	Plate.Incorporation	TA100	Test.Article	2500	ug.plate	100	2149	No	No	Yes	NAN	Hamster	Aroclor	10	95	Yes	No	2022-12-06	NAN
GSK	Ames-3150	35	1	62-75-9	Dimethyl(nitroso)amine	2020-0377826	Positive	Methanol	Plate.Incorporation	TA100	Test.Article	5000	ug.plate	100	2665	No	No	Yes	NAN	Hamster	Aroclor	10	95	Yes	No	2022-12-06	NAN
GSK	Ames-3150	35	2	62-75-9	Dimethyl(nitroso)amine	2020-0377826	Positive	Methanol	Plate.Incorporation	TA100	Test.Article	5000	ug.plate	100	3238	No	No	Yes	NAN	Hamster	Aroclor	10	95	Yes	No	2022-12-06	NAN
GSK	Ames-3150	35	3	62-75-9	Dimethyl(nitroso)amine	2020-0377826	Positive	Methanol	Plate.Incorporation	TA100	Test.Article	5000	ug.plate	100	2309	No	No	Yes	NAN	Hamster	Aroclor	10	95	Yes	No	2022-12-06	NAN
GSK	Ames-3150	35	1	62-75-9	Dimethyl(nitroso)amine	NAN	Negative	Methanol	Plate.Incorporation	TA1535	Vehicle.Control	0	ug.plate	100	28	No	No	Yes	NAN	Hamster	Aroclor	10	95	Yes	No	2022-12-06	NAN
GSK	Ames-3150	35	2	62-75-9	Dimethyl(nitroso)amine	NAN	Negative	Methanol	Plate.Incorporation	TA1535	Vehicle.Control	0	ug.plate	100	24	No	No	Yes	NAN	Hamster	Aroclor	10	95	Yes	No	2022-12-06	NAN
GSK	Ames-3150	35	3	62-75-9	Dimethyl(nitroso)amine	NAN	Negative	Methanol	Plate.Incorporation	TA1535	Vehicle.Control	0	ug.plate	100	28	No	No	Yes	NAN	Hamster	Aroclor	10	95	Yes	No	2022-12-06	NAN
GSK	Ames-3150	35	4	62-75-9	Dimethyl(nitroso)amine	NAN	Negative	Methanol	Plate.Incorporation	TA1535	Vehicle.Control	0	ug.plate	100	24	No	No	Yes	NAN	Hamster	Aroclor	10	95	Yes	No	2022-12-06	NAN
GSK	Ames-3150	35	5	62-75-9	Dimethyl(nitroso)amine	NAN	Negative	Methanol	Plate.Incorporation	TA1535	Vehicle.Control	0	ug.plate	100	38	No	No	Yes	NAN	Hamster	Aroclor	10	95	Yes	No	2022-12-06	NAN
GSK	Ames-3150	35	6	62-75-9	Dimethyl(nitroso)amine	NAN	Negative	Methanol	Plate.Incorporation	TA1535	Vehicle.Control	0	ug.plate	100	29	No	No	Yes	NAN	Hamster	Aroclor	10	95	Yes	No	2022-12-06	NAN
GSK	Ames-3150	35	1	62-75-9	Dimethyl(nitroso)amine	2020-0377826	Positive	Methanol	Plate.Incorporation	TA1535	Test.Article	150	ug.plate	100	69	No	No	Yes	NAN	Hamster	Aroclor	10	95	Yes	No	2022-12-06	NAN
GSK	Ames-3150	35	2	62-75-9	Dimethyl(nitroso)amine	2020-0377826	Positive	Methanol	Plate.Incorporation	TA1535	Test.Article	150	ug.plate	100	28	No	No	Yes	NAN	Hamster	Aroclor	10	95	Yes	No	2022-12-06	NAN
GSK	Ames-3150	35	3	62-75-9	Dimethyl(nitroso)amine	2020-0377826	Positive	Methanol	Plate.Incorporation	TA1535	Test.Article	150	ug.plate	100	85	No	No	Yes	NAN	Hamster	Aroclor	10	95	Yes	No	2022-12-06	NAN
GSK	Ames-3150	35	1	62-75-9	Dimethyl(nitroso)amine	2020-0377826	Positive	Methanol	Plate.Incorporation	TA1535	Test.Article	500	ug.plate	100	2008	No	No	Yes	NAN	Hamster	Aroclor	10	95	Yes	No	2022-12-06	NAN
GSK	Ames-3150	35	2	62-75-9	Dimethyl(nitroso)amine	2020-0377826	Positive	Methanol	Plate.Incorporation	TA1535	Test.Article	500	ug.plate	100	2827	No	No	Yes	NAN	Hamster	Aroclor	10	95	Yes	No	2022-12-06	NAN
GSK	Ames-3150	35	3	62-75-9	Dimethyl(nitroso)amine	2020-0377826	Positive	Methanol	Plate.Incorporation	TA1535	Test.Article	500	ug.plate	100	253	No	No	Yes	NAN	Hamster	Aroclor	10	95	Yes	No	2022-12-06	NAN
GSK	Ames-3150	35	1	62-75-9	Dimethyl(nitroso)amine	2020-0377826	Positive	Methanol	Plate.Incorporation	TA1535	Test.Article	1500	ug.plate	100	4674	No	No	Yes	NAN	Hamster	Aroclor	10	95	Yes	No	2022-12-06	NAN
GSK	Ames-3150	35	2	62-75-9	Dimethyl(nitroso)amine	2020-0377826	Positive	Methanol	Plate.Incorporation	TA1535	Test.Article	1500	ug.plate	100	4429	No	No	Yes	NAN	Hamster	Aroclor	10	95	Yes	No	2022-12-06	NAN
GSK	Ames-3150	35	3	62-75-9	Dimethyl(nitroso)amine	2020-0377826	Positive	Methanol	Plate.Incorporation	TA1535	Test.Article	1500	ug.plate	100	2416	No	No	Yes	NAN	Hamster	Aroclor	10	95	Yes	No	2022-12-06	NAN
GSK	Ames-3150	35	1	62-75-9	Dimethyl(nitroso)amine	2020-0377826	Positive	Methanol	Plate.Incorporation	TA1535	Test.Article	2500	ug.plate	100	4425	No	No	Yes	NAN	Hamster	Aroclor	10	95	Yes	No	2022-12-06	NAN
GSK	Ames-3150	35	2	62-75-9	Dimethyl(nitroso)amine	2020-0377826	Positive	Methanol	Plate.Incorporation	TA1535	Test.Article	2500	ug.plate	100	3479	No	No	Yes	NAN	Hamster	Aroclor	10	95	Yes	No	2022-12-06	NAN
GSK	Ames-3150	35	3	62-75-9	Dimethyl(nitroso)amine	2020-0377826	Positive	Methanol	Plate.Incorporation	TA1535	Test.Article	2500	ug.plate	100	3848	No	No	Yes	NAN	Hamster	Aroclor	10	95	Yes	No	2022-12-06	NAN
GSK	Ames-3150	35	1	62-75-9	Dimethyl(nitroso)amine	2020-0377826	Positive	Methanol	Plate.Incorporation	TA1535	Test.Article	5000	ug.plate	100	2907	No	No	Yes	NAN	Hamster	Aroclor	10	95	Yes	No	2022-12-06	NAN
GSK	Ames-3150	35	2	62-75-9	Dimethyl(nitroso)amine	2020-0377826	Positive	Methanol	Plate.Incorporation	TA1535	Test.Article	5000	ug.plate	100	4486	No	No	Yes	NAN	Hamster	Aroclor	10	95	Yes	No	2022-12-06	NAN
GSK	Ames-3150	35	3	62-75-9	Dimethyl(nitroso)amine	2020-0377826	Positive	Methanol	Plate.Incorporation	TA1535	Test.Article	5000	ug.plate	100	4078	No	No	Yes	NAN	Hamster	Aroclor	10	95	Yes	No	2022-12-06	NAN
GSK	Ames-3150	35	1	62-75-9	Dimethyl(nitroso)amine	NAN	Negative	Methanol	Plate.Incorporation	TA1537	Vehicle.Control	0	ug.plate	100	28	No	No	Yes	NAN	Hamster	Aroclor	10	95	Yes	No	2022-12-06	NAN
GSK	Ames-3150	35	2	62-75-9	Dimethyl(nitroso)amine	NAN	Negative	Methanol	Plate.Incorporation	TA1537	Vehicle.Control	0	ug.plate	100	34	No	No	Yes	NAN	Hamster	Aroclor	10	95	Yes	No	2022-12-06	NAN
GSK	Ames-3150	35	3	62-75-9	Dimethyl(nitroso)amine	NAN	Negative	Methanol	Plate.Incorporation	TA1537	Vehicle.Control	0	ug.plate	100	28	No	No	Yes	NAN	Hamster	Aroclor	10	95	Yes	No	2022-12-06	NAN
GSK	Ames-3150	35	4	62-75-9	Dimethyl(nitroso)amine	NAN	Negative	Methanol	Plate.Incorporation	TA1537	Vehicle.Control	0	ug.plate	100	21	No	No	Yes	NAN	Hamster	Aroclor	10	95	Yes	No	2022-12-06	NAN
GSK	Ames-3150	35	5	62-75-9	Dimethyl(nitroso)amine	NAN	Negative	Methanol	Plate.Incorporation	TA1537	Vehicle.Control	0	ug.plate	100	33	No	No	Yes	NAN	Hamster	Aroclor	10	95	Yes	No	2022-12-06	NAN
GSK	Ames-3150	35	6	62-75-9	Dimethyl(nitroso)amine	NAN	Negative	Methanol	Plate.Incorporation	TA1537	Vehicle.Control	0	ug.plate	100	24	No	No	Yes	NAN	Hamster	Aroclor	10	95	Yes	No	2022-12-06	NAN
GSK	Ames-3150	35	1	62-75-9	Dimethyl(nitroso)amine	2020-0377826	Negative	Methanol	Plate.Incorporation	TA1537	Test.Article	150	ug.plate	100	15	No	No	Yes	NAN	Hamster	Aroclor	10	95	Yes	No	2022-12-06	NAN
GSK	Ames-3150	35	2	62-75-9	Dimethyl(nitroso)amine	2020-0377826	Negative	Methanol	Plate.Incorporation	TA1537	Test.Article	150	ug.plate	100	28	No	No	Yes	NAN	Hamster	Aroclor	10	95	Yes	No	2022-12-06	NAN
GSK	Ames-3150	35	3	62-75-9	Dimethyl(nitroso)amine	2020-0377826	Negative	Methanol	Plate.Incorporation	TA1537	Test.Article	150	ug.plate	100	36	No	No	Yes	NAN	Hamster	Aroclor	10	95	Yes	No	2022-12-06	NAN
GSK	Ames-3150	35	1	62-75-9	Dimethyl(nitroso)amine	2020-0377826	Negative	Methanol	Plate.Incorporation	TA1537	Test.Article	500	ug.plate	100	35	No	No	Yes	NAN	Hamster	Aroclor	10	95	Yes	No	2022-12-06	NAN
GSK	Ames-3150	35	2	62-75-9	Dimethyl(nitroso)amine	2020-0377826	Negative	Methanol	Plate.Incorporation	TA1537	Test.Article	500	ug.plate	100	30	No	No	Yes	NAN	Hamster	Aroclor	10	95	Yes	No	2022-12-06	NAN
GSK	Ames-3150	35	3	62-75-9	Dimethyl(nitroso)amine	2020-0377826	Negative	Methanol	Plate.Incorporation	TA1537	Test.Article	500	ug.plate	100	28	No	No	Yes	NAN	Hamster	Aroclor	10	95	Yes	No	2022-12-06	NAN
GSK	Ames-3150	35	1	62-75-9	Dimethyl(nitroso)amine	2020-0377826	Negative	Methanol	Plate.Incorporation	TA1537	Test.Article	1500	ug.plate	100	40	No	No	Yes	NAN	Hamster	Aroclor	10	95	Yes	No	2022-12-06	NAN
GSK	Ames-3150	35	2	62-75-9	Dimethyl(nitroso)amine	2020-0377826	Negative	Methanol	Plate.Incorporation	TA1537	Test.Article	1500	ug.plate	100	29	No	No	Yes	NAN	Hamster	Aroclor	10	95	Yes	No	2022-12-06	NAN
GSK	Ames-3150	35	3	62-75-9	Dimethyl(nitroso)amine	2020-0377826	Negative	Methanol	Plate.Incorporation	TA1537	Test.Article	1500	ug.plate	100	33	No	No	Yes	NAN	Hamster	Aroclor	10	95	Yes	No	2022-12-06	NAN
GSK	Ames-3150	35	1	62-75-9	Dimethyl(nitroso)amine	2020-0377826	Negative	Methanol	Plate.Incorporation	TA1537	Test.Article	2500	ug.plate	100	35	No	No	Yes	NAN	Hamster	Aroclor	10	95	Yes	No	2022-12-06	NAN
GSK	Ames-3150	35	2	62-75-9	Dimethyl(nitroso)amine	2020-0377826	Negative	Methanol	Plate.Incorporation	TA1537	Test.Article	2500	ug.plate	100	34	No	No	Yes	NAN	Hamster	Aroclor	10	95	Yes	No	2022-12-06	NAN
GSK	Ames-3150	35	3	62-75-9	Dimethyl(nitroso)amine	2020-0377826	Negative	Methanol	Plate.Incorporation	TA1537	Test.Article	2500	ug.plate	100	40	No	No	Yes	NAN	Hamster	Aroclor	10	95	Yes	No	2022-12-06	NAN
GSK	Ames-3150	35	1	62-75-9	Dimethyl(nitroso)amine	2020-0377826	Negative	Methanol	Plate.Incorporation	TA1537	Test.Article	5000	ug.plate	100	23	No	No	Yes	NAN	Hamster	Aroclor	10	95	Yes	No	2022-12-06	NAN
GSK	Ames-3150	35	2	62-75-9	Dimethyl(nitroso)amine	2020-0377826	Negative	Methanol	Plate.Incorporation	TA1537	Test.Article	5000	ug.plate	100	39	No	No	Yes	NAN	Hamster	Aroclor	10	95	Yes	No	2022-12-06	NAN
GSK	Ames-3150	35	3	62-75-9	Dimethyl(nitroso)amine	2020-0377826	Negative	Methanol	Plate.Incorporation	TA1537	Test.Article	5000	ug.plate	100	46	No	No	Yes	NAN	Hamster	Aroclor	10	95	Yes	No	2022-12-06	NAN
GSK	Ames-3150	35	1	62-75-9	Dimethyl(nitroso)amine	NAN	Negative	Methanol	Plate.Incorporation	TA98	Vehicle.Control	0	ug.plate	100	36	No	No	Yes	NAN	Hamster	Aroclor	10	95	Yes	No	2022-12-06	NAN
GSK	Ames-3150	35	2	62-75-9	Dimethyl(nitroso)amine	NAN	Negative	Methanol	Plate.Incorporation	TA98	Vehicle.Control	0	ug.plate	100	30	No	No	Yes	NAN	Hamster	Aroclor	10	95	Yes	No	2022-12-06	NAN
GSK	Ames-3150	35	3	62-75-9	Dimethyl(nitroso)amine	NAN	Negative	Methanol	Plate.Incorporation	TA98	Vehicle.Control	0	ug.plate	100	49	No	No	Yes	NAN	Hamster	Aroclor	10	95	Yes	No	2022-12-06	NAN
GSK	Ames-3150	35	4	62-75-9	Dimethyl(nitroso)amine	NAN	Negative	Methanol	Plate.Incorporation	TA98	Vehicle.Control	0	ug.plate	100	26	No	No	Yes	NAN	Hamster	Aroclor	10	95	Yes	No	2022-12-06	NAN
GSK	Ames-3150	35	5	62-75-9	Dimethyl(nitroso)amine	NAN	Negative	Methanol	Plate.Incorporation	TA98	Vehicle.Control	0	ug.plate	100	41	No	No	Yes	NAN	Hamster	Aroclor	10	95	Yes	No	2022-12-06	NAN
GSK	Ames-3150	35	6	62-75-9	Dimethyl(nitroso)amine	NAN	Negative	Methanol	Plate.Incorporation	TA98	Vehicle.Control	0	ug.plate	100	29	No	No	Yes	NAN	Hamster	Aroclor	10	95	Yes	No	2022-12-06	NAN
GSK	Ames-3150	35	1	62-75-9	Dimethyl(nitroso)amine	2020-0377826	Negative	Methanol	Plate.Incorporation	TA98	Test.Article	150	ug.plate	100	51	No	No	Yes	NAN	Hamster	Aroclor	10	95	Yes	No	2022-12-06	NAN
GSK	Ames-3150	35	2	62-75-9	Dimethyl(nitroso)amine	2020-0377826	Negative	Methanol	Plate.Incorporation	TA98	Test.Article	150	ug.plate	100	49	No	No	Yes	NAN	Hamster	Aroclor	10	95	Yes	No	2022-12-06	NAN
GSK	Ames-3150	35	3	62-75-9	Dimethyl(nitroso)amine	2020-0377826	Negative	Methanol	Plate.Incorporation	TA98	Test.Article	150	ug.plate	100	50	No	No	Yes	NAN	Hamster	Aroclor	10	95	Yes	No	2022-12-06	NAN
GSK	Ames-3150	35	1	62-75-9	Dimethyl(nitroso)amine	2020-0377826	Negative	Methanol	Plate.Incorporation	TA98	Test.Article	500	ug.plate	100	43	No	No	Yes	NAN	Hamster	Aroclor	10	95	Yes	No	2022-12-06	NAN
GSK	Ames-3150	35	2	62-75-9	Dimethyl(nitroso)amine	2020-0377826	Negative	Methanol	Plate.Incorporation	TA98	Test.Article	500	ug.plate	100	39	No	No	Yes	NAN	Hamster	Aroclor	10	95	Yes	No	2022-12-06	NAN
GSK	Ames-3150	35	3	62-75-9	Dimethyl(nitroso)amine	2020-0377826	Negative	Methanol	Plate.Incorporation	TA98	Test.Article	500	ug.plate	100	65	No	No	Yes	NAN	Hamster	Aroclor	10	95	Yes	No	2022-12-06	NAN
GSK	Ames-3150	35	1	62-75-9	Dimethyl(nitroso)amine	2020-0377826	Negative	Methanol	Plate.Incorporation	TA98	Test.Article	1500	ug.plate	100	48	No	No	Yes	NAN	Hamster	Aroclor	10	95	Yes	No	2022-12-06	NAN
GSK	Ames-3150	35	2	62-75-9	Dimethyl(nitroso)amine	2020-0377826	Negative	Methanol	Plate.Incorporation	TA98	Test.Article	1500	ug.plate	100	40	No	No	Yes	NAN	Hamster	Aroclor	10	95	Yes	No	2022-12-06	NAN
GSK	Ames-3150	35	3	62-75-9	Dimethyl(nitroso)amine	2020-0377826	Negative	Methanol	Plate.Incorporation	TA98	Test.Article	1500	ug.plate	100	45	No	No	Yes	NAN	Hamster	Aroclor	10	95	Yes	No	2022-12-06	NAN
GSK	Ames-3150	35	1	62-75-9	Dimethyl(nitroso)amine	2020-0377826	Negative	Methanol	Plate.Incorporation	TA98	Test.Article	2500	ug.plate	100	83	No	No	Yes	NAN	Hamster	Aroclor	10	95	Yes	No	2022-12-06	NAN
GSK	Ames-3150	35	2	62-75-9	Dimethyl(nitroso)amine	2020-0377826	Negative	Methanol	Plate.Incorporation	TA98	Test.Article	2500	ug.plate	100	48	No	No	Yes	NAN	Hamster	Aroclor	10	95	Yes	No	2022-12-06	NAN
GSK	Ames-3150	35	3	62-75-9	Dimethyl(nitroso)amine	2020-0377826	Negative	Methanol	Plate.Incorporation	TA98	Test.Article	2500	ug.plate	100	58	No	No	Yes	NAN	Hamster	Aroclor	10	95	Yes	No	2022-12-06	NAN
GSK	Ames-3150	35	1	62-75-9	Dimethyl(nitroso)amine	2020-0377826	Negative	Methanol	Plate.Incorporation	TA98	Test.Article	5000	ug.plate	100	51	No	No	Yes	NAN	Hamster	Aroclor	10	95	Yes	No	2022-12-06	NAN
GSK	Ames-3150	35	2	62-75-9	Dimethyl(nitroso)amine	2020-0377826	Negative	Methanol	Plate.Incorporation	TA98	Test.Article	5000	ug.plate	100	80	No	No	Yes	NAN	Hamster	Aroclor	10	95	Yes	No	2022-12-06	NAN
GSK	Ames-3150	35	3	62-75-9	Dimethyl(nitroso)amine	2020-0377826	Negative	Methanol	Plate.Incorporation	TA98	Test.Article	5000	ug.plate	100	43	No	No	Yes	NAN	Hamster	Aroclor	10	95	Yes	No	2022-12-06	NAN
GSK	Ames-3150	35	1	62-75-9	Dimethyl(nitroso)amine	NAN	Negative	Methanol	Plate.Incorporation	WP2uvrA.pKM101	Vehicle.Control	0	ug.plate	100	137	No	No	Yes	NAN	Hamster	Aroclor	10	95	Yes	No	2022-12-06	NAN
GSK	Ames-3150	35	2	62-75-9	Dimethyl(nitroso)amine	NAN	Negative	Methanol	Plate.Incorporation	WP2uvrA.pKM101	Vehicle.Control	0	ug.plate	100	150	No	No	Yes	NAN	Hamster	Aroclor	10	95	Yes	No	2022-12-06	NAN
GSK	Ames-3150	35	3	62-75-9	Dimethyl(nitroso)amine	NAN	Negative	Methanol	Plate.Incorporation	WP2uvrA.pKM101	Vehicle.Control	0	ug.plate	100	140	No	No	Yes	NAN	Hamster	Aroclor	10	95	Yes	No	2022-12-06	NAN
GSK	Ames-3150	35	4	62-75-9	Dimethyl(nitroso)amine	NAN	Negative	Methanol	Plate.Incorporation	WP2uvrA.pKM101	Vehicle.Control	0	ug.plate	100	142	No	No	Yes	NAN	Hamster	Aroclor	10	95	Yes	No	2022-12-06	NAN
GSK	Ames-3150	35	5	62-75-9	Dimethyl(nitroso)amine	NAN	Negative	Methanol	Plate.Incorporation	WP2uvrA.pKM101	Vehicle.Control	0	ug.plate	100	133	No	No	Yes	NAN	Hamster	Aroclor	10	95	Yes	No	2022-12-06	NAN
GSK	Ames-3150	35	6	62-75-9	Dimethyl(nitroso)amine	NAN	Negative	Methanol	Plate.Incorporation	WP2uvrA.pKM101	Vehicle.Control	0	ug.plate	100	133	No	No	Yes	NAN	Hamster	Aroclor	10	95	Yes	No	2022-12-06	NAN
GSK	Ames-3150	35	1	62-75-9	Dimethyl(nitroso)amine	2020-0377826	Positive	Methanol	Plate.Incorporation	WP2uvrA.pKM101	Test.Article	150	ug.plate	100	361	No	No	Yes	NAN	Hamster	Aroclor	10	95	Yes	No	2022-12-06	NAN
GSK	Ames-3150	35	2	62-75-9	Dimethyl(nitroso)amine	2020-0377826	Positive	Methanol	Plate.Incorporation	WP2uvrA.pKM101	Test.Article	150	ug.plate	100	347	No	No	Yes	NAN	Hamster	Aroclor	10	95	Yes	No	2022-12-06	NAN
GSK	Ames-3150	35	3	62-75-9	Dimethyl(nitroso)amine	2020-0377826	Positive	Methanol	Plate.Incorporation	WP2uvrA.pKM101	Test.Article	150	ug.plate	100	315	No	No	Yes	NAN	Hamster	Aroclor	10	95	Yes	No	2022-12-06	NAN
GSK	Ames-3150	35	1	62-75-9	Dimethyl(nitroso)amine	2020-0377826	Positive	Methanol	Plate.Incorporation	WP2uvrA.pKM101	Test.Article	500	ug.plate	100	454	No	No	Yes	NAN	Hamster	Aroclor	10	95	Yes	No	2022-12-06	NAN
GSK	Ames-3150	35	2	62-75-9	Dimethyl(nitroso)amine	2020-0377826	Positive	Methanol	Plate.Incorporation	WP2uvrA.pKM101	Test.Article	500	ug.plate	100	411	No	No	Yes	NAN	Hamster	Aroclor	10	95	Yes	No	2022-12-06	NAN
GSK	Ames-3150	35	3	62-75-9	Dimethyl(nitroso)amine	2020-0377826	Positive	Methanol	Plate.Incorporation	WP2uvrA.pKM101	Test.Article	500	ug.plate	100	430	No	No	Yes	NAN	Hamster	Aroclor	10	95	Yes	No	2022-12-06	NAN
GSK	Ames-3150	35	1	62-75-9	Dimethyl(nitroso)amine	2020-0377826	Positive	Methanol	Plate.Incorporation	WP2uvrA.pKM101	Test.Article	1500	ug.plate	100	612	No	No	Yes	NAN	Hamster	Aroclor	10	95	Yes	No	2022-12-06	NAN
GSK	Ames-3150	35	2	62-75-9	Dimethyl(nitroso)amine	2020-0377826	Positive	Methanol	Plate.Incorporation	WP2uvrA.pKM101	Test.Article	1500	ug.plate	100	701	No	No	Yes	NAN	Hamster	Aroclor	10	95	Yes	No	2022-12-06	NAN
GSK	Ames-3150	35	3	62-75-9	Dimethyl(nitroso)amine	2020-0377826	Positive	Methanol	Plate.Incorporation	WP2uvrA.pKM101	Test.Article	1500	ug.plate	100	534	No	No	Yes	NAN	Hamster	Aroclor	10	95	Yes	No	2022-12-06	NAN
GSK	Ames-3150	35	1	62-75-9	Dimethyl(nitroso)amine	2020-0377826	Positive	Methanol	Plate.Incorporation	WP2uvrA.pKM101	Test.Article	2500	ug.plate	100	658	No	No	Yes	NAN	Hamster	Aroclor	10	95	Yes	No	2022-12-06	NAN
GSK	Ames-3150	35	2	62-75-9	Dimethyl(nitroso)amine	2020-0377826	Positive	Methanol	Plate.Incorporation	WP2uvrA.pKM101	Test.Article	2500	ug.plate	100	978	No	No	Yes	NAN	Hamster	Aroclor	10	95	Yes	No	2022-12-06	NAN
GSK	Ames-3150	35	3	62-75-9	Dimethyl(nitroso)amine	2020-0377826	Positive	Methanol	Plate.Incorporation	WP2uvrA.pKM101	Test.Article	2500	ug.plate	100	1068	No	No	Yes	NAN	Hamster	Aroclor	10	95	Yes	No	2022-12-06	NAN
GSK	Ames-3150	35	1	62-75-9	Dimethyl(nitroso)amine	2020-0377826	Positive	Methanol	Plate.Incorporation	WP2uvrA.pKM101	Test.Article	5000	ug.plate	100	1197	No	No	Yes	NAN	Hamster	Aroclor	10	95	Yes	No	2022-12-06	NAN
GSK	Ames-3150	35	2	62-75-9	Dimethyl(nitroso)amine	2020-0377826	Positive	Methanol	Plate.Incorporation	WP2uvrA.pKM101	Test.Article	5000	ug.plate	100	973	No	No	Yes	NAN	Hamster	Aroclor	10	95	Yes	No	2022-12-06	NAN
GSK	Ames-3150	35	3	62-75-9	Dimethyl(nitroso)amine	2020-0377826	Positive	Methanol	Plate.Incorporation	WP2uvrA.pKM101	Test.Article	5000	ug.plate	100	1147	No	No	Yes	NAN	Hamster	Aroclor	10	95	Yes	No	2022-12-06	NAN
GSK	Ames-3150	35	1	613-13-8	2-aminoanthracene	NAN	Positive	DMSO	Plate.Incorporation	TA100	Positive.Control	5	ug.plate	100	4788	No	No	Yes	NAN	Hamster	Aroclor	10	95	Yes	No	2022-12-06	NAN
GSK	Ames-3150	35	2	613-13-8	2-aminoanthracene	NAN	Positive	DMSO	Plate.Incorporation	TA100	Positive.Control	5	ug.plate	100	4320	No	No	Yes	NAN	Hamster	Aroclor	10	95	Yes	No	2022-12-06	NAN
GSK	Ames-3150	35	1	613-13-8	2-aminoanthracene	NAN	Positive	DMSO	Plate.Incorporation	TA1535	Positive.Control	5	ug.plate	100	419	No	No	Yes	NAN	Hamster	Aroclor	10	95	Yes	No	2022-12-06	NAN
GSK	Ames-3150	35	2	613-13-8	2-aminoanthracene	NAN	Positive	DMSO	Plate.Incorporation	TA1535	Positive.Control	5	ug.plate	100	485	No	No	Yes	NAN	Hamster	Aroclor	10	95	Yes	No	2022-12-06	NAN
GSK	Ames-3150	35	1	613-13-8	2-aminoanthracene	NAN	Positive	DMSO	Plate.Incorporation	TA1537	Positive.Control	5	ug.plate	100	267	No	No	Yes	NAN	Hamster	Aroclor	10	95	Yes	No	2022-12-06	NAN
GSK	Ames-3150	35	2	613-13-8	2-aminoanthracene	NAN	Positive	DMSO	Plate.Incorporation	TA1537	Positive.Control	5	ug.plate	100	350	No	No	Yes	NAN	Hamster	Aroclor	10	95	Yes	No	2022-12-06	NAN
GSK	Ames-3150	35	1	50-32-8	Benzo-a-pyrene	NAN	Positive	DMSO	Plate.Incorporation	TA98	Positive.Control	10	ug.plate	100	607	No	No	Yes	NAN	Hamster	Aroclor	10	95	Yes	No	2022-12-06	NAN
GSK	Ames-3150	35	2	50-32-8	Benzo-a-pyrene	NAN	Positive	DMSO	Plate.Incorporation	TA98	Positive.Control	10	ug.plate	100	654	No	No	Yes	NAN	Hamster	Aroclor	10	95	Yes	No	2022-12-06	NAN
GSK	Ames-3150	35	1	613-13-8	2-aminoanthracene	NAN	Positive	DMSO	Plate.Incorporation	WP2uvrA.pKM101	Positive.Control	10	ug.plate	100	3017	No	No	Yes	NAN	Hamster	Aroclor	10	95	Yes	No	2022-12-06	NAN
GSK	Ames-3150	35	2	613-13-8	2-aminoanthracene	NAN	Positive	DMSO	Plate.Incorporation	WP2uvrA.pKM101	Positive.Control	10	ug.plate	100	3349	No	No	Yes	NAN	Hamster	Aroclor	10	95	Yes	No	2022-12-06	NAN
GSK	Ames-3150	11	1	62-75-9	Dimethyl(nitroso)amine	NAN	Negative	Methanol	Plate.Incorporation	WP2uvrA.pKM101	Vehicle.Control	0	ug.plate	100	229	No	No	Yes	NAN	Rat	Phenobarbital.5.6.Benzoflavone	10	98	Yes	No	2020-08-24	NAN
GSK	Ames-3150	11	2	62-75-9	Dimethyl(nitroso)amine	NAN	Negative	Methanol	Plate.Incorporation	WP2uvrA.pKM101	Vehicle.Control	0	ug.plate	100	188	No	No	Yes	NAN	Rat	Phenobarbital.5.6.Benzoflavone	10	98	Yes	No	2020-08-24	NAN
GSK	Ames-3150	11	3	62-75-9	Dimethyl(nitroso)amine	NAN	Negative	Methanol	Plate.Incorporation	WP2uvrA.pKM101	Vehicle.Control	0	ug.plate	100	218	No	No	Yes	NAN	Rat	Phenobarbital.5.6.Benzoflavone	10	98	Yes	No	2020-08-24	NAN
GSK	Ames-3150	11	4	62-75-9	Dimethyl(nitroso)amine	NAN	Negative	Methanol	Plate.Incorporation	WP2uvrA.pKM101	Vehicle.Control	0	ug.plate	100	253	No	No	Yes	NAN	Rat	Phenobarbital.5.6.Benzoflavone	10	98	Yes	No	2020-08-24	NAN
GSK	Ames-3150	11	5	62-75-9	Dimethyl(nitroso)amine	NAN	Negative	Methanol	Plate.Incorporation	WP2uvrA.pKM101	Vehicle.Control	0	ug.plate	100	203	No	No	Yes	NAN	Rat	Phenobarbital.5.6.Benzoflavone	10	98	Yes	No	2020-08-24	NAN
GSK	Ames-3150	11	6	62-75-9	Dimethyl(nitroso)amine	NAN	Negative	Methanol	Plate.Incorporation	WP2uvrA.pKM101	Vehicle.Control	0	ug.plate	100	153	No	No	Yes	NAN	Rat	Phenobarbital.5.6.Benzoflavone	10	98	Yes	No	2020-08-24	NAN
GSK	Ames-3150	11	1	62-75-9	Dimethyl(nitroso)amine	2020-0369507	Negative	Methanol	Plate.Incorporation	WP2uvrA.pKM101	Test.Article	150	ug.plate	100	227	No	No	Yes	NAN	Rat	Phenobarbital.5.6.Benzoflavone	10	98	Yes	No	2020-08-24	NAN
GSK	Ames-3150	11	2	62-75-9	Dimethyl(nitroso)amine	2020-0369507	Negative	Methanol	Plate.Incorporation	WP2uvrA.pKM101	Test.Article	150	ug.plate	100	229	No	No	Yes	NAN	Rat	Phenobarbital.5.6.Benzoflavone	10	98	Yes	No	2020-08-24	NAN
GSK	Ames-3150	11	3	62-75-9	Dimethyl(nitroso)amine	2020-0369507	Negative	Methanol	Plate.Incorporation	WP2uvrA.pKM101	Test.Article	150	ug.plate	100	229	No	No	Yes	NAN	Rat	Phenobarbital.5.6.Benzoflavone	10	98	Yes	No	2020-08-24	NAN
GSK	Ames-3150	11	1	62-75-9	Dimethyl(nitroso)amine	2020-0369507	Negative	Methanol	Plate.Incorporation	WP2uvrA.pKM101	Test.Article	500	ug.plate	100	232	No	No	Yes	NAN	Rat	Phenobarbital.5.6.Benzoflavone	10	98	Yes	No	2020-08-24	NAN
GSK	Ames-3150	11	2	62-75-9	Dimethyl(nitroso)amine	2020-0369507	Negative	Methanol	Plate.Incorporation	WP2uvrA.pKM101	Test.Article	500	ug.plate	100	217	No	No	Yes	NAN	Rat	Phenobarbital.5.6.Benzoflavone	10	98	Yes	No	2020-08-24	NAN
GSK	Ames-3150	11	3	62-75-9	Dimethyl(nitroso)amine	2020-0369507	Negative	Methanol	Plate.Incorporation	WP2uvrA.pKM101	Test.Article	500	ug.plate	100	283	No	No	Yes	NAN	Rat	Phenobarbital.5.6.Benzoflavone	10	98	Yes	No	2020-08-24	NAN
GSK	Ames-3150	11	1	62-75-9	Dimethyl(nitroso)amine	2020-0369507	Negative	Methanol	Plate.Incorporation	WP2uvrA.pKM101	Test.Article	1500	ug.plate	100	293	No	No	Yes	NAN	Rat	Phenobarbital.5.6.Benzoflavone	10	98	Yes	No	2020-08-24	NAN
GSK	Ames-3150	11	2	62-75-9	Dimethyl(nitroso)amine	2020-0369507	Negative	Methanol	Plate.Incorporation	WP2uvrA.pKM101	Test.Article	1500	ug.plate	100	248	No	No	Yes	NAN	Rat	Phenobarbital.5.6.Benzoflavone	10	98	Yes	No	2020-08-24	NAN
GSK	Ames-3150	11	3	62-75-9	Dimethyl(nitroso)amine	2020-0369507	Negative	Methanol	Plate.Incorporation	WP2uvrA.pKM101	Test.Article	1500	ug.plate	100	258	No	No	Yes	NAN	Rat	Phenobarbital.5.6.Benzoflavone	10	98	Yes	No	2020-08-24	NAN
GSK	Ames-3150	11	1	62-75-9	Dimethyl(nitroso)amine	2020-0369507	Negative	Methanol	Plate.Incorporation	WP2uvrA.pKM101	Test.Article	2500	ug.plate	100	261	No	No	Yes	NAN	Rat	Phenobarbital.5.6.Benzoflavone	10	98	Yes	No	2020-08-24	NAN
GSK	Ames-3150	11	2	62-75-9	Dimethyl(nitroso)amine	2020-0369507	Negative	Methanol	Plate.Incorporation	WP2uvrA.pKM101	Test.Article	2500	ug.plate	100	249	No	No	Yes	NAN	Rat	Phenobarbital.5.6.Benzoflavone	10	98	Yes	No	2020-08-24	NAN
GSK	Ames-3150	11	3	62-75-9	Dimethyl(nitroso)amine	2020-0369507	Negative	Methanol	Plate.Incorporation	WP2uvrA.pKM101	Test.Article	2500	ug.plate	100	251	No	No	Yes	NAN	Rat	Phenobarbital.5.6.Benzoflavone	10	98	Yes	No	2020-08-24	NAN
GSK	Ames-3150	11	1	62-75-9	Dimethyl(nitroso)amine	2020-0369507	Negative	Methanol	Plate.Incorporation	WP2uvrA.pKM101	Test.Article	5000	ug.plate	100	317	No	No	Yes	NAN	Rat	Phenobarbital.5.6.Benzoflavone	10	98	Yes	No	2020-08-24	NAN
GSK	Ames-3150	11	2	62-75-9	Dimethyl(nitroso)amine	2020-0369507	Negative	Methanol	Plate.Incorporation	WP2uvrA.pKM101	Test.Article	5000	ug.plate	100	296	No	No	Yes	NAN	Rat	Phenobarbital.5.6.Benzoflavone	10	98	Yes	No	2020-08-24	NAN
GSK	Ames-3150	11	3	62-75-9	Dimethyl(nitroso)amine	2020-0369507	Negative	Methanol	Plate.Incorporation	WP2uvrA.pKM101	Test.Article	5000	ug.plate	100	321	No	No	Yes	NAN	Rat	Phenobarbital.5.6.Benzoflavone	10	98	Yes	No	2020-08-24	NAN
GSK	Ames-3150	11	1	613-13-8	2-aminoanthracene	NAN	Positive	DMSO	Plate.Incorporation	WP2uvrA.pKM101	Positive.Control	10	ug.plate	100	1433	No	No	Yes	NAN	Rat	Phenobarbital.5.6.Benzoflavone	10	98	Yes	No	2020-08-24	NAN
GSK	Ames-3150	11	2	613-13-8	2-aminoanthracene	NAN	Positive	DMSO	Plate.Incorporation	WP2uvrA.pKM101	Positive.Control	10	ug.plate	100	1424	No	No	Yes	NAN	Rat	Phenobarbital.5.6.Benzoflavone	10	98	Yes	No	2020-08-24	NAN
GSK	Ames-3150	12	1	62-75-9	Dimethyl(nitroso)amine	NAN	Negative	Methanol	Plate.Incorporation	WP2uvrA.pKM101	Vehicle.Control	0	ug.plate	100	219	No	No	Yes	NAN	Rat	Phenobarbital.5.6.Benzoflavone	10	98	Yes	No	2020-09-07	NAN
GSK	Ames-3150	12	2	62-75-9	Dimethyl(nitroso)amine	NAN	Negative	Methanol	Plate.Incorporation	WP2uvrA.pKM101	Vehicle.Control	0	ug.plate	100	202	No	No	Yes	NAN	Rat	Phenobarbital.5.6.Benzoflavone	10	98	Yes	No	2020-09-07	NAN
GSK	Ames-3150	12	3	62-75-9	Dimethyl(nitroso)amine	NAN	Negative	Methanol	Plate.Incorporation	WP2uvrA.pKM101	Vehicle.Control	0	ug.plate	100	181	No	No	Yes	NAN	Rat	Phenobarbital.5.6.Benzoflavone	10	98	Yes	No	2020-09-07	NAN
GSK	Ames-3150	12	4	62-75-9	Dimethyl(nitroso)amine	NAN	Negative	Methanol	Plate.Incorporation	WP2uvrA.pKM101	Vehicle.Control	0	ug.plate	100	225	No	No	Yes	NAN	Rat	Phenobarbital.5.6.Benzoflavone	10	98	Yes	No	2020-09-07	NAN
GSK	Ames-3150	12	5	62-75-9	Dimethyl(nitroso)amine	NAN	Negative	Methanol	Plate.Incorporation	WP2uvrA.pKM101	Vehicle.Control	0	ug.plate	100	190	No	No	Yes	NAN	Rat	Phenobarbital.5.6.Benzoflavone	10	98	Yes	No	2020-09-07	NAN
GSK	Ames-3150	12	6	62-75-9	Dimethyl(nitroso)amine	NAN	Negative	Methanol	Plate.Incorporation	WP2uvrA.pKM101	Vehicle.Control	0	ug.plate	100	226	No	No	Yes	NAN	Rat	Phenobarbital.5.6.Benzoflavone	10	98	Yes	No	2020-09-07	NAN
GSK	Ames-3150	12	1	62-75-9	Dimethyl(nitroso)amine	2020-0369507	Positive	Methanol	Plate.Incorporation	WP2uvrA.pKM101	Test.Article	150	ug.plate	100	265	No	No	Yes	NAN	Rat	Phenobarbital.5.6.Benzoflavone	10	98	Yes	No	2020-09-07	NAN
GSK	Ames-3150	12	2	62-75-9	Dimethyl(nitroso)amine	2020-0369507	Positive	Methanol	Plate.Incorporation	WP2uvrA.pKM101	Test.Article	150	ug.plate	100	234	No	No	Yes	NAN	Rat	Phenobarbital.5.6.Benzoflavone	10	98	Yes	No	2020-09-07	NAN
GSK	Ames-3150	12	3	62-75-9	Dimethyl(nitroso)amine	2020-0369507	Positive	Methanol	Plate.Incorporation	WP2uvrA.pKM101	Test.Article	150	ug.plate	100	226	No	No	Yes	NAN	Rat	Phenobarbital.5.6.Benzoflavone	10	98	Yes	No	2020-09-07	NAN
GSK	Ames-3150	12	1	62-75-9	Dimethyl(nitroso)amine	2020-0369507	Positive	Methanol	Plate.Incorporation	WP2uvrA.pKM101	Test.Article	500	ug.plate	100	264	No	No	Yes	NAN	Rat	Phenobarbital.5.6.Benzoflavone	10	98	Yes	No	2020-09-07	NAN
GSK	Ames-3150	12	2	62-75-9	Dimethyl(nitroso)amine	2020-0369507	Positive	Methanol	Plate.Incorporation	WP2uvrA.pKM101	Test.Article	500	ug.plate	100	296	No	No	Yes	NAN	Rat	Phenobarbital.5.6.Benzoflavone	10	98	Yes	No	2020-09-07	NAN
GSK	Ames-3150	12	3	62-75-9	Dimethyl(nitroso)amine	2020-0369507	Positive	Methanol	Plate.Incorporation	WP2uvrA.pKM101	Test.Article	500	ug.plate	100	268	No	No	Yes	NAN	Rat	Phenobarbital.5.6.Benzoflavone	10	98	Yes	No	2020-09-07	NAN
GSK	Ames-3150	12	1	62-75-9	Dimethyl(nitroso)amine	2020-0369507	Positive	Methanol	Plate.Incorporation	WP2uvrA.pKM101	Test.Article	1500	ug.plate	100	317	No	No	Yes	NAN	Rat	Phenobarbital.5.6.Benzoflavone	10	98	Yes	No	2020-09-07	NAN
GSK	Ames-3150	12	2	62-75-9	Dimethyl(nitroso)amine	2020-0369507	Positive	Methanol	Plate.Incorporation	WP2uvrA.pKM101	Test.Article	1500	ug.plate	100	369	No	No	Yes	NAN	Rat	Phenobarbital.5.6.Benzoflavone	10	98	Yes	No	2020-09-07	NAN
GSK	Ames-3150	12	3	62-75-9	Dimethyl(nitroso)amine	2020-0369507	Positive	Methanol	Plate.Incorporation	WP2uvrA.pKM101	Test.Article	1500	ug.plate	100	276	No	No	Yes	NAN	Rat	Phenobarbital.5.6.Benzoflavone	10	98	Yes	No	2020-09-07	NAN
GSK	Ames-3150	12	1	62-75-9	Dimethyl(nitroso)amine	2020-0369507	Positive	Methanol	Plate.Incorporation	WP2uvrA.pKM101	Test.Article	2500	ug.plate	100	371	No	No	Yes	NAN	Rat	Phenobarbital.5.6.Benzoflavone	10	98	Yes	No	2020-09-07	NAN
GSK	Ames-3150	12	2	62-75-9	Dimethyl(nitroso)amine	2020-0369507	Positive	Methanol	Plate.Incorporation	WP2uvrA.pKM101	Test.Article	2500	ug.plate	100	330	No	No	Yes	NAN	Rat	Phenobarbital.5.6.Benzoflavone	10	98	Yes	No	2020-09-07	NAN
GSK	Ames-3150	12	3	62-75-9	Dimethyl(nitroso)amine	2020-0369507	Positive	Methanol	Plate.Incorporation	WP2uvrA.pKM101	Test.Article	2500	ug.plate	100	396	No	No	Yes	NAN	Rat	Phenobarbital.5.6.Benzoflavone	10	98	Yes	No	2020-09-07	NAN
GSK	Ames-3150	12	1	62-75-9	Dimethyl(nitroso)amine	2020-0369507	Positive	Methanol	Plate.Incorporation	WP2uvrA.pKM101	Test.Article	5000	ug.plate	100	512	No	No	Yes	NAN	Rat	Phenobarbital.5.6.Benzoflavone	10	98	Yes	No	2020-09-07	NAN
GSK	Ames-3150	12	2	62-75-9	Dimethyl(nitroso)amine	2020-0369507	Positive	Methanol	Plate.Incorporation	WP2uvrA.pKM101	Test.Article	5000	ug.plate	100	442	No	No	Yes	NAN	Rat	Phenobarbital.5.6.Benzoflavone	10	98	Yes	No	2020-09-07	NAN
GSK	Ames-3150	12	3	62-75-9	Dimethyl(nitroso)amine	2020-0369507	Positive	Methanol	Plate.Incorporation	WP2uvrA.pKM101	Test.Article	5000	ug.plate	100	476	No	No	Yes	NAN	Rat	Phenobarbital.5.6.Benzoflavone	10	98	Yes	No	2020-09-07	NAN
GSK	Ames-3150	12	1	613-13-8	2-aminoanthracene	NAN	Positive	DMSO	Plate.Incorporation	WP2uvrA.pKM101	Positive.Control	10	ug.plate	100	1026	No	No	Yes	NAN	Rat	Phenobarbital.5.6.Benzoflavone	10	98	Yes	No	2020-09-07	NAN
GSK	Ames-3150	12	2	613-13-8	2-aminoanthracene	NAN	Positive	DMSO	Plate.Incorporation	WP2uvrA.pKM101	Positive.Control	10	ug.plate	100	724	No	No	Yes	NAN	Rat	Phenobarbital.5.6.Benzoflavone	10	98	Yes	No	2020-09-07	NAN
GSK	Ames-3150	24	1	62-75-9	Dimethyl(nitroso)amine	NAN	Negative	Water	Plate.Incorporation	TA100	Vehicle.Control	0	ug.plate	100	152	No	No	No	NAN	NAN	NAN	NAN	98	Yes	No	2021-05-10	NAN
GSK	Ames-3150	24	2	62-75-9	Dimethyl(nitroso)amine	NAN	Negative	Water	Plate.Incorporation	TA100	Vehicle.Control	0	ug.plate	100	156	No	No	No	NAN	NAN	NAN	NAN	98	Yes	No	2021-05-10	NAN
GSK	Ames-3150	24	3	62-75-9	Dimethyl(nitroso)amine	NAN	Negative	Water	Plate.Incorporation	TA100	Vehicle.Control	0	ug.plate	100	129	No	No	No	NAN	NAN	NAN	NAN	98	Yes	No	2021-05-10	NAN
GSK	Ames-3150	24	4	62-75-9	Dimethyl(nitroso)amine	NAN	Negative	Water	Plate.Incorporation	TA100	Vehicle.Control	0	ug.plate	100	151	No	No	No	NAN	NAN	NAN	NAN	98	Yes	No	2021-05-10	NAN
GSK	Ames-3150	24	5	62-75-9	Dimethyl(nitroso)amine	NAN	Negative	Water	Plate.Incorporation	TA100	Vehicle.Control	0	ug.plate	100	152	No	No	No	NAN	NAN	NAN	NAN	98	Yes	No	2021-05-10	NAN
GSK	Ames-3150	24	6	62-75-9	Dimethyl(nitroso)amine	NAN	Negative	Water	Plate.Incorporation	TA100	Vehicle.Control	0	ug.plate	100	157	No	No	No	NAN	NAN	NAN	NAN	98	Yes	No	2021-05-10	NAN
GSK	Ames-3150	24	1	62-75-9	Dimethyl(nitroso)amine	2020-0369507	Negative	Water	Plate.Incorporation	TA100	Test.Article	50	ug.plate	100	166	No	No	No	NAN	NAN	NAN	NAN	98	Yes	No	2021-05-10	NAN
GSK	Ames-3150	24	2	62-75-9	Dimethyl(nitroso)amine	2020-0369507	Negative	Water	Plate.Incorporation	TA100	Test.Article	50	ug.plate	100	192	No	No	No	NAN	NAN	NAN	NAN	98	Yes	No	2021-05-10	NAN
GSK	Ames-3150	24	3	62-75-9	Dimethyl(nitroso)amine	2020-0369507	Negative	Water	Plate.Incorporation	TA100	Test.Article	50	ug.plate	100	188	No	No	No	NAN	NAN	NAN	NAN	98	Yes	No	2021-05-10	NAN
GSK	Ames-3150	24	1	62-75-9	Dimethyl(nitroso)amine	2020-0369507	Negative	Water	Plate.Incorporation	TA100	Test.Article	150	ug.plate	100	158	No	No	No	NAN	NAN	NAN	NAN	98	Yes	No	2021-05-10	NAN
GSK	Ames-3150	24	2	62-75-9	Dimethyl(nitroso)amine	2020-0369507	Negative	Water	Plate.Incorporation	TA100	Test.Article	150	ug.plate	100	178	No	No	No	NAN	NAN	NAN	NAN	98	Yes	No	2021-05-10	NAN
GSK	Ames-3150	24	3	62-75-9	Dimethyl(nitroso)amine	2020-0369507	Negative	Water	Plate.Incorporation	TA100	Test.Article	150	ug.plate	100	142	No	No	No	NAN	NAN	NAN	NAN	98	Yes	No	2021-05-10	NAN
GSK	Ames-3150	24	1	62-75-9	Dimethyl(nitroso)amine	2020-0369507	Negative	Water	Plate.Incorporation	TA100	Test.Article	500	ug.plate	100	134	No	No	No	NAN	NAN	NAN	NAN	98	Yes	No	2021-05-10	NAN
GSK	Ames-3150	24	2	62-75-9	Dimethyl(nitroso)amine	2020-0369507	Negative	Water	Plate.Incorporation	TA100	Test.Article	500	ug.plate	100	151	No	No	No	NAN	NAN	NAN	NAN	98	Yes	No	2021-05-10	NAN
GSK	Ames-3150	24	3	62-75-9	Dimethyl(nitroso)amine	2020-0369507	Negative	Water	Plate.Incorporation	TA100	Test.Article	500	ug.plate	100	163	No	No	No	NAN	NAN	NAN	NAN	98	Yes	No	2021-05-10	NAN
GSK	Ames-3150	24	1	62-75-9	Dimethyl(nitroso)amine	2020-0369507	Negative	Water	Plate.Incorporation	TA100	Test.Article	1500	ug.plate	100	163	No	No	No	NAN	NAN	NAN	NAN	98	Yes	No	2021-05-10	NAN
GSK	Ames-3150	24	2	62-75-9	Dimethyl(nitroso)amine	2020-0369507	Negative	Water	Plate.Incorporation	TA100	Test.Article	1500	ug.plate	100	163	No	No	No	NAN	NAN	NAN	NAN	98	Yes	No	2021-05-10	NAN
GSK	Ames-3150	24	3	62-75-9	Dimethyl(nitroso)amine	2020-0369507	Negative	Water	Plate.Incorporation	TA100	Test.Article	1500	ug.plate	100	168	No	No	No	NAN	NAN	NAN	NAN	98	Yes	No	2021-05-10	NAN
GSK	Ames-3150	24	1	62-75-9	Dimethyl(nitroso)amine	2020-0369507	Negative	Water	Plate.Incorporation	TA100	Test.Article	2500	ug.plate	100	168	No	No	No	NAN	NAN	NAN	NAN	98	Yes	No	2021-05-10	NAN
GSK	Ames-3150	24	2	62-75-9	Dimethyl(nitroso)amine	2020-0369507	Negative	Water	Plate.Incorporation	TA100	Test.Article	2500	ug.plate	100	138	No	No	No	NAN	NAN	NAN	NAN	98	Yes	No	2021-05-10	NAN
GSK	Ames-3150	24	3	62-75-9	Dimethyl(nitroso)amine	2020-0369507	Negative	Water	Plate.Incorporation	TA100	Test.Article	2500	ug.plate	100	144	No	No	No	NAN	NAN	NAN	NAN	98	Yes	No	2021-05-10	NAN
GSK	Ames-3150	24	1	62-75-9	Dimethyl(nitroso)amine	2020-0369507	Negative	Water	Plate.Incorporation	TA100	Test.Article	5000	ug.plate	100	168	No	No	No	NAN	NAN	NAN	NAN	98	Yes	No	2021-05-10	NAN
GSK	Ames-3150	24	2	62-75-9	Dimethyl(nitroso)amine	2020-0369507	Negative	Water	Plate.Incorporation	TA100	Test.Article	5000	ug.plate	100	166	No	No	No	NAN	NAN	NAN	NAN	98	Yes	No	2021-05-10	NAN
GSK	Ames-3150	24	3	62-75-9	Dimethyl(nitroso)amine	2020-0369507	Negative	Water	Plate.Incorporation	TA100	Test.Article	5000	ug.plate	100	185	No	No	No	NAN	NAN	NAN	NAN	98	Yes	No	2021-05-10	NAN
GSK	Ames-3150	24	1	62-75-9	Dimethyl(nitroso)amine	NAN	Negative	Water	Plate.Incorporation	TA1535	Vehicle.Control	0	ug.plate	100	30	No	No	No	NAN	NAN	NAN	NAN	98	Yes	No	2021-05-10	NAN
GSK	Ames-3150	24	2	62-75-9	Dimethyl(nitroso)amine	NAN	Negative	Water	Plate.Incorporation	TA1535	Vehicle.Control	0	ug.plate	100	33	No	No	No	NAN	NAN	NAN	NAN	98	Yes	No	2021-05-10	NAN
GSK	Ames-3150	24	3	62-75-9	Dimethyl(nitroso)amine	NAN	Negative	Water	Plate.Incorporation	TA1535	Vehicle.Control	0	ug.plate	100	24	No	No	No	NAN	NAN	NAN	NAN	98	Yes	No	2021-05-10	NAN
GSK	Ames-3150	24	4	62-75-9	Dimethyl(nitroso)amine	NAN	Negative	Water	Plate.Incorporation	TA1535	Vehicle.Control	0	ug.plate	100	29	No	No	No	NAN	NAN	NAN	NAN	98	Yes	No	2021-05-10	NAN
GSK	Ames-3150	24	5	62-75-9	Dimethyl(nitroso)amine	NAN	Negative	Water	Plate.Incorporation	TA1535	Vehicle.Control	0	ug.plate	100	23	No	No	No	NAN	NAN	NAN	NAN	98	Yes	No	2021-05-10	NAN
GSK	Ames-3150	24	6	62-75-9	Dimethyl(nitroso)amine	NAN	Negative	Water	Plate.Incorporation	TA1535	Vehicle.Control	0	ug.plate	100	26	No	No	No	NAN	NAN	NAN	NAN	98	Yes	No	2021-05-10	NAN
GSK	Ames-3150	24	1	62-75-9	Dimethyl(nitroso)amine	2020-0369507	Negative	Water	Plate.Incorporation	TA1535	Test.Article	50	ug.plate	100	25	No	No	No	NAN	NAN	NAN	NAN	98	Yes	No	2021-05-10	NAN
GSK	Ames-3150	24	2	62-75-9	Dimethyl(nitroso)amine	2020-0369507	Negative	Water	Plate.Incorporation	TA1535	Test.Article	50	ug.plate	100	31	No	No	No	NAN	NAN	NAN	NAN	98	Yes	No	2021-05-10	NAN
GSK	Ames-3150	24	3	62-75-9	Dimethyl(nitroso)amine	2020-0369507	Negative	Water	Plate.Incorporation	TA1535	Test.Article	50	ug.plate	100	19	No	No	No	NAN	NAN	NAN	NAN	98	Yes	No	2021-05-10	NAN
GSK	Ames-3150	24	1	62-75-9	Dimethyl(nitroso)amine	2020-0369507	Negative	Water	Plate.Incorporation	TA1535	Test.Article	150	ug.plate	100	29	No	No	No	NAN	NAN	NAN	NAN	98	Yes	No	2021-05-10	NAN
GSK	Ames-3150	24	2	62-75-9	Dimethyl(nitroso)amine	2020-0369507	Negative	Water	Plate.Incorporation	TA1535	Test.Article	150	ug.plate	100	30	No	No	No	NAN	NAN	NAN	NAN	98	Yes	No	2021-05-10	NAN
GSK	Ames-3150	24	3	62-75-9	Dimethyl(nitroso)amine	2020-0369507	Negative	Water	Plate.Incorporation	TA1535	Test.Article	150	ug.plate	100	33	No	No	No	NAN	NAN	NAN	NAN	98	Yes	No	2021-05-10	NAN
GSK	Ames-3150	24	1	62-75-9	Dimethyl(nitroso)amine	2020-0369507	Negative	Water	Plate.Incorporation	TA1535	Test.Article	500	ug.plate	100	22	No	No	No	NAN	NAN	NAN	NAN	98	Yes	No	2021-05-10	NAN
GSK	Ames-3150	24	2	62-75-9	Dimethyl(nitroso)amine	2020-0369507	Negative	Water	Plate.Incorporation	TA1535	Test.Article	500	ug.plate	100	33	No	No	No	NAN	NAN	NAN	NAN	98	Yes	No	2021-05-10	NAN
GSK	Ames-3150	24	3	62-75-9	Dimethyl(nitroso)amine	2020-0369507	Negative	Water	Plate.Incorporation	TA1535	Test.Article	500	ug.plate	100	31	No	No	No	NAN	NAN	NAN	NAN	98	Yes	No	2021-05-10	NAN
GSK	Ames-3150	24	1	62-75-9	Dimethyl(nitroso)amine	2020-0369507	Negative	Water	Plate.Incorporation	TA1535	Test.Article	1500	ug.plate	100	30	No	No	No	NAN	NAN	NAN	NAN	98	Yes	No	2021-05-10	NAN
GSK	Ames-3150	24	2	62-75-9	Dimethyl(nitroso)amine	2020-0369507	Negative	Water	Plate.Incorporation	TA1535	Test.Article	1500	ug.plate	100	19	No	No	No	NAN	NAN	NAN	NAN	98	Yes	No	2021-05-10	NAN
GSK	Ames-3150	24	3	62-75-9	Dimethyl(nitroso)amine	2020-0369507	Negative	Water	Plate.Incorporation	TA1535	Test.Article	1500	ug.plate	100	21	No	No	No	NAN	NAN	NAN	NAN	98	Yes	No	2021-05-10	NAN
GSK	Ames-3150	24	1	62-75-9	Dimethyl(nitroso)amine	2020-0369507	Negative	Water	Plate.Incorporation	TA1535	Test.Article	2500	ug.plate	100	26	No	No	No	NAN	NAN	NAN	NAN	98	Yes	No	2021-05-10	NAN
GSK	Ames-3150	24	2	62-75-9	Dimethyl(nitroso)amine	2020-0369507	Negative	Water	Plate.Incorporation	TA1535	Test.Article	2500	ug.plate	100	29	No	No	No	NAN	NAN	NAN	NAN	98	Yes	No	2021-05-10	NAN
GSK	Ames-3150	24	3	62-75-9	Dimethyl(nitroso)amine	2020-0369507	Negative	Water	Plate.Incorporation	TA1535	Test.Article	2500	ug.plate	100	29	No	No	No	NAN	NAN	NAN	NAN	98	Yes	No	2021-05-10	NAN
GSK	Ames-3150	24	1	62-75-9	Dimethyl(nitroso)amine	2020-0369507	Negative	Water	Plate.Incorporation	TA1535	Test.Article	5000	ug.plate	100	26	No	No	No	NAN	NAN	NAN	NAN	98	Yes	No	2021-05-10	NAN
GSK	Ames-3150	24	2	62-75-9	Dimethyl(nitroso)amine	2020-0369507	Negative	Water	Plate.Incorporation	TA1535	Test.Article	5000	ug.plate	100	38	No	No	No	NAN	NAN	NAN	NAN	98	Yes	No	2021-05-10	NAN
GSK	Ames-3150	24	3	62-75-9	Dimethyl(nitroso)amine	2020-0369507	Negative	Water	Plate.Incorporation	TA1535	Test.Article	5000	ug.plate	100	33	No	No	No	NAN	NAN	NAN	NAN	98	Yes	No	2021-05-10	NAN
GSK	Ames-3150	24	1	62-75-9	Dimethyl(nitroso)amine	NAN	Negative	Water	Plate.Incorporation	TA1537	Vehicle.Control	0	ug.plate	100	5	No	No	No	NAN	NAN	NAN	NAN	98	Yes	No	2021-05-10	NAN
GSK	Ames-3150	24	2	62-75-9	Dimethyl(nitroso)amine	NAN	Negative	Water	Plate.Incorporation	TA1537	Vehicle.Control	0	ug.plate	100	8	No	No	No	NAN	NAN	NAN	NAN	98	Yes	No	2021-05-10	NAN
GSK	Ames-3150	24	3	62-75-9	Dimethyl(nitroso)amine	NAN	Negative	Water	Plate.Incorporation	TA1537	Vehicle.Control	0	ug.plate	100	8	No	No	No	NAN	NAN	NAN	NAN	98	Yes	No	2021-05-10	NAN
GSK	Ames-3150	24	4	62-75-9	Dimethyl(nitroso)amine	NAN	Negative	Water	Plate.Incorporation	TA1537	Vehicle.Control	0	ug.plate	100	8	No	No	No	NAN	NAN	NAN	NAN	98	Yes	No	2021-05-10	NAN
GSK	Ames-3150	24	5	62-75-9	Dimethyl(nitroso)amine	NAN	Negative	Water	Plate.Incorporation	TA1537	Vehicle.Control	0	ug.plate	100	13	No	No	No	NAN	NAN	NAN	NAN	98	Yes	No	2021-05-10	NAN
GSK	Ames-3150	24	6	62-75-9	Dimethyl(nitroso)amine	NAN	Negative	Water	Plate.Incorporation	TA1537	Vehicle.Control	0	ug.plate	100	8	No	No	No	NAN	NAN	NAN	NAN	98	Yes	No	2021-05-10	NAN
GSK	Ames-3150	24	1	62-75-9	Dimethyl(nitroso)amine	2020-0369507	Negative	Water	Plate.Incorporation	TA1537	Test.Article	50	ug.plate	100	8	No	No	No	NAN	NAN	NAN	NAN	98	Yes	No	2021-05-10	NAN
GSK	Ames-3150	24	2	62-75-9	Dimethyl(nitroso)amine	2020-0369507	Negative	Water	Plate.Incorporation	TA1537	Test.Article	50	ug.plate	100	10	No	No	No	NAN	NAN	NAN	NAN	98	Yes	No	2021-05-10	NAN
GSK	Ames-3150	24	3	62-75-9	Dimethyl(nitroso)amine	2020-0369507	Negative	Water	Plate.Incorporation	TA1537	Test.Article	50	ug.plate	100	14	No	No	No	NAN	NAN	NAN	NAN	98	Yes	No	2021-05-10	NAN
GSK	Ames-3150	24	1	62-75-9	Dimethyl(nitroso)amine	2020-0369507	Negative	Water	Plate.Incorporation	TA1537	Test.Article	150	ug.plate	100	6	No	No	No	NAN	NAN	NAN	NAN	98	Yes	No	2021-05-10	NAN
GSK	Ames-3150	24	2	62-75-9	Dimethyl(nitroso)amine	2020-0369507	Negative	Water	Plate.Incorporation	TA1537	Test.Article	150	ug.plate	100	8	No	No	No	NAN	NAN	NAN	NAN	98	Yes	No	2021-05-10	NAN
GSK	Ames-3150	24	3	62-75-9	Dimethyl(nitroso)amine	2020-0369507	Negative	Water	Plate.Incorporation	TA1537	Test.Article	150	ug.plate	100	9	No	No	No	NAN	NAN	NAN	NAN	98	Yes	No	2021-05-10	NAN
GSK	Ames-3150	24	1	62-75-9	Dimethyl(nitroso)amine	2020-0369507	Negative	Water	Plate.Incorporation	TA1537	Test.Article	500	ug.plate	100	11	No	No	No	NAN	NAN	NAN	NAN	98	Yes	No	2021-05-10	NAN
GSK	Ames-3150	24	2	62-75-9	Dimethyl(nitroso)amine	2020-0369507	Negative	Water	Plate.Incorporation	TA1537	Test.Article	500	ug.plate	100	11	No	No	No	NAN	NAN	NAN	NAN	98	Yes	No	2021-05-10	NAN
GSK	Ames-3150	24	3	62-75-9	Dimethyl(nitroso)amine	2020-0369507	Negative	Water	Plate.Incorporation	TA1537	Test.Article	500	ug.plate	100	9	No	No	No	NAN	NAN	NAN	NAN	98	Yes	No	2021-05-10	NAN
GSK	Ames-3150	24	1	62-75-9	Dimethyl(nitroso)amine	2020-0369507	Negative	Water	Plate.Incorporation	TA1537	Test.Article	1500	ug.plate	100	10	No	No	No	NAN	NAN	NAN	NAN	98	Yes	No	2021-05-10	NAN
GSK	Ames-3150	24	2	62-75-9	Dimethyl(nitroso)amine	2020-0369507	Negative	Water	Plate.Incorporation	TA1537	Test.Article	1500	ug.plate	100	10	No	No	No	NAN	NAN	NAN	NAN	98	Yes	No	2021-05-10	NAN
GSK	Ames-3150	24	3	62-75-9	Dimethyl(nitroso)amine	2020-0369507	Negative	Water	Plate.Incorporation	TA1537	Test.Article	1500	ug.plate	100	9	No	No	No	NAN	NAN	NAN	NAN	98	Yes	No	2021-05-10	NAN
GSK	Ames-3150	24	1	62-75-9	Dimethyl(nitroso)amine	2020-0369507	Negative	Water	Plate.Incorporation	TA1537	Test.Article	2500	ug.plate	100	10	No	No	No	NAN	NAN	NAN	NAN	98	Yes	No	2021-05-10	NAN
GSK	Ames-3150	24	2	62-75-9	Dimethyl(nitroso)amine	2020-0369507	Negative	Water	Plate.Incorporation	TA1537	Test.Article	2500	ug.plate	100	13	No	No	No	NAN	NAN	NAN	NAN	98	Yes	No	2021-05-10	NAN
GSK	Ames-3150	24	3	62-75-9	Dimethyl(nitroso)amine	2020-0369507	Negative	Water	Plate.Incorporation	TA1537	Test.Article	2500	ug.plate	100	21	No	No	No	NAN	NAN	NAN	NAN	98	Yes	No	2021-05-10	NAN
GSK	Ames-3150	24	1	62-75-9	Dimethyl(nitroso)amine	2020-0369507	Negative	Water	Plate.Incorporation	TA1537	Test.Article	5000	ug.plate	100	9	No	No	No	NAN	NAN	NAN	NAN	98	Yes	No	2021-05-10	NAN
GSK	Ames-3150	24	2	62-75-9	Dimethyl(nitroso)amine	2020-0369507	Negative	Water	Plate.Incorporation	TA1537	Test.Article	5000	ug.plate	100	13	No	No	No	NAN	NAN	NAN	NAN	98	Yes	No	2021-05-10	NAN
GSK	Ames-3150	24	3	62-75-9	Dimethyl(nitroso)amine	2020-0369507	Negative	Water	Plate.Incorporation	TA1537	Test.Article	5000	ug.plate	100	13	No	No	No	NAN	NAN	NAN	NAN	98	Yes	No	2021-05-10	NAN
GSK	Ames-3150	24	1	62-75-9	Dimethyl(nitroso)amine	NAN	Negative	Water	Plate.Incorporation	TA98	Vehicle.Control	0	ug.plate	100	46	No	No	No	NAN	NAN	NAN	NAN	98	Yes	No	2021-05-10	NAN
GSK	Ames-3150	24	2	62-75-9	Dimethyl(nitroso)amine	NAN	Negative	Water	Plate.Incorporation	TA98	Vehicle.Control	0	ug.plate	100	48	No	No	No	NAN	NAN	NAN	NAN	98	Yes	No	2021-05-10	NAN
GSK	Ames-3150	24	3	62-75-9	Dimethyl(nitroso)amine	NAN	Negative	Water	Plate.Incorporation	TA98	Vehicle.Control	0	ug.plate	100	40	No	No	No	NAN	NAN	NAN	NAN	98	Yes	No	2021-05-10	NAN
GSK	Ames-3150	24	4	62-75-9	Dimethyl(nitroso)amine	NAN	Negative	Water	Plate.Incorporation	TA98	Vehicle.Control	0	ug.plate	100	34	No	No	No	NAN	NAN	NAN	NAN	98	Yes	No	2021-05-10	NAN
GSK	Ames-3150	24	5	62-75-9	Dimethyl(nitroso)amine	NAN	Negative	Water	Plate.Incorporation	TA98	Vehicle.Control	0	ug.plate	100	33	No	No	No	NAN	NAN	NAN	NAN	98	Yes	No	2021-05-10	NAN
GSK	Ames-3150	24	6	62-75-9	Dimethyl(nitroso)amine	NAN	Negative	Water	Plate.Incorporation	TA98	Vehicle.Control	0	ug.plate	100	36	No	No	No	NAN	NAN	NAN	NAN	98	Yes	No	2021-05-10	NAN
GSK	Ames-3150	24	1	62-75-9	Dimethyl(nitroso)amine	2020-0369507	Negative	Water	Plate.Incorporation	TA98	Test.Article	50	ug.plate	100	35	No	No	No	NAN	NAN	NAN	NAN	98	Yes	No	2021-05-10	NAN
GSK	Ames-3150	24	2	62-75-9	Dimethyl(nitroso)amine	2020-0369507	Negative	Water	Plate.Incorporation	TA98	Test.Article	50	ug.plate	100	38	No	No	No	NAN	NAN	NAN	NAN	98	Yes	No	2021-05-10	NAN
GSK	Ames-3150	24	3	62-75-9	Dimethyl(nitroso)amine	2020-0369507	Negative	Water	Plate.Incorporation	TA98	Test.Article	50	ug.plate	100	35	No	No	No	NAN	NAN	NAN	NAN	98	Yes	No	2021-05-10	NAN
GSK	Ames-3150	24	1	62-75-9	Dimethyl(nitroso)amine	2020-0369507	Negative	Water	Plate.Incorporation	TA98	Test.Article	150	ug.plate	100	26	No	No	No	NAN	NAN	NAN	NAN	98	Yes	No	2021-05-10	NAN
GSK	Ames-3150	24	2	62-75-9	Dimethyl(nitroso)amine	2020-0369507	Negative	Water	Plate.Incorporation	TA98	Test.Article	150	ug.plate	100	31	No	No	No	NAN	NAN	NAN	NAN	98	Yes	No	2021-05-10	NAN
GSK	Ames-3150	24	3	62-75-9	Dimethyl(nitroso)amine	2020-0369507	Negative	Water	Plate.Incorporation	TA98	Test.Article	150	ug.plate	100	41	No	No	No	NAN	NAN	NAN	NAN	98	Yes	No	2021-05-10	NAN
GSK	Ames-3150	24	1	62-75-9	Dimethyl(nitroso)amine	2020-0369507	Negative	Water	Plate.Incorporation	TA98	Test.Article	500	ug.plate	100	41	No	No	No	NAN	NAN	NAN	NAN	98	Yes	No	2021-05-10	NAN
GSK	Ames-3150	24	2	62-75-9	Dimethyl(nitroso)amine	2020-0369507	Negative	Water	Plate.Incorporation	TA98	Test.Article	500	ug.plate	100	26	No	No	No	NAN	NAN	NAN	NAN	98	Yes	No	2021-05-10	NAN
GSK	Ames-3150	24	3	62-75-9	Dimethyl(nitroso)amine	2020-0369507	Negative	Water	Plate.Incorporation	TA98	Test.Article	500	ug.plate	100	28	No	No	No	NAN	NAN	NAN	NAN	98	Yes	No	2021-05-10	NAN
GSK	Ames-3150	24	1	62-75-9	Dimethyl(nitroso)amine	2020-0369507	Negative	Water	Plate.Incorporation	TA98	Test.Article	1500	ug.plate	100	38	No	No	No	NAN	NAN	NAN	NAN	98	Yes	No	2021-05-10	NAN
GSK	Ames-3150	24	2	62-75-9	Dimethyl(nitroso)amine	2020-0369507	Negative	Water	Plate.Incorporation	TA98	Test.Article	1500	ug.plate	100	52	No	No	No	NAN	NAN	NAN	NAN	98	Yes	No	2021-05-10	NAN
GSK	Ames-3150	24	3	62-75-9	Dimethyl(nitroso)amine	2020-0369507	Negative	Water	Plate.Incorporation	TA98	Test.Article	1500	ug.plate	100	21	No	No	No	NAN	NAN	NAN	NAN	98	Yes	No	2021-05-10	NAN
GSK	Ames-3150	24	1	62-75-9	Dimethyl(nitroso)amine	2020-0369507	Negative	Water	Plate.Incorporation	TA98	Test.Article	2500	ug.plate	100	30	No	No	No	NAN	NAN	NAN	NAN	98	Yes	No	2021-05-10	NAN
GSK	Ames-3150	24	2	62-75-9	Dimethyl(nitroso)amine	2020-0369507	Negative	Water	Plate.Incorporation	TA98	Test.Article	2500	ug.plate	100	40	No	No	No	NAN	NAN	NAN	NAN	98	Yes	No	2021-05-10	NAN
GSK	Ames-3150	24	3	62-75-9	Dimethyl(nitroso)amine	2020-0369507	Negative	Water	Plate.Incorporation	TA98	Test.Article	2500	ug.plate	100	48	No	No	No	NAN	NAN	NAN	NAN	98	Yes	No	2021-05-10	NAN
GSK	Ames-3150	24	1	62-75-9	Dimethyl(nitroso)amine	2020-0369507	Negative	Water	Plate.Incorporation	TA98	Test.Article	5000	ug.plate	100	44	No	No	No	NAN	NAN	NAN	NAN	98	Yes	No	2021-05-10	NAN
GSK	Ames-3150	24	2	62-75-9	Dimethyl(nitroso)amine	2020-0369507	Negative	Water	Plate.Incorporation	TA98	Test.Article	5000	ug.plate	100	34	No	No	No	NAN	NAN	NAN	NAN	98	Yes	No	2021-05-10	NAN
GSK	Ames-3150	24	3	62-75-9	Dimethyl(nitroso)amine	2020-0369507	Negative	Water	Plate.Incorporation	TA98	Test.Article	5000	ug.plate	100	36	No	No	No	NAN	NAN	NAN	NAN	98	Yes	No	2021-05-10	NAN
GSK	Ames-3150	24	1	62-75-9	Dimethyl(nitroso)amine	NAN	Negative	Water	Plate.Incorporation	WP2uvrA.pKM101	Vehicle.Control	0	ug.plate	100	141	No	No	No	NAN	NAN	NAN	NAN	98	Yes	No	2021-05-10	NAN
GSK	Ames-3150	24	2	62-75-9	Dimethyl(nitroso)amine	NAN	Negative	Water	Plate.Incorporation	WP2uvrA.pKM101	Vehicle.Control	0	ug.plate	100	144	No	No	No	NAN	NAN	NAN	NAN	98	Yes	No	2021-05-10	NAN
GSK	Ames-3150	24	3	62-75-9	Dimethyl(nitroso)amine	NAN	Negative	Water	Plate.Incorporation	WP2uvrA.pKM101	Vehicle.Control	0	ug.plate	100	144	No	No	No	NAN	NAN	NAN	NAN	98	Yes	No	2021-05-10	NAN
GSK	Ames-3150	24	4	62-75-9	Dimethyl(nitroso)amine	NAN	Negative	Water	Plate.Incorporation	WP2uvrA.pKM101	Vehicle.Control	0	ug.plate	100	149	No	No	No	NAN	NAN	NAN	NAN	98	Yes	No	2021-05-10	NAN
GSK	Ames-3150	24	5	62-75-9	Dimethyl(nitroso)amine	NAN	Negative	Water	Plate.Incorporation	WP2uvrA.pKM101	Vehicle.Control	0	ug.plate	100	121	No	No	No	NAN	NAN	NAN	NAN	98	Yes	No	2021-05-10	NAN
GSK	Ames-3150	24	6	62-75-9	Dimethyl(nitroso)amine	NAN	Negative	Water	Plate.Incorporation	WP2uvrA.pKM101	Vehicle.Control	0	ug.plate	100	141	No	No	No	NAN	NAN	NAN	NAN	98	Yes	No	2021-05-10	NAN
GSK	Ames-3150	24	1	62-75-9	Dimethyl(nitroso)amine	2020-0369507	Negative	Water	Plate.Incorporation	WP2uvrA.pKM101	Test.Article	50	ug.plate	100	156	No	No	No	NAN	NAN	NAN	NAN	98	Yes	No	2021-05-10	NAN
GSK	Ames-3150	24	2	62-75-9	Dimethyl(nitroso)amine	2020-0369507	Negative	Water	Plate.Incorporation	WP2uvrA.pKM101	Test.Article	50	ug.plate	100	162	No	No	No	NAN	NAN	NAN	NAN	98	Yes	No	2021-05-10	NAN
GSK	Ames-3150	24	3	62-75-9	Dimethyl(nitroso)amine	2020-0369507	Negative	Water	Plate.Incorporation	WP2uvrA.pKM101	Test.Article	50	ug.plate	100	128	No	No	No	NAN	NAN	NAN	NAN	98	Yes	No	2021-05-10	NAN
GSK	Ames-3150	24	1	62-75-9	Dimethyl(nitroso)amine	2020-0369507	Negative	Water	Plate.Incorporation	WP2uvrA.pKM101	Test.Article	150	ug.plate	100	172	No	No	No	NAN	NAN	NAN	NAN	98	Yes	No	2021-05-10	NAN
GSK	Ames-3150	24	2	62-75-9	Dimethyl(nitroso)amine	2020-0369507	Negative	Water	Plate.Incorporation	WP2uvrA.pKM101	Test.Article	150	ug.plate	100	156	No	No	No	NAN	NAN	NAN	NAN	98	Yes	No	2021-05-10	NAN
GSK	Ames-3150	24	3	62-75-9	Dimethyl(nitroso)amine	2020-0369507	Negative	Water	Plate.Incorporation	WP2uvrA.pKM101	Test.Article	150	ug.plate	100	143	No	No	No	NAN	NAN	NAN	NAN	98	Yes	No	2021-05-10	NAN
GSK	Ames-3150	24	1	62-75-9	Dimethyl(nitroso)amine	2020-0369507	Negative	Water	Plate.Incorporation	WP2uvrA.pKM101	Test.Article	500	ug.plate	100	133	No	No	No	NAN	NAN	NAN	NAN	98	Yes	No	2021-05-10	NAN
GSK	Ames-3150	24	2	62-75-9	Dimethyl(nitroso)amine	2020-0369507	Negative	Water	Plate.Incorporation	WP2uvrA.pKM101	Test.Article	500	ug.plate	100	142	No	No	No	NAN	NAN	NAN	NAN	98	Yes	No	2021-05-10	NAN
GSK	Ames-3150	24	3	62-75-9	Dimethyl(nitroso)amine	2020-0369507	Negative	Water	Plate.Incorporation	WP2uvrA.pKM101	Test.Article	500	ug.plate	100	131	No	No	No	NAN	NAN	NAN	NAN	98	Yes	No	2021-05-10	NAN
GSK	Ames-3150	24	1	62-75-9	Dimethyl(nitroso)amine	2020-0369507	Negative	Water	Plate.Incorporation	WP2uvrA.pKM101	Test.Article	1500	ug.plate	100	134	No	No	No	NAN	NAN	NAN	NAN	98	Yes	No	2021-05-10	NAN
GSK	Ames-3150	24	2	62-75-9	Dimethyl(nitroso)amine	2020-0369507	Negative	Water	Plate.Incorporation	WP2uvrA.pKM101	Test.Article	1500	ug.plate	100	151	No	No	No	NAN	NAN	NAN	NAN	98	Yes	No	2021-05-10	NAN
GSK	Ames-3150	24	3	62-75-9	Dimethyl(nitroso)amine	2020-0369507	Negative	Water	Plate.Incorporation	WP2uvrA.pKM101	Test.Article	1500	ug.plate	100	128	No	No	No	NAN	NAN	NAN	NAN	98	Yes	No	2021-05-10	NAN
GSK	Ames-3150	24	1	62-75-9	Dimethyl(nitroso)amine	2020-0369507	Negative	Water	Plate.Incorporation	WP2uvrA.pKM101	Test.Article	2500	ug.plate	100	161	No	No	No	NAN	NAN	NAN	NAN	98	Yes	No	2021-05-10	NAN
GSK	Ames-3150	24	2	62-75-9	Dimethyl(nitroso)amine	2020-0369507	Negative	Water	Plate.Incorporation	WP2uvrA.pKM101	Test.Article	2500	ug.plate	100	148	No	No	No	NAN	NAN	NAN	NAN	98	Yes	No	2021-05-10	NAN
GSK	Ames-3150	24	3	62-75-9	Dimethyl(nitroso)amine	2020-0369507	Negative	Water	Plate.Incorporation	WP2uvrA.pKM101	Test.Article	2500	ug.plate	100	157	No	No	No	NAN	NAN	NAN	NAN	98	Yes	No	2021-05-10	NAN
GSK	Ames-3150	24	1	62-75-9	Dimethyl(nitroso)amine	2020-0369507	Negative	Water	Plate.Incorporation	WP2uvrA.pKM101	Test.Article	5000	ug.plate	100	157	No	No	No	NAN	NAN	NAN	NAN	98	Yes	No	2021-05-10	NAN
GSK	Ames-3150	24	2	62-75-9	Dimethyl(nitroso)amine	2020-0369507	Negative	Water	Plate.Incorporation	WP2uvrA.pKM101	Test.Article	5000	ug.plate	100	78	No	No	No	NAN	NAN	NAN	NAN	98	Yes	No	2021-05-10	NAN
GSK	Ames-3150	24	3	62-75-9	Dimethyl(nitroso)amine	2020-0369507	Negative	Water	Plate.Incorporation	WP2uvrA.pKM101	Test.Article	5000	ug.plate	100	161	No	No	No	NAN	NAN	NAN	NAN	98	Yes	No	2021-05-10	NAN
GSK	Ames-3150	24	1	26628-22-8	SodiumAzide	NAN	Positive	Water	Plate.Incorporation	TA100	Positive.Control	2	ug.plate	100	2417	No	No	No	NAN	NAN	NAN	NAN	98	Yes	No	2021-05-10	NAN
GSK	Ames-3150	24	2	26628-22-8	SodiumAzide	NAN	Positive	Water	Plate.Incorporation	TA100	Positive.Control	2	ug.plate	100	2286	No	No	No	NAN	NAN	NAN	NAN	98	Yes	No	2021-05-10	NAN
GSK	Ames-3150	24	1	26628-22-8	SodiumAzide	NAN	Positive	Water	Plate.Incorporation	TA1535	Positive.Control	2	ug.plate	100	1867	No	No	No	NAN	NAN	NAN	NAN	98	Yes	No	2021-05-10	NAN
GSK	Ames-3150	24	2	26628-22-8	SodiumAzide	NAN	Positive	Water	Plate.Incorporation	TA1535	Positive.Control	2	ug.plate	100	1990	No	No	No	NAN	NAN	NAN	NAN	98	Yes	No	2021-05-10	NAN
GSK	Ames-3150	24	1	90-45-9	9-Aminoacridine	NAN	Positive	DMSO	Plate.Incorporation	TA1537	Positive.Control	1	ug.plate	100	914	No	No	No	NAN	NAN	NAN	NAN	98	Yes	No	2021-05-10	NAN
GSK	Ames-3150	24	2	90-45-9	9-Aminoacridine	NAN	Positive	DMSO	Plate.Incorporation	TA1537	Positive.Control	1	ug.plate	100	845	No	No	No	NAN	NAN	NAN	NAN	98	Yes	No	2021-05-10	NAN
GSK	Ames-3150	24	1	607-57-8	2-Nitrofluorene	NAN	Positive	DMSO	Plate.Incorporation	TA98	Positive.Control	1	ug.plate	100	431	No	No	No	NAN	NAN	NAN	NAN	98	Yes	No	2021-05-10	NAN
GSK	Ames-3150	24	2	607-57-8	2-Nitrofluorene	NAN	Positive	DMSO	Plate.Incorporation	TA98	Positive.Control	1	ug.plate	100	291	No	No	No	NAN	NAN	NAN	NAN	98	Yes	No	2021-05-10	NAN
GSK	Ames-3150	24	1	56-57-5	4-Nitroquinoline-1-oxide	NAN	Positive	DMSO	Plate.Incorporation	WP2uvrA.pKM101	Positive.Control	2	ug.plate	100	5219	No	No	No	NAN	NAN	NAN	NAN	98	Yes	No	2021-05-10	NAN
GSK	Ames-3150	24	2	56-57-5	4-Nitroquinoline-1-oxide	NAN	Positive	DMSO	Plate.Incorporation	WP2uvrA.pKM101	Positive.Control	2	ug.plate	100	4723	No	No	Yes	NAN	NAN	NAN	NAN	98	Yes	No	2021-05-26	NAN
GSK	Ames-3150	25	1	62-75-9	Dimethyl(nitroso)amine	NAN	Negative	Water	Plate.Incorporation	TA100	Vehicle.Control	0	ug.plate	100	162	No	No	Yes	NAN	Rat	Phenobarbital.5.6.Benzoflavone	10	98	Yes	No	2021-05-26	NAN
GSK	Ames-3150	25	2	62-75-9	Dimethyl(nitroso)amine	NAN	Negative	Water	Plate.Incorporation	TA100	Vehicle.Control	0	ug.plate	100	168	No	No	Yes	NAN	Rat	Phenobarbital.5.6.Benzoflavone	10	98	Yes	No	2021-05-26	NAN
GSK	Ames-3150	25	3	62-75-9	Dimethyl(nitroso)amine	NAN	Negative	Water	Plate.Incorporation	TA100	Vehicle.Control	0	ug.plate	100	182	No	No	Yes	NAN	Rat	Phenobarbital.5.6.Benzoflavone	10	98	Yes	No	2021-05-26	NAN
GSK	Ames-3150	25	4	62-75-9	Dimethyl(nitroso)amine	NAN	Negative	Water	Plate.Incorporation	TA100	Vehicle.Control	0	ug.plate	100	140	No	No	Yes	NAN	Rat	Phenobarbital.5.6.Benzoflavone	10	98	Yes	No	2021-05-26	NAN
GSK	Ames-3150	25	5	62-75-9	Dimethyl(nitroso)amine	NAN	Negative	Water	Plate.Incorporation	TA100	Vehicle.Control	0	ug.plate	100	163	No	No	Yes	NAN	Rat	Phenobarbital.5.6.Benzoflavone	10	98	Yes	No	2021-05-26	NAN
GSK	Ames-3150	25	6	62-75-9	Dimethyl(nitroso)amine	NAN	Negative	Water	Plate.Incorporation	TA100	Vehicle.Control	0	ug.plate	100	145	No	No	Yes	NAN	Rat	Phenobarbital.5.6.Benzoflavone	10	98	Yes	No	2021-05-26	NAN
GSK	Ames-3150	25	1	62-75-9	Dimethyl(nitroso)amine	2020-0369507	Negative	Water	Plate.Incorporation	TA100	Test.Article	50	ug.plate	100	143	No	No	Yes	NAN	Rat	Phenobarbital.5.6.Benzoflavone	10	98	Yes	No	2021-05-26	NAN
GSK	Ames-3150	25	2	62-75-9	Dimethyl(nitroso)amine	2020-0369507	Negative	Water	Plate.Incorporation	TA100	Test.Article	50	ug.plate	100	168	No	No	Yes	NAN	Rat	Phenobarbital.5.6.Benzoflavone	10	98	Yes	No	2021-05-26	NAN
GSK	Ames-3150	25	3	62-75-9	Dimethyl(nitroso)amine	2020-0369507	Negative	Water	Plate.Incorporation	TA100	Test.Article	50	ug.plate	100	178	No	No	Yes	NAN	Rat	Phenobarbital.5.6.Benzoflavone	10	98	Yes	No	2021-05-26	NAN
GSK	Ames-3150	25	1	62-75-9	Dimethyl(nitroso)amine	2020-0369507	Negative	Water	Plate.Incorporation	TA100	Test.Article	150	ug.plate	100	134	No	No	Yes	NAN	Rat	Phenobarbital.5.6.Benzoflavone	10	98	Yes	No	2021-05-26	NAN
GSK	Ames-3150	25	2	62-75-9	Dimethyl(nitroso)amine	2020-0369507	Negative	Water	Plate.Incorporation	TA100	Test.Article	150	ug.plate	100	170	No	No	Yes	NAN	Rat	Phenobarbital.5.6.Benzoflavone	10	98	Yes	No	2021-05-26	NAN
GSK	Ames-3150	25	3	62-75-9	Dimethyl(nitroso)amine	2020-0369507	Negative	Water	Plate.Incorporation	TA100	Test.Article	150	ug.plate	100	163	No	No	Yes	NAN	Rat	Phenobarbital.5.6.Benzoflavone	10	98	Yes	No	2021-05-26	NAN
GSK	Ames-3150	25	1	62-75-9	Dimethyl(nitroso)amine	2020-0369507	Negative	Water	Plate.Incorporation	TA100	Test.Article	500	ug.plate	100	175	No	No	Yes	NAN	Rat	Phenobarbital.5.6.Benzoflavone	10	98	Yes	No	2021-05-26	NAN
GSK	Ames-3150	25	2	62-75-9	Dimethyl(nitroso)amine	2020-0369507	Negative	Water	Plate.Incorporation	TA100	Test.Article	500	ug.plate	100	174	No	No	Yes	NAN	Rat	Phenobarbital.5.6.Benzoflavone	10	98	Yes	No	2021-05-26	NAN
GSK	Ames-3150	25	3	62-75-9	Dimethyl(nitroso)amine	2020-0369507	Negative	Water	Plate.Incorporation	TA100	Test.Article	500	ug.plate	100	115	No	No	Yes	NAN	Rat	Phenobarbital.5.6.Benzoflavone	10	98	Yes	No	2021-05-26	NAN
GSK	Ames-3150	25	1	62-75-9	Dimethyl(nitroso)amine	2020-0369507	Negative	Water	Plate.Incorporation	TA100	Test.Article	1500	ug.plate	100	198	No	No	Yes	NAN	Rat	Phenobarbital.5.6.Benzoflavone	10	98	Yes	No	2021-05-26	NAN
GSK	Ames-3150	25	2	62-75-9	Dimethyl(nitroso)amine	2020-0369507	Negative	Water	Plate.Incorporation	TA100	Test.Article	1500	ug.plate	100	198	No	No	Yes	NAN	Rat	Phenobarbital.5.6.Benzoflavone	10	98	Yes	No	2021-05-26	NAN
GSK	Ames-3150	25	3	62-75-9	Dimethyl(nitroso)amine	2020-0369507	Negative	Water	Plate.Incorporation	TA100	Test.Article	1500	ug.plate	100	227	No	No	Yes	NAN	Rat	Phenobarbital.5.6.Benzoflavone	10	98	Yes	No	2021-05-26	NAN
GSK	Ames-3150	25	1	62-75-9	Dimethyl(nitroso)amine	2020-0369507	Negative	Water	Plate.Incorporation	TA100	Test.Article	2500	ug.plate	100	174	No	No	Yes	NAN	Rat	Phenobarbital.5.6.Benzoflavone	10	98	Yes	No	2021-05-26	NAN
GSK	Ames-3150	25	2	62-75-9	Dimethyl(nitroso)amine	2020-0369507	Negative	Water	Plate.Incorporation	TA100	Test.Article	2500	ug.plate	100	191	No	No	Yes	NAN	Rat	Phenobarbital.5.6.Benzoflavone	10	98	Yes	No	2021-05-26	NAN
GSK	Ames-3150	25	3	62-75-9	Dimethyl(nitroso)amine	2020-0369507	Negative	Water	Plate.Incorporation	TA100	Test.Article	2500	ug.plate	100	162	No	No	Yes	NAN	Rat	Phenobarbital.5.6.Benzoflavone	10	98	Yes	No	2021-05-26	NAN
GSK	Ames-3150	25	1	62-75-9	Dimethyl(nitroso)amine	2020-0369507	Negative	Water	Plate.Incorporation	TA100	Test.Article	5000	ug.plate	100	194	No	No	Yes	NAN	Rat	Phenobarbital.5.6.Benzoflavone	10	98	Yes	No	2021-05-26	NAN
GSK	Ames-3150	25	2	62-75-9	Dimethyl(nitroso)amine	2020-0369507	Negative	Water	Plate.Incorporation	TA100	Test.Article	5000	ug.plate	100	203	No	No	Yes	NAN	Rat	Phenobarbital.5.6.Benzoflavone	10	98	Yes	No	2021-05-26	NAN
GSK	Ames-3150	25	3	62-75-9	Dimethyl(nitroso)amine	2020-0369507	Negative	Water	Plate.Incorporation	TA100	Test.Article	5000	ug.plate	100	168	No	No	Yes	NAN	Rat	Phenobarbital.5.6.Benzoflavone	10	98	Yes	No	2021-05-26	NAN
GSK	Ames-3150	25	1	62-75-9	Dimethyl(nitroso)amine	NAN	Negative	Water	Plate.Incorporation	TA1535	Vehicle.Control	0	ug.plate	100	21	No	No	Yes	NAN	Rat	Phenobarbital.5.6.Benzoflavone	10	98	Yes	No	2021-05-26	NAN
GSK	Ames-3150	25	2	62-75-9	Dimethyl(nitroso)amine	NAN	Negative	Water	Plate.Incorporation	TA1535	Vehicle.Control	0	ug.plate	100	15	No	No	Yes	NAN	Rat	Phenobarbital.5.6.Benzoflavone	10	98	Yes	No	2021-05-26	NAN
GSK	Ames-3150	25	3	62-75-9	Dimethyl(nitroso)amine	NAN	Negative	Water	Plate.Incorporation	TA1535	Vehicle.Control	0	ug.plate	100	18	No	No	Yes	NAN	Rat	Phenobarbital.5.6.Benzoflavone	10	98	Yes	No	2021-05-26	NAN
GSK	Ames-3150	25	4	62-75-9	Dimethyl(nitroso)amine	NAN	Negative	Water	Plate.Incorporation	TA1535	Vehicle.Control	0	ug.plate	100	23	No	No	Yes	NAN	Rat	Phenobarbital.5.6.Benzoflavone	10	98	Yes	No	2021-05-26	NAN
GSK	Ames-3150	25	5	62-75-9	Dimethyl(nitroso)amine	NAN	Negative	Water	Plate.Incorporation	TA1535	Vehicle.Control	0	ug.plate	100	16	No	No	Yes	NAN	Rat	Phenobarbital.5.6.Benzoflavone	10	98	Yes	No	2021-05-26	NAN
GSK	Ames-3150	25	6	62-75-9	Dimethyl(nitroso)amine	NAN	Negative	Water	Plate.Incorporation	TA1535	Vehicle.Control	0	ug.plate	100	15	No	No	Yes	NAN	Rat	Phenobarbital.5.6.Benzoflavone	10	98	Yes	No	2021-05-26	NAN
GSK	Ames-3150	25	1	62-75-9	Dimethyl(nitroso)amine	2020-0369507	Negative	Water	Plate.Incorporation	TA1535	Test.Article	50	ug.plate	100	23	No	No	Yes	NAN	Rat	Phenobarbital.5.6.Benzoflavone	10	98	Yes	No	2021-05-26	NAN
GSK	Ames-3150	25	2	62-75-9	Dimethyl(nitroso)amine	2020-0369507	Negative	Water	Plate.Incorporation	TA1535	Test.Article	50	ug.plate	100	25	No	No	Yes	NAN	Rat	Phenobarbital.5.6.Benzoflavone	10	98	Yes	No	2021-05-26	NAN
GSK	Ames-3150	25	3	62-75-9	Dimethyl(nitroso)amine	2020-0369507	Negative	Water	Plate.Incorporation	TA1535	Test.Article	50	ug.plate	100	25	No	No	Yes	NAN	Rat	Phenobarbital.5.6.Benzoflavone	10	98	Yes	No	2021-05-26	NAN
GSK	Ames-3150	25	1	62-75-9	Dimethyl(nitroso)amine	2020-0369507	Negative	Water	Plate.Incorporation	TA1535	Test.Article	150	ug.plate	100	28	No	No	Yes	NAN	Rat	Phenobarbital.5.6.Benzoflavone	10	98	Yes	No	2021-05-26	NAN
GSK	Ames-3150	25	2	62-75-9	Dimethyl(nitroso)amine	2020-0369507	Negative	Water	Plate.Incorporation	TA1535	Test.Article	150	ug.plate	100	23	No	No	Yes	NAN	Rat	Phenobarbital.5.6.Benzoflavone	10	98	Yes	No	2021-05-26	NAN
GSK	Ames-3150	25	3	62-75-9	Dimethyl(nitroso)amine	2020-0369507	Negative	Water	Plate.Incorporation	TA1535	Test.Article	150	ug.plate	100	29	No	No	Yes	NAN	Rat	Phenobarbital.5.6.Benzoflavone	10	98	Yes	No	2021-05-26	NAN
GSK	Ames-3150	25	1	62-75-9	Dimethyl(nitroso)amine	2020-0369507	Negative	Water	Plate.Incorporation	TA1535	Test.Article	500	ug.plate	100	26	No	No	Yes	NAN	Rat	Phenobarbital.5.6.Benzoflavone	10	98	Yes	No	2021-05-26	NAN
GSK	Ames-3150	25	2	62-75-9	Dimethyl(nitroso)amine	2020-0369507	Negative	Water	Plate.Incorporation	TA1535	Test.Article	500	ug.plate	100	19	No	No	Yes	NAN	Rat	Phenobarbital.5.6.Benzoflavone	10	98	Yes	No	2021-05-26	NAN
GSK	Ames-3150	25	3	62-75-9	Dimethyl(nitroso)amine	2020-0369507	Negative	Water	Plate.Incorporation	TA1535	Test.Article	500	ug.plate	100	28	No	No	Yes	NAN	Rat	Phenobarbital.5.6.Benzoflavone	10	98	Yes	No	2021-05-26	NAN
GSK	Ames-3150	25	1	62-75-9	Dimethyl(nitroso)amine	2020-0369507	Negative	Water	Plate.Incorporation	TA1535	Test.Article	1500	ug.plate	100	23	No	No	Yes	NAN	Rat	Phenobarbital.5.6.Benzoflavone	10	98	Yes	No	2021-05-26	NAN
GSK	Ames-3150	25	2	62-75-9	Dimethyl(nitroso)amine	2020-0369507	Negative	Water	Plate.Incorporation	TA1535	Test.Article	1500	ug.plate	100	11	No	No	Yes	NAN	Rat	Phenobarbital.5.6.Benzoflavone	10	98	Yes	No	2021-05-26	NAN
GSK	Ames-3150	25	3	62-75-9	Dimethyl(nitroso)amine	2020-0369507	Negative	Water	Plate.Incorporation	TA1535	Test.Article	1500	ug.plate	100	23	No	No	Yes	NAN	Rat	Phenobarbital.5.6.Benzoflavone	10	98	Yes	No	2021-05-26	NAN
GSK	Ames-3150	25	1	62-75-9	Dimethyl(nitroso)amine	2020-0369507	Negative	Water	Plate.Incorporation	TA1535	Test.Article	2500	ug.plate	100	13	No	No	Yes	NAN	Rat	Phenobarbital.5.6.Benzoflavone	10	98	Yes	No	2021-05-26	NAN
GSK	Ames-3150	25	2	62-75-9	Dimethyl(nitroso)amine	2020-0369507	Negative	Water	Plate.Incorporation	TA1535	Test.Article	2500	ug.plate	100	23	No	No	Yes	NAN	Rat	Phenobarbital.5.6.Benzoflavone	10	98	Yes	No	2021-05-26	NAN
GSK	Ames-3150	25	3	62-75-9	Dimethyl(nitroso)amine	2020-0369507	Negative	Water	Plate.Incorporation	TA1535	Test.Article	2500	ug.plate	100	14	No	No	Yes	NAN	Rat	Phenobarbital.5.6.Benzoflavone	10	98	Yes	No	2021-05-26	NAN
GSK	Ames-3150	25	1	62-75-9	Dimethyl(nitroso)amine	2020-0369507	Negative	Water	Plate.Incorporation	TA1535	Test.Article	5000	ug.plate	100	25	No	No	Yes	NAN	Rat	Phenobarbital.5.6.Benzoflavone	10	98	Yes	No	2021-05-26	NAN
GSK	Ames-3150	25	2	62-75-9	Dimethyl(nitroso)amine	2020-0369507	Negative	Water	Plate.Incorporation	TA1535	Test.Article	5000	ug.plate	100	25	No	No	Yes	NAN	Rat	Phenobarbital.5.6.Benzoflavone	10	98	Yes	No	2021-05-26	NAN
GSK	Ames-3150	25	3	62-75-9	Dimethyl(nitroso)amine	2020-0369507	Negative	Water	Plate.Incorporation	TA1535	Test.Article	5000	ug.plate	100	15	No	No	Yes	NAN	Rat	Phenobarbital.5.6.Benzoflavone	10	98	Yes	No	2021-05-26	NAN
GSK	Ames-3150	25	1	62-75-9	Dimethyl(nitroso)amine	NAN	Negative	Water	Plate.Incorporation	TA1537	Vehicle.Control	0	ug.plate	100	23	No	No	Yes	NAN	Rat	Phenobarbital.5.6.Benzoflavone	10	98	Yes	No	2021-05-26	NAN
GSK	Ames-3150	25	2	62-75-9	Dimethyl(nitroso)amine	NAN	Negative	Water	Plate.Incorporation	TA1537	Vehicle.Control	0	ug.plate	100	19	No	No	Yes	NAN	Rat	Phenobarbital.5.6.Benzoflavone	10	98	Yes	No	2021-05-26	NAN
GSK	Ames-3150	25	3	62-75-9	Dimethyl(nitroso)amine	NAN	Negative	Water	Plate.Incorporation	TA1537	Vehicle.Control	0	ug.plate	100	15	No	No	Yes	NAN	Rat	Phenobarbital.5.6.Benzoflavone	10	98	Yes	No	2021-05-26	NAN
GSK	Ames-3150	25	4	62-75-9	Dimethyl(nitroso)amine	NAN	Negative	Water	Plate.Incorporation	TA1537	Vehicle.Control	0	ug.plate	100	18	No	No	Yes	NAN	Rat	Phenobarbital.5.6.Benzoflavone	10	98	Yes	No	2021-05-26	NAN
GSK	Ames-3150	25	5	62-75-9	Dimethyl(nitroso)amine	NAN	Negative	Water	Plate.Incorporation	TA1537	Vehicle.Control	0	ug.plate	100	20	No	No	Yes	NAN	Rat	Phenobarbital.5.6.Benzoflavone	10	98	Yes	No	2021-05-26	NAN
GSK	Ames-3150	25	6	62-75-9	Dimethyl(nitroso)amine	NAN	Negative	Water	Plate.Incorporation	TA1537	Vehicle.Control	0	ug.plate	100	20	No	No	Yes	NAN	Rat	Phenobarbital.5.6.Benzoflavone	10	98	Yes	No	2021-05-26	NAN
GSK	Ames-3150	25	1	62-75-9	Dimethyl(nitroso)amine	2020-0369507	Negative	Water	Plate.Incorporation	TA1537	Test.Article	50	ug.plate	100	29	No	No	Yes	NAN	Rat	Phenobarbital.5.6.Benzoflavone	10	98	Yes	No	2021-05-26	NAN
GSK	Ames-3150	25	2	62-75-9	Dimethyl(nitroso)amine	2020-0369507	Negative	Water	Plate.Incorporation	TA1537	Test.Article	50	ug.plate	100	13	No	No	Yes	NAN	Rat	Phenobarbital.5.6.Benzoflavone	10	98	Yes	No	2021-05-26	NAN
GSK	Ames-3150	25	3	62-75-9	Dimethyl(nitroso)amine	2020-0369507	Negative	Water	Plate.Incorporation	TA1537	Test.Article	50	ug.plate	100	25	No	No	Yes	NAN	Rat	Phenobarbital.5.6.Benzoflavone	10	98	Yes	No	2021-05-26	NAN
GSK	Ames-3150	25	1	62-75-9	Dimethyl(nitroso)amine	2020-0369507	Negative	Water	Plate.Incorporation	TA1537	Test.Article	150	ug.plate	100	25	No	No	Yes	NAN	Rat	Phenobarbital.5.6.Benzoflavone	10	98	Yes	No	2021-05-26	NAN
GSK	Ames-3150	25	2	62-75-9	Dimethyl(nitroso)amine	2020-0369507	Negative	Water	Plate.Incorporation	TA1537	Test.Article	150	ug.plate	100	28	No	No	Yes	NAN	Rat	Phenobarbital.5.6.Benzoflavone	10	98	Yes	No	2021-05-26	NAN
GSK	Ames-3150	25	3	62-75-9	Dimethyl(nitroso)amine	2020-0369507	Negative	Water	Plate.Incorporation	TA1537	Test.Article	150	ug.plate	100	23	No	No	Yes	NAN	Rat	Phenobarbital.5.6.Benzoflavone	10	98	Yes	No	2021-05-26	NAN
GSK	Ames-3150	25	1	62-75-9	Dimethyl(nitroso)amine	2020-0369507	Negative	Water	Plate.Incorporation	TA1537	Test.Article	500	ug.plate	100	26	No	No	Yes	NAN	Rat	Phenobarbital.5.6.Benzoflavone	10	98	Yes	No	2021-05-26	NAN
GSK	Ames-3150	25	2	62-75-9	Dimethyl(nitroso)amine	2020-0369507	Negative	Water	Plate.Incorporation	TA1537	Test.Article	500	ug.plate	100	15	No	No	Yes	NAN	Rat	Phenobarbital.5.6.Benzoflavone	10	98	Yes	No	2021-05-26	NAN
GSK	Ames-3150	25	3	62-75-9	Dimethyl(nitroso)amine	2020-0369507	Negative	Water	Plate.Incorporation	TA1537	Test.Article	500	ug.plate	100	23	No	No	Yes	NAN	Rat	Phenobarbital.5.6.Benzoflavone	10	98	Yes	No	2021-05-26	NAN
GSK	Ames-3150	25	1	62-75-9	Dimethyl(nitroso)amine	2020-0369507	Negative	Water	Plate.Incorporation	TA1537	Test.Article	1500	ug.plate	100	14	No	No	Yes	NAN	Rat	Phenobarbital.5.6.Benzoflavone	10	98	Yes	No	2021-05-26	NAN
GSK	Ames-3150	25	2	62-75-9	Dimethyl(nitroso)amine	2020-0369507	Negative	Water	Plate.Incorporation	TA1537	Test.Article	1500	ug.plate	100	18	No	No	Yes	NAN	Rat	Phenobarbital.5.6.Benzoflavone	10	98	Yes	No	2021-05-26	NAN
GSK	Ames-3150	25	3	62-75-9	Dimethyl(nitroso)amine	2020-0369507	Negative	Water	Plate.Incorporation	TA1537	Test.Article	1500	ug.plate	100	33	No	No	Yes	NAN	Rat	Phenobarbital.5.6.Benzoflavone	10	98	Yes	No	2021-05-26	NAN
GSK	Ames-3150	25	1	62-75-9	Dimethyl(nitroso)amine	2020-0369507	Negative	Water	Plate.Incorporation	TA1537	Test.Article	2500	ug.plate	100	16	No	No	Yes	NAN	Rat	Phenobarbital.5.6.Benzoflavone	10	98	Yes	No	2021-05-26	NAN
GSK	Ames-3150	25	2	62-75-9	Dimethyl(nitroso)amine	2020-0369507	Negative	Water	Plate.Incorporation	TA1537	Test.Article	2500	ug.plate	100	18	No	No	Yes	NAN	Rat	Phenobarbital.5.6.Benzoflavone	10	98	Yes	No	2021-05-26	NAN
GSK	Ames-3150	25	3	62-75-9	Dimethyl(nitroso)amine	2020-0369507	Negative	Water	Plate.Incorporation	TA1537	Test.Article	2500	ug.plate	100	28	No	No	Yes	NAN	Rat	Phenobarbital.5.6.Benzoflavone	10	98	Yes	No	2021-05-26	NAN
GSK	Ames-3150	25	1	62-75-9	Dimethyl(nitroso)amine	2020-0369507	Negative	Water	Plate.Incorporation	TA1537	Test.Article	5000	ug.plate	100	24	No	No	Yes	NAN	Rat	Phenobarbital.5.6.Benzoflavone	10	98	Yes	No	2021-05-26	NAN
GSK	Ames-3150	25	2	62-75-9	Dimethyl(nitroso)amine	2020-0369507	Negative	Water	Plate.Incorporation	TA1537	Test.Article	5000	ug.plate	100	18	No	No	Yes	NAN	Rat	Phenobarbital.5.6.Benzoflavone	10	98	Yes	No	2021-05-26	NAN
GSK	Ames-3150	25	3	62-75-9	Dimethyl(nitroso)amine	2020-0369507	Negative	Water	Plate.Incorporation	TA1537	Test.Article	5000	ug.plate	100	25	No	No	Yes	NAN	Rat	Phenobarbital.5.6.Benzoflavone	10	98	Yes	No	2021-05-26	NAN
GSK	Ames-3150	25	1	62-75-9	Dimethyl(nitroso)amine	NAN	Negative	Water	Plate.Incorporation	TA98	Vehicle.Control	0	ug.plate	100	45	No	No	Yes	NAN	Rat	Phenobarbital.5.6.Benzoflavone	10	98	Yes	No	2021-05-26	NAN
GSK	Ames-3150	25	2	62-75-9	Dimethyl(nitroso)amine	NAN	Negative	Water	Plate.Incorporation	TA98	Vehicle.Control	0	ug.plate	100	29	No	No	Yes	NAN	Rat	Phenobarbital.5.6.Benzoflavone	10	98	Yes	No	2021-05-26	NAN
GSK	Ames-3150	25	3	62-75-9	Dimethyl(nitroso)amine	NAN	Negative	Water	Plate.Incorporation	TA98	Vehicle.Control	0	ug.plate	100	29	No	No	Yes	NAN	Rat	Phenobarbital.5.6.Benzoflavone	10	98	Yes	No	2021-05-26	NAN
GSK	Ames-3150	25	4	62-75-9	Dimethyl(nitroso)amine	NAN	Negative	Water	Plate.Incorporation	TA98	Vehicle.Control	0	ug.plate	100	36	No	No	Yes	NAN	Rat	Phenobarbital.5.6.Benzoflavone	10	98	Yes	No	2021-05-26	NAN
GSK	Ames-3150	25	5	62-75-9	Dimethyl(nitroso)amine	NAN	Negative	Water	Plate.Incorporation	TA98	Vehicle.Control	0	ug.plate	100	39	No	No	Yes	NAN	Rat	Phenobarbital.5.6.Benzoflavone	10	98	Yes	No	2021-05-26	NAN
GSK	Ames-3150	25	6	62-75-9	Dimethyl(nitroso)amine	NAN	Negative	Water	Plate.Incorporation	TA98	Vehicle.Control	0	ug.plate	100	35	No	No	Yes	NAN	Rat	Phenobarbital.5.6.Benzoflavone	10	98	Yes	No	2021-05-26	NAN
GSK	Ames-3150	25	1	62-75-9	Dimethyl(nitroso)amine	2020-0369507	Negative	Water	Plate.Incorporation	TA98	Test.Article	50	ug.plate	100	48	No	No	Yes	NAN	Rat	Phenobarbital.5.6.Benzoflavone	10	98	Yes	No	2021-05-26	NAN
GSK	Ames-3150	25	2	62-75-9	Dimethyl(nitroso)amine	2020-0369507	Negative	Water	Plate.Incorporation	TA98	Test.Article	50	ug.plate	100	43	No	No	Yes	NAN	Rat	Phenobarbital.5.6.Benzoflavone	10	98	Yes	No	2021-05-26	NAN
GSK	Ames-3150	25	3	62-75-9	Dimethyl(nitroso)amine	2020-0369507	Negative	Water	Plate.Incorporation	TA98	Test.Article	50	ug.plate	100	30	No	No	Yes	NAN	Rat	Phenobarbital.5.6.Benzoflavone	10	98	Yes	No	2021-05-26	NAN
GSK	Ames-3150	25	1	62-75-9	Dimethyl(nitroso)amine	2020-0369507	Negative	Water	Plate.Incorporation	TA98	Test.Article	150	ug.plate	100	49	No	No	Yes	NAN	Rat	Phenobarbital.5.6.Benzoflavone	10	98	Yes	No	2021-05-26	NAN
GSK	Ames-3150	25	2	62-75-9	Dimethyl(nitroso)amine	2020-0369507	Negative	Water	Plate.Incorporation	TA98	Test.Article	150	ug.plate	100	38	No	No	Yes	NAN	Rat	Phenobarbital.5.6.Benzoflavone	10	98	Yes	No	2021-05-26	NAN
GSK	Ames-3150	25	3	62-75-9	Dimethyl(nitroso)amine	2020-0369507	Negative	Water	Plate.Incorporation	TA98	Test.Article	150	ug.plate	100	39	No	No	Yes	NAN	Rat	Phenobarbital.5.6.Benzoflavone	10	98	Yes	No	2021-05-26	NAN
GSK	Ames-3150	25	1	62-75-9	Dimethyl(nitroso)amine	2020-0369507	Negative	Water	Plate.Incorporation	TA98	Test.Article	500	ug.plate	100	38	No	No	Yes	NAN	Rat	Phenobarbital.5.6.Benzoflavone	10	98	Yes	No	2021-05-26	NAN
GSK	Ames-3150	25	2	62-75-9	Dimethyl(nitroso)amine	2020-0369507	Negative	Water	Plate.Incorporation	TA98	Test.Article	500	ug.plate	100	56	No	No	Yes	NAN	Rat	Phenobarbital.5.6.Benzoflavone	10	98	Yes	No	2021-05-26	NAN
GSK	Ames-3150	25	3	62-75-9	Dimethyl(nitroso)amine	2020-0369507	Negative	Water	Plate.Incorporation	TA98	Test.Article	500	ug.plate	100	35	No	No	Yes	NAN	Rat	Phenobarbital.5.6.Benzoflavone	10	98	Yes	No	2021-05-26	NAN
GSK	Ames-3150	25	1	62-75-9	Dimethyl(nitroso)amine	2020-0369507	Negative	Water	Plate.Incorporation	TA98	Test.Article	1500	ug.plate	100	40	No	No	Yes	NAN	Rat	Phenobarbital.5.6.Benzoflavone	10	98	Yes	No	2021-05-26	NAN
GSK	Ames-3150	25	2	62-75-9	Dimethyl(nitroso)amine	2020-0369507	Negative	Water	Plate.Incorporation	TA98	Test.Article	1500	ug.plate	100	45	No	No	Yes	NAN	Rat	Phenobarbital.5.6.Benzoflavone	10	98	Yes	No	2021-05-26	NAN
GSK	Ames-3150	25	3	62-75-9	Dimethyl(nitroso)amine	2020-0369507	Negative	Water	Plate.Incorporation	TA98	Test.Article	1500	ug.plate	100	34	No	No	Yes	NAN	Rat	Phenobarbital.5.6.Benzoflavone	10	98	Yes	No	2021-05-26	NAN
GSK	Ames-3150	25	1	62-75-9	Dimethyl(nitroso)amine	2020-0369507	Negative	Water	Plate.Incorporation	TA98	Test.Article	2500	ug.plate	100	43	No	No	Yes	NAN	Rat	Phenobarbital.5.6.Benzoflavone	10	98	Yes	No	2021-05-26	NAN
GSK	Ames-3150	25	2	62-75-9	Dimethyl(nitroso)amine	2020-0369507	Negative	Water	Plate.Incorporation	TA98	Test.Article	2500	ug.plate	100	33	No	No	Yes	NAN	Rat	Phenobarbital.5.6.Benzoflavone	10	98	Yes	No	2021-05-26	NAN
GSK	Ames-3150	25	3	62-75-9	Dimethyl(nitroso)amine	2020-0369507	Negative	Water	Plate.Incorporation	TA98	Test.Article	2500	ug.plate	100	44	No	No	Yes	NAN	Rat	Phenobarbital.5.6.Benzoflavone	10	98	Yes	No	2021-05-26	NAN
GSK	Ames-3150	25	1	62-75-9	Dimethyl(nitroso)amine	2020-0369507	Negative	Water	Plate.Incorporation	TA98	Test.Article	5000	ug.plate	100	45	No	No	Yes	NAN	Rat	Phenobarbital.5.6.Benzoflavone	10	98	Yes	No	2021-05-26	NAN
GSK	Ames-3150	25	2	62-75-9	Dimethyl(nitroso)amine	2020-0369507	Negative	Water	Plate.Incorporation	TA98	Test.Article	5000	ug.plate	100	39	No	No	Yes	NAN	Rat	Phenobarbital.5.6.Benzoflavone	10	98	Yes	No	2021-05-26	NAN
GSK	Ames-3150	25	3	62-75-9	Dimethyl(nitroso)amine	2020-0369507	Negative	Water	Plate.Incorporation	TA98	Test.Article	5000	ug.plate	100	46	No	No	Yes	NAN	Rat	Phenobarbital.5.6.Benzoflavone	10	98	Yes	No	2021-05-26	NAN
GSK	Ames-3150	25	1	62-75-9	Dimethyl(nitroso)amine	NAN	Negative	Water	Plate.Incorporation	WP2uvrA.pKM101	Vehicle.Control	0	ug.plate	100	145	No	No	Yes	NAN	Rat	Phenobarbital.5.6.Benzoflavone	10	98	Yes	No	2021-05-26	NAN
GSK	Ames-3150	25	2	62-75-9	Dimethyl(nitroso)amine	NAN	Negative	Water	Plate.Incorporation	WP2uvrA.pKM101	Vehicle.Control	0	ug.plate	100	152	No	No	Yes	NAN	Rat	Phenobarbital.5.6.Benzoflavone	10	98	Yes	No	2021-05-26	NAN
GSK	Ames-3150	25	3	62-75-9	Dimethyl(nitroso)amine	NAN	Negative	Water	Plate.Incorporation	WP2uvrA.pKM101	Vehicle.Control	0	ug.plate	100	170	No	No	Yes	NAN	Rat	Phenobarbital.5.6.Benzoflavone	10	98	Yes	No	2021-05-26	NAN
GSK	Ames-3150	25	4	62-75-9	Dimethyl(nitroso)amine	NAN	Negative	Water	Plate.Incorporation	WP2uvrA.pKM101	Vehicle.Control	0	ug.plate	100	139	No	No	Yes	NAN	Rat	Phenobarbital.5.6.Benzoflavone	10	98	Yes	No	2021-05-26	NAN
GSK	Ames-3150	25	5	62-75-9	Dimethyl(nitroso)amine	NAN	Negative	Water	Plate.Incorporation	WP2uvrA.pKM101	Vehicle.Control	0	ug.plate	100	144	No	No	Yes	NAN	Rat	Phenobarbital.5.6.Benzoflavone	10	98	Yes	No	2021-05-26	NAN
GSK	Ames-3150	25	6	62-75-9	Dimethyl(nitroso)amine	NAN	Negative	Water	Plate.Incorporation	WP2uvrA.pKM101	Vehicle.Control	0	ug.plate	100	194	No	No	Yes	NAN	Rat	Phenobarbital.5.6.Benzoflavone	10	98	Yes	No	2021-05-26	NAN
GSK	Ames-3150	25	1	62-75-9	Dimethyl(nitroso)amine	2020-0369507	Positive	Water	Plate.Incorporation	WP2uvrA.pKM101	Test.Article	50	ug.plate	100	253	No	No	Yes	NAN	Rat	Phenobarbital.5.6.Benzoflavone	10	98	Yes	No	2021-05-26	NAN
GSK	Ames-3150	25	2	62-75-9	Dimethyl(nitroso)amine	2020-0369507	Positive	Water	Plate.Incorporation	WP2uvrA.pKM101	Test.Article	50	ug.plate	100	182	No	No	Yes	NAN	Rat	Phenobarbital.5.6.Benzoflavone	10	98	Yes	No	2021-05-26	NAN
GSK	Ames-3150	25	3	62-75-9	Dimethyl(nitroso)amine	2020-0369507	Positive	Water	Plate.Incorporation	WP2uvrA.pKM101	Test.Article	50	ug.plate	100	224	No	No	Yes	NAN	Rat	Phenobarbital.5.6.Benzoflavone	10	98	Yes	No	2021-05-26	NAN
GSK	Ames-3150	25	1	62-75-9	Dimethyl(nitroso)amine	2020-0369507	Positive	Water	Plate.Incorporation	WP2uvrA.pKM101	Test.Article	150	ug.plate	100	216	No	No	Yes	NAN	Rat	Phenobarbital.5.6.Benzoflavone	10	98	Yes	No	2021-05-26	NAN
GSK	Ames-3150	25	2	62-75-9	Dimethyl(nitroso)amine	2020-0369507	Positive	Water	Plate.Incorporation	WP2uvrA.pKM101	Test.Article	150	ug.plate	100	234	No	No	Yes	NAN	Rat	Phenobarbital.5.6.Benzoflavone	10	98	Yes	No	2021-05-26	NAN
GSK	Ames-3150	25	3	62-75-9	Dimethyl(nitroso)amine	2020-0369507	Positive	Water	Plate.Incorporation	WP2uvrA.pKM101	Test.Article	150	ug.plate	100	242	No	No	Yes	NAN	Rat	Phenobarbital.5.6.Benzoflavone	10	98	Yes	No	2021-05-26	NAN
GSK	Ames-3150	25	1	62-75-9	Dimethyl(nitroso)amine	2020-0369507	Positive	Water	Plate.Incorporation	WP2uvrA.pKM101	Test.Article	500	ug.plate	100	248	No	No	Yes	NAN	Rat	Phenobarbital.5.6.Benzoflavone	10	98	Yes	No	2021-05-26	NAN
GSK	Ames-3150	25	2	62-75-9	Dimethyl(nitroso)amine	2020-0369507	Positive	Water	Plate.Incorporation	WP2uvrA.pKM101	Test.Article	500	ug.plate	100	290	No	No	Yes	NAN	Rat	Phenobarbital.5.6.Benzoflavone	10	98	Yes	No	2021-05-26	NAN
GSK	Ames-3150	25	3	62-75-9	Dimethyl(nitroso)amine	2020-0369507	Positive	Water	Plate.Incorporation	WP2uvrA.pKM101	Test.Article	500	ug.plate	100	247	No	No	Yes	NAN	Rat	Phenobarbital.5.6.Benzoflavone	10	98	Yes	No	2021-05-26	NAN
GSK	Ames-3150	25	1	62-75-9	Dimethyl(nitroso)amine	2020-0369507	Positive	Water	Plate.Incorporation	WP2uvrA.pKM101	Test.Article	1500	ug.plate	100	287	No	No	Yes	NAN	Rat	Phenobarbital.5.6.Benzoflavone	10	98	Yes	No	2021-05-26	NAN
GSK	Ames-3150	25	2	62-75-9	Dimethyl(nitroso)amine	2020-0369507	Positive	Water	Plate.Incorporation	WP2uvrA.pKM101	Test.Article	1500	ug.plate	100	321	No	No	Yes	NAN	Rat	Phenobarbital.5.6.Benzoflavone	10	98	Yes	No	2021-05-26	NAN
GSK	Ames-3150	25	3	62-75-9	Dimethyl(nitroso)amine	2020-0369507	Positive	Water	Plate.Incorporation	WP2uvrA.pKM101	Test.Article	1500	ug.plate	100	316	No	No	Yes	NAN	Rat	Phenobarbital.5.6.Benzoflavone	10	98	Yes	No	2021-05-26	NAN
GSK	Ames-3150	25	1	62-75-9	Dimethyl(nitroso)amine	2020-0369507	Positive	Water	Plate.Incorporation	WP2uvrA.pKM101	Test.Article	2500	ug.plate	100	312	No	No	Yes	NAN	Rat	Phenobarbital.5.6.Benzoflavone	10	98	Yes	No	2021-05-26	NAN
GSK	Ames-3150	25	2	62-75-9	Dimethyl(nitroso)amine	2020-0369507	Positive	Water	Plate.Incorporation	WP2uvrA.pKM101	Test.Article	2500	ug.plate	100	308	No	No	Yes	NAN	Rat	Phenobarbital.5.6.Benzoflavone	10	98	Yes	No	2021-05-26	NAN
GSK	Ames-3150	25	3	62-75-9	Dimethyl(nitroso)amine	2020-0369507	Positive	Water	Plate.Incorporation	WP2uvrA.pKM101	Test.Article	2500	ug.plate	100	290	No	No	Yes	NAN	Rat	Phenobarbital.5.6.Benzoflavone	10	98	Yes	No	2021-05-26	NAN
GSK	Ames-3150	25	1	62-75-9	Dimethyl(nitroso)amine	2020-0369507	Positive	Water	Plate.Incorporation	WP2uvrA.pKM101	Test.Article	5000	ug.plate	100	351	No	No	Yes	NAN	Rat	Phenobarbital.5.6.Benzoflavone	10	98	Yes	No	2021-05-26	NAN
GSK	Ames-3150	25	2	62-75-9	Dimethyl(nitroso)amine	2020-0369507	Positive	Water	Plate.Incorporation	WP2uvrA.pKM101	Test.Article	5000	ug.plate	100	343	No	No	Yes	NAN	Rat	Phenobarbital.5.6.Benzoflavone	10	98	Yes	No	2021-05-26	NAN
GSK	Ames-3150	25	3	62-75-9	Dimethyl(nitroso)amine	2020-0369507	Positive	Water	Plate.Incorporation	WP2uvrA.pKM101	Test.Article	5000	ug.plate	100	355	No	No	Yes	NAN	Rat	Phenobarbital.5.6.Benzoflavone	10	98	Yes	No	2021-05-26	NAN
GSK	Ames-3150	25	1	613-13-8	2-aminoanthracene	NAN	Positive	DMSO	Plate.Incorporation	TA100	Positive.Control	5	ug.plate	100	7204	No	No	Yes	NAN	Rat	Phenobarbital.5.6.Benzoflavone	10	98	Yes	No	2021-05-26	NAN
GSK	Ames-3150	25	2	613-13-8	2-aminoanthracene	NAN	Positive	DMSO	Plate.Incorporation	TA100	Positive.Control	5	ug.plate	100	7792	No	No	Yes	NAN	Rat	Phenobarbital.5.6.Benzoflavone	10	98	Yes	No	2021-05-26	NAN
GSK	Ames-3150	25	1	613-13-8	2-aminoanthracene	NAN	Positive	DMSO	Plate.Incorporation	TA1535	Positive.Control	5	ug.plate	100	768	No	No	Yes	NAN	Rat	Phenobarbital.5.6.Benzoflavone	10	98	Yes	No	2021-05-26	NAN
GSK	Ames-3150	25	2	613-13-8	2-aminoanthracene	NAN	Positive	DMSO	Plate.Incorporation	TA1535	Positive.Control	5	ug.plate	100	731	No	No	Yes	NAN	Rat	Phenobarbital.5.6.Benzoflavone	10	98	Yes	No	2021-05-26	NAN
GSK	Ames-3150	25	1	613-13-8	2-aminoanthracene	NAN	Positive	DMSO	Plate.Incorporation	TA1537	Positive.Control	5	ug.plate	100	547	No	No	Yes	NAN	Rat	Phenobarbital.5.6.Benzoflavone	10	98	Yes	No	2021-05-26	NAN
GSK	Ames-3150	25	2	613-13-8	2-aminoanthracene	NAN	Positive	DMSO	Plate.Incorporation	TA1537	Positive.Control	5	ug.plate	100	483	No	No	Yes	NAN	Rat	Phenobarbital.5.6.Benzoflavone	10	98	Yes	No	2021-05-26	NAN
GSK	Ames-3150	25	1	50-32-8	Benzo-a-pyrene	NAN	Positive	DMSO	Plate.Incorporation	TA98	Positive.Control	10	ug.plate	100	632	No	No	Yes	NAN	Rat	Phenobarbital.5.6.Benzoflavone	10	98	Yes	No	2021-05-26	NAN
GSK	Ames-3150	25	2	50-32-8	Benzo-a-pyrene	NAN	Positive	DMSO	Plate.Incorporation	TA98	Positive.Control	10	ug.plate	100	627	No	No	Yes	NAN	Rat	Phenobarbital.5.6.Benzoflavone	10	98	Yes	No	2021-05-26	NAN
GSK	Ames-3150	25	1	613-13-8	2-aminoanthracene	NAN	Positive	DMSO	Plate.Incorporation	WP2uvrA.pKM101	Positive.Control	10	ug.plate	100	3095	No	No	Yes	NAN	Rat	Phenobarbital.5.6.Benzoflavone	10	98	Yes	No	2021-05-26	NAN
GSK	Ames-3150	25	2	613-13-8	2-aminoanthracene	NAN	Positive	DMSO	Plate.Incorporation	WP2uvrA.pKM101	Positive.Control	10	ug.plate	100	2975	No	No	Yes	NAN	Rat	Phenobarbital.5.6.Benzoflavone	10	98	Yes	No	2021-05-26	NAN
GSK	Ames-3150	36	1	62-75-9	Dimethyl(nitroso)amine	NAN	Negative	Water	Plate.Incorporation	TA100	Vehicle.Control	0	ug.plate	100	196	No	No	Yes	NAN	Hamster	Aroclor	10	95	Yes	No	2022-12-06	NAN
GSK	Ames-3150	36	2	62-75-9	Dimethyl(nitroso)amine	NAN	Negative	Water	Plate.Incorporation	TA100	Vehicle.Control	0	ug.plate	100	193	No	No	Yes	NAN	Hamster	Aroclor	10	95	Yes	No	2022-12-06	NAN
GSK	Ames-3150	36	3	62-75-9	Dimethyl(nitroso)amine	NAN	Negative	Water	Plate.Incorporation	TA100	Vehicle.Control	0	ug.plate	100	224	No	No	Yes	NAN	Hamster	Aroclor	10	95	Yes	No	2022-12-06	NAN
GSK	Ames-3150	36	4	62-75-9	Dimethyl(nitroso)amine	NAN	Negative	Water	Plate.Incorporation	TA100	Vehicle.Control	0	ug.plate	100	182	No	No	Yes	NAN	Hamster	Aroclor	10	95	Yes	No	2022-12-06	NAN
GSK	Ames-3150	36	5	62-75-9	Dimethyl(nitroso)amine	NAN	Negative	Water	Plate.Incorporation	TA100	Vehicle.Control	0	ug.plate	100	217	No	No	Yes	NAN	Hamster	Aroclor	10	95	Yes	No	2022-12-06	NAN
GSK	Ames-3150	36	6	62-75-9	Dimethyl(nitroso)amine	NAN	Negative	Water	Plate.Incorporation	TA100	Vehicle.Control	0	ug.plate	100	243	No	No	Yes	NAN	Hamster	Aroclor	10	95	Yes	No	2022-12-06	NAN
GSK	Ames-3150	36	1	62-75-9	Dimethyl(nitroso)amine	2020-0377826	Positive	Water	Plate.Incorporation	TA100	Test.Article	150	ug.plate	100	453	No	No	Yes	NAN	Hamster	Aroclor	10	95	Yes	No	2022-12-06	NAN
GSK	Ames-3150	36	2	62-75-9	Dimethyl(nitroso)amine	2020-0377826	Positive	Water	Plate.Incorporation	TA100	Test.Article	150	ug.plate	100	414	No	No	Yes	NAN	Hamster	Aroclor	10	95	Yes	No	2022-12-06	NAN
GSK	Ames-3150	36	3	62-75-9	Dimethyl(nitroso)amine	2020-0377826	Positive	Water	Plate.Incorporation	TA100	Test.Article	150	ug.plate	100	395	No	No	Yes	NAN	Hamster	Aroclor	10	95	Yes	No	2022-12-06	NAN
GSK	Ames-3150	36	1	62-75-9	Dimethyl(nitroso)amine	2020-0377826	Positive	Water	Plate.Incorporation	TA100	Test.Article	500	ug.plate	100	608	No	No	Yes	NAN	Hamster	Aroclor	10	95	Yes	No	2022-12-06	NAN
GSK	Ames-3150	36	2	62-75-9	Dimethyl(nitroso)amine	2020-0377826	Positive	Water	Plate.Incorporation	TA100	Test.Article	500	ug.plate	100	430	No	No	Yes	NAN	Hamster	Aroclor	10	95	Yes	No	2022-12-06	NAN
GSK	Ames-3150	36	3	62-75-9	Dimethyl(nitroso)amine	2020-0377826	Positive	Water	Plate.Incorporation	TA100	Test.Article	500	ug.plate	100	395	No	No	Yes	NAN	Hamster	Aroclor	10	95	Yes	No	2022-12-06	NAN
GSK	Ames-3150	36	1	62-75-9	Dimethyl(nitroso)amine	2020-0377826	Positive	Water	Plate.Incorporation	TA100	Test.Article	1500	ug.plate	100	908	No	No	Yes	NAN	Hamster	Aroclor	10	95	Yes	No	2022-12-06	NAN
GSK	Ames-3150	36	2	62-75-9	Dimethyl(nitroso)amine	2020-0377826	Positive	Water	Plate.Incorporation	TA100	Test.Article	1500	ug.plate	100	528	No	No	Yes	NAN	Hamster	Aroclor	10	95	Yes	No	2022-12-06	NAN
GSK	Ames-3150	36	3	62-75-9	Dimethyl(nitroso)amine	2020-0377826	Positive	Water	Plate.Incorporation	TA100	Test.Article	1500	ug.plate	100	946	No	No	Yes	NAN	Hamster	Aroclor	10	95	Yes	No	2022-12-06	NAN
GSK	Ames-3150	36	1	62-75-9	Dimethyl(nitroso)amine	2020-0377826	Positive	Water	Plate.Incorporation	TA100	Test.Article	2500	ug.plate	100	970	No	No	Yes	NAN	Hamster	Aroclor	10	95	Yes	No	2022-12-06	NAN
GSK	Ames-3150	36	2	62-75-9	Dimethyl(nitroso)amine	2020-0377826	Positive	Water	Plate.Incorporation	TA100	Test.Article	2500	ug.plate	100	758	No	No	Yes	NAN	Hamster	Aroclor	10	95	Yes	No	2022-12-06	NAN
GSK	Ames-3150	36	3	62-75-9	Dimethyl(nitroso)amine	2020-0377826	Positive	Water	Plate.Incorporation	TA100	Test.Article	2500	ug.plate	100	2817	No	No	Yes	NAN	Hamster	Aroclor	10	95	Yes	No	2022-12-06	NAN
GSK	Ames-3150	36	1	62-75-9	Dimethyl(nitroso)amine	2020-0377826	Positive	Water	Plate.Incorporation	TA100	Test.Article	5000	ug.plate	100	1498	No	No	Yes	NAN	Hamster	Aroclor	10	95	Yes	No	2022-12-06	NAN
GSK	Ames-3150	36	2	62-75-9	Dimethyl(nitroso)amine	2020-0377826	Positive	Water	Plate.Incorporation	TA100	Test.Article	5000	ug.plate	100	3660	No	No	Yes	NAN	Hamster	Aroclor	10	95	Yes	No	2022-12-06	NAN
GSK	Ames-3150	36	3	62-75-9	Dimethyl(nitroso)amine	2020-0377826	Positive	Water	Plate.Incorporation	TA100	Test.Article	5000	ug.plate	100	3642	No	No	Yes	NAN	Hamster	Aroclor	10	95	Yes	No	2022-12-06	NAN
GSK	Ames-3150	36	1	62-75-9	Dimethyl(nitroso)amine	NAN	Negative	Water	Plate.Incorporation	TA1535	Vehicle.Control	0	ug.plate	100	26	No	No	Yes	NAN	Hamster	Aroclor	10	95	Yes	No	2022-12-06	NAN
GSK	Ames-3150	36	2	62-75-9	Dimethyl(nitroso)amine	NAN	Negative	Water	Plate.Incorporation	TA1535	Vehicle.Control	0	ug.plate	100	19	No	No	Yes	NAN	Hamster	Aroclor	10	95	Yes	No	2022-12-06	NAN
GSK	Ames-3150	36	3	62-75-9	Dimethyl(nitroso)amine	NAN	Negative	Water	Plate.Incorporation	TA1535	Vehicle.Control	0	ug.plate	100	21	No	No	Yes	NAN	Hamster	Aroclor	10	95	Yes	No	2022-12-06	NAN
GSK	Ames-3150	36	4	62-75-9	Dimethyl(nitroso)amine	NAN	Negative	Water	Plate.Incorporation	TA1535	Vehicle.Control	0	ug.plate	100	21	No	No	Yes	NAN	Hamster	Aroclor	10	95	Yes	No	2022-12-06	NAN
GSK	Ames-3150	36	5	62-75-9	Dimethyl(nitroso)amine	NAN	Negative	Water	Plate.Incorporation	TA1535	Vehicle.Control	0	ug.plate	100	13	No	No	Yes	NAN	Hamster	Aroclor	10	95	Yes	No	2022-12-06	NAN
GSK	Ames-3150	36	6	62-75-9	Dimethyl(nitroso)amine	NAN	Negative	Water	Plate.Incorporation	TA1535	Vehicle.Control	0	ug.plate	100	18	No	No	Yes	NAN	Hamster	Aroclor	10	95	Yes	No	2022-12-06	NAN
GSK	Ames-3150	36	1	62-75-9	Dimethyl(nitroso)amine	2020-0377826	Positive	Water	Plate.Incorporation	TA1535	Test.Article	150	ug.plate	100	75	No	No	Yes	NAN	Hamster	Aroclor	10	95	Yes	No	2022-12-06	NAN
GSK	Ames-3150	36	2	62-75-9	Dimethyl(nitroso)amine	2020-0377826	Positive	Water	Plate.Incorporation	TA1535	Test.Article	150	ug.plate	100	143	No	No	Yes	NAN	Hamster	Aroclor	10	95	Yes	No	2022-12-06	NAN
GSK	Ames-3150	36	3	62-75-9	Dimethyl(nitroso)amine	2020-0377826	Positive	Water	Plate.Incorporation	TA1535	Test.Article	150	ug.plate	100	25	No	No	Yes	NAN	Hamster	Aroclor	10	95	Yes	No	2022-12-06	NAN
GSK	Ames-3150	36	1	62-75-9	Dimethyl(nitroso)amine	2020-0377826	Positive	Water	Plate.Incorporation	TA1535	Test.Article	500	ug.plate	100	342	No	No	Yes	NAN	Hamster	Aroclor	10	95	Yes	No	2022-12-06	NAN
GSK	Ames-3150	36	2	62-75-9	Dimethyl(nitroso)amine	2020-0377826	Positive	Water	Plate.Incorporation	TA1535	Test.Article	500	ug.plate	100	31	No	No	Yes	NAN	Hamster	Aroclor	10	95	Yes	No	2022-12-06	NAN
GSK	Ames-3150	36	3	62-75-9	Dimethyl(nitroso)amine	2020-0377826	Positive	Water	Plate.Incorporation	TA1535	Test.Article	500	ug.plate	100	59	No	No	Yes	NAN	Hamster	Aroclor	10	95	Yes	No	2022-12-06	NAN
GSK	Ames-3150	36	1	62-75-9	Dimethyl(nitroso)amine	2020-0377826	Positive	Water	Plate.Incorporation	TA1535	Test.Article	1500	ug.plate	100	66	No	No	Yes	NAN	Hamster	Aroclor	10	95	Yes	No	2022-12-06	NAN
GSK	Ames-3150	36	2	62-75-9	Dimethyl(nitroso)amine	2020-0377826	Positive	Water	Plate.Incorporation	TA1535	Test.Article	1500	ug.plate	100	184	No	No	Yes	NAN	Hamster	Aroclor	10	95	Yes	No	2022-12-06	NAN
GSK	Ames-3150	36	3	62-75-9	Dimethyl(nitroso)amine	2020-0377826	Positive	Water	Plate.Incorporation	TA1535	Test.Article	1500	ug.plate	100	53	No	No	Yes	NAN	Hamster	Aroclor	10	95	Yes	No	2022-12-06	NAN
GSK	Ames-3150	36	1	62-75-9	Dimethyl(nitroso)amine	2020-0377826	Positive	Water	Plate.Incorporation	TA1535	Test.Article	2500	ug.plate	100	286	No	No	Yes	NAN	Hamster	Aroclor	10	95	Yes	No	2022-12-06	NAN
GSK	Ames-3150	36	2	62-75-9	Dimethyl(nitroso)amine	2020-0377826	Positive	Water	Plate.Incorporation	TA1535	Test.Article	2500	ug.plate	100	2649	No	No	Yes	NAN	Hamster	Aroclor	10	95	Yes	No	2022-12-06	NAN
GSK	Ames-3150	36	3	62-75-9	Dimethyl(nitroso)amine	2020-0377826	Positive	Water	Plate.Incorporation	TA1535	Test.Article	2500	ug.plate	100	382	No	No	Yes	NAN	Hamster	Aroclor	10	95	Yes	No	2022-12-06	NAN
GSK	Ames-3150	36	1	62-75-9	Dimethyl(nitroso)amine	2020-0377826	Positive	Water	Plate.Incorporation	TA1535	Test.Article	5000	ug.plate	100	2595	No	No	Yes	NAN	Hamster	Aroclor	10	95	Yes	No	2022-12-06	NAN
GSK	Ames-3150	36	2	62-75-9	Dimethyl(nitroso)amine	2020-0377826	Positive	Water	Plate.Incorporation	TA1535	Test.Article	5000	ug.plate	100	1291	No	No	Yes	NAN	Hamster	Aroclor	10	95	Yes	No	2022-12-06	NAN
GSK	Ames-3150	36	3	62-75-9	Dimethyl(nitroso)amine	2020-0377826	Positive	Water	Plate.Incorporation	TA1535	Test.Article	5000	ug.plate	100	2505	No	No	Yes	NAN	Hamster	Aroclor	10	95	Yes	No	2022-12-06	NAN
GSK	Ames-3150	36	1	62-75-9	Dimethyl(nitroso)amine	NAN	Negative	Water	Plate.Incorporation	TA1537	Vehicle.Control	0	ug.plate	100	29	No	No	Yes	NAN	Hamster	Aroclor	10	95	Yes	No	2022-12-06	NAN
GSK	Ames-3150	36	2	62-75-9	Dimethyl(nitroso)amine	NAN	Negative	Water	Plate.Incorporation	TA1537	Vehicle.Control	0	ug.plate	100	23	No	No	Yes	NAN	Hamster	Aroclor	10	95	Yes	No	2022-12-06	NAN
GSK	Ames-3150	36	3	62-75-9	Dimethyl(nitroso)amine	NAN	Negative	Water	Plate.Incorporation	TA1537	Vehicle.Control	0	ug.plate	100	21	No	No	Yes	NAN	Hamster	Aroclor	10	95	Yes	No	2022-12-06	NAN
GSK	Ames-3150	36	4	62-75-9	Dimethyl(nitroso)amine	NAN	Negative	Water	Plate.Incorporation	TA1537	Vehicle.Control	0	ug.plate	100	19	No	No	Yes	NAN	Hamster	Aroclor	10	95	Yes	No	2022-12-06	NAN
GSK	Ames-3150	36	5	62-75-9	Dimethyl(nitroso)amine	NAN	Negative	Water	Plate.Incorporation	TA1537	Vehicle.Control	0	ug.plate	100	28	No	No	Yes	NAN	Hamster	Aroclor	10	95	Yes	No	2022-12-06	NAN
GSK	Ames-3150	36	6	62-75-9	Dimethyl(nitroso)amine	NAN	Negative	Water	Plate.Incorporation	TA1537	Vehicle.Control	0	ug.plate	100	33	No	No	Yes	NAN	Hamster	Aroclor	10	95	Yes	No	2022-12-06	NAN
GSK	Ames-3150	36	1	62-75-9	Dimethyl(nitroso)amine	2020-0377826	Negative	Water	Plate.Incorporation	TA1537	Test.Article	150	ug.plate	100	23	No	No	Yes	NAN	Hamster	Aroclor	10	95	Yes	No	2022-12-06	NAN
GSK	Ames-3150	36	2	62-75-9	Dimethyl(nitroso)amine	2020-0377826	Negative	Water	Plate.Incorporation	TA1537	Test.Article	150	ug.plate	100	40	No	No	Yes	NAN	Hamster	Aroclor	10	95	Yes	No	2022-12-06	NAN
GSK	Ames-3150	36	3	62-75-9	Dimethyl(nitroso)amine	2020-0377826	Negative	Water	Plate.Incorporation	TA1537	Test.Article	150	ug.plate	100	30	No	No	Yes	NAN	Hamster	Aroclor	10	95	Yes	No	2022-12-06	NAN
GSK	Ames-3150	36	1	62-75-9	Dimethyl(nitroso)amine	2020-0377826	Negative	Water	Plate.Incorporation	TA1537	Test.Article	500	ug.plate	100	33	No	No	Yes	NAN	Hamster	Aroclor	10	95	Yes	No	2022-12-06	NAN
GSK	Ames-3150	36	2	62-75-9	Dimethyl(nitroso)amine	2020-0377826	Negative	Water	Plate.Incorporation	TA1537	Test.Article	500	ug.plate	100	28	No	No	Yes	NAN	Hamster	Aroclor	10	95	Yes	No	2022-12-06	NAN
GSK	Ames-3150	36	3	62-75-9	Dimethyl(nitroso)amine	2020-0377826	Negative	Water	Plate.Incorporation	TA1537	Test.Article	500	ug.plate	100	29	No	No	Yes	NAN	Hamster	Aroclor	10	95	Yes	No	2022-12-06	NAN
GSK	Ames-3150	36	1	62-75-9	Dimethyl(nitroso)amine	2020-0377826	Negative	Water	Plate.Incorporation	TA1537	Test.Article	1500	ug.plate	100	48	No	No	Yes	NAN	Hamster	Aroclor	10	95	Yes	No	2022-12-06	NAN
GSK	Ames-3150	36	2	62-75-9	Dimethyl(nitroso)amine	2020-0377826	Negative	Water	Plate.Incorporation	TA1537	Test.Article	1500	ug.plate	100	26	No	No	Yes	NAN	Hamster	Aroclor	10	95	Yes	No	2022-12-06	NAN
GSK	Ames-3150	36	3	62-75-9	Dimethyl(nitroso)amine	2020-0377826	Negative	Water	Plate.Incorporation	TA1537	Test.Article	1500	ug.plate	100	55	No	No	Yes	NAN	Hamster	Aroclor	10	95	Yes	No	2022-12-06	NAN
GSK	Ames-3150	36	1	62-75-9	Dimethyl(nitroso)amine	2020-0377826	Negative	Water	Plate.Incorporation	TA1537	Test.Article	2500	ug.plate	100	39	No	No	Yes	NAN	Hamster	Aroclor	10	95	Yes	No	2022-12-06	NAN
GSK	Ames-3150	36	2	62-75-9	Dimethyl(nitroso)amine	2020-0377826	Negative	Water	Plate.Incorporation	TA1537	Test.Article	2500	ug.plate	100	38	No	No	Yes	NAN	Hamster	Aroclor	10	95	Yes	No	2022-12-06	NAN
GSK	Ames-3150	36	3	62-75-9	Dimethyl(nitroso)amine	2020-0377826	Negative	Water	Plate.Incorporation	TA1537	Test.Article	2500	ug.plate	100	30	No	No	Yes	NAN	Hamster	Aroclor	10	95	Yes	No	2022-12-06	NAN
GSK	Ames-3150	36	1	62-75-9	Dimethyl(nitroso)amine	2020-0377826	Negative	Water	Plate.Incorporation	TA1537	Test.Article	5000	ug.plate	100	38	No	No	Yes	NAN	Hamster	Aroclor	10	95	Yes	No	2022-12-06	NAN
GSK	Ames-3150	36	2	62-75-9	Dimethyl(nitroso)amine	2020-0377826	Negative	Water	Plate.Incorporation	TA1537	Test.Article	5000	ug.plate	100	38	No	No	Yes	NAN	Hamster	Aroclor	10	95	Yes	No	2022-12-06	NAN
GSK	Ames-3150	36	3	62-75-9	Dimethyl(nitroso)amine	2020-0377826	Negative	Water	Plate.Incorporation	TA1537	Test.Article	5000	ug.plate	100	31	No	No	Yes	NAN	Hamster	Aroclor	10	95	Yes	No	2022-12-06	NAN
GSK	Ames-3150	36	1	62-75-9	Dimethyl(nitroso)amine	NAN	Negative	Water	Plate.Incorporation	TA98	Vehicle.Control	0	ug.plate	100	65	No	No	Yes	NAN	Hamster	Aroclor	10	95	Yes	No	2022-12-06	NAN
GSK	Ames-3150	36	2	62-75-9	Dimethyl(nitroso)amine	NAN	Negative	Water	Plate.Incorporation	TA98	Vehicle.Control	0	ug.plate	100	46	No	No	Yes	NAN	Hamster	Aroclor	10	95	Yes	No	2022-12-06	NAN
GSK	Ames-3150	36	3	62-75-9	Dimethyl(nitroso)amine	NAN	Negative	Water	Plate.Incorporation	TA98	Vehicle.Control	0	ug.plate	100	41	No	No	Yes	NAN	Hamster	Aroclor	10	95	Yes	No	2022-12-06	NAN
GSK	Ames-3150	36	4	62-75-9	Dimethyl(nitroso)amine	NAN	Negative	Water	Plate.Incorporation	TA98	Vehicle.Control	0	ug.plate	100	40	No	No	Yes	NAN	Hamster	Aroclor	10	95	Yes	No	2022-12-06	NAN
GSK	Ames-3150	36	5	62-75-9	Dimethyl(nitroso)amine	NAN	Negative	Water	Plate.Incorporation	TA98	Vehicle.Control	0	ug.plate	100	46	No	No	Yes	NAN	Hamster	Aroclor	10	95	Yes	No	2022-12-06	NAN
GSK	Ames-3150	36	6	62-75-9	Dimethyl(nitroso)amine	NAN	Negative	Water	Plate.Incorporation	TA98	Vehicle.Control	0	ug.plate	100	61	No	No	Yes	NAN	Hamster	Aroclor	10	95	Yes	No	2022-12-06	NAN
GSK	Ames-3150	36	1	62-75-9	Dimethyl(nitroso)amine	2020-0377826	Negative	Water	Plate.Incorporation	TA98	Test.Article	150	ug.plate	100	48	No	No	Yes	NAN	Hamster	Aroclor	10	95	Yes	No	2022-12-06	NAN
GSK	Ames-3150	36	2	62-75-9	Dimethyl(nitroso)amine	2020-0377826	Negative	Water	Plate.Incorporation	TA98	Test.Article	150	ug.plate	100	44	No	No	Yes	NAN	Hamster	Aroclor	10	95	Yes	No	2022-12-06	NAN
GSK	Ames-3150	36	3	62-75-9	Dimethyl(nitroso)amine	2020-0377826	Negative	Water	Plate.Incorporation	TA98	Test.Article	150	ug.plate	100	49	No	No	Yes	NAN	Hamster	Aroclor	10	95	Yes	No	2022-12-06	NAN
GSK	Ames-3150	36	1	62-75-9	Dimethyl(nitroso)amine	2020-0377826	Negative	Water	Plate.Incorporation	TA98	Test.Article	500	ug.plate	100	53	No	No	Yes	NAN	Hamster	Aroclor	10	95	Yes	No	2022-12-06	NAN
GSK	Ames-3150	36	2	62-75-9	Dimethyl(nitroso)amine	2020-0377826	Negative	Water	Plate.Incorporation	TA98	Test.Article	500	ug.plate	100	58	No	No	Yes	NAN	Hamster	Aroclor	10	95	Yes	No	2022-12-06	NAN
GSK	Ames-3150	36	3	62-75-9	Dimethyl(nitroso)amine	2020-0377826	Negative	Water	Plate.Incorporation	TA98	Test.Article	500	ug.plate	100	45	No	No	Yes	NAN	Hamster	Aroclor	10	95	Yes	No	2022-12-06	NAN
GSK	Ames-3150	36	1	62-75-9	Dimethyl(nitroso)amine	2020-0377826	Negative	Water	Plate.Incorporation	TA98	Test.Article	1500	ug.plate	100	39	No	No	Yes	NAN	Hamster	Aroclor	10	95	Yes	No	2022-12-06	NAN
GSK	Ames-3150	36	2	62-75-9	Dimethyl(nitroso)amine	2020-0377826	Negative	Water	Plate.Incorporation	TA98	Test.Article	1500	ug.plate	100	49	No	No	Yes	NAN	Hamster	Aroclor	10	95	Yes	No	2022-12-06	NAN
GSK	Ames-3150	36	3	62-75-9	Dimethyl(nitroso)amine	2020-0377826	Negative	Water	Plate.Incorporation	TA98	Test.Article	1500	ug.plate	100	40	No	No	Yes	NAN	Hamster	Aroclor	10	95	Yes	No	2022-12-06	NAN
GSK	Ames-3150	36	1	62-75-9	Dimethyl(nitroso)amine	2020-0377826	Negative	Water	Plate.Incorporation	TA98	Test.Article	2500	ug.plate	100	50	No	No	Yes	NAN	Hamster	Aroclor	10	95	Yes	No	2022-12-06	NAN
GSK	Ames-3150	36	2	62-75-9	Dimethyl(nitroso)amine	2020-0377826	Negative	Water	Plate.Incorporation	TA98	Test.Article	2500	ug.plate	100	54	No	No	Yes	NAN	Hamster	Aroclor	10	95	Yes	No	2022-12-06	NAN
GSK	Ames-3150	36	3	62-75-9	Dimethyl(nitroso)amine	2020-0377826	Negative	Water	Plate.Incorporation	TA98	Test.Article	2500	ug.plate	100	71	No	No	Yes	NAN	Hamster	Aroclor	10	95	Yes	No	2022-12-06	NAN
GSK	Ames-3150	36	1	62-75-9	Dimethyl(nitroso)amine	2020-0377826	Negative	Water	Plate.Incorporation	TA98	Test.Article	5000	ug.plate	100	54	No	No	Yes	NAN	Hamster	Aroclor	10	95	Yes	No	2022-12-06	NAN
GSK	Ames-3150	36	2	62-75-9	Dimethyl(nitroso)amine	2020-0377826	Negative	Water	Plate.Incorporation	TA98	Test.Article	5000	ug.plate	100	56	No	No	Yes	NAN	Hamster	Aroclor	10	95	Yes	No	2022-12-06	NAN
GSK	Ames-3150	36	3	62-75-9	Dimethyl(nitroso)amine	2020-0377826	Negative	Water	Plate.Incorporation	TA98	Test.Article	5000	ug.plate	100	50	No	No	Yes	NAN	Hamster	Aroclor	10	95	Yes	No	2022-12-06	NAN
GSK	Ames-3150	36	1	62-75-9	Dimethyl(nitroso)amine	NAN	Negative	Water	Plate.Incorporation	WP2uvrA.pKM101	Vehicle.Control	0	ug.plate	100	124	No	No	Yes	NAN	Hamster	Aroclor	10	95	Yes	No	2022-12-06	NAN
GSK	Ames-3150	36	2	62-75-9	Dimethyl(nitroso)amine	NAN	Negative	Water	Plate.Incorporation	WP2uvrA.pKM101	Vehicle.Control	0	ug.plate	100	145	No	No	Yes	NAN	Hamster	Aroclor	10	95	Yes	No	2022-12-06	NAN
GSK	Ames-3150	36	3	62-75-9	Dimethyl(nitroso)amine	NAN	Negative	Water	Plate.Incorporation	WP2uvrA.pKM101	Vehicle.Control	0	ug.plate	100	165	No	No	Yes	NAN	Hamster	Aroclor	10	95	Yes	No	2022-12-06	NAN
GSK	Ames-3150	36	4	62-75-9	Dimethyl(nitroso)amine	NAN	Negative	Water	Plate.Incorporation	WP2uvrA.pKM101	Vehicle.Control	0	ug.plate	100	140	No	No	Yes	NAN	Hamster	Aroclor	10	95	Yes	No	2022-12-06	NAN
GSK	Ames-3150	36	5	62-75-9	Dimethyl(nitroso)amine	NAN	Negative	Water	Plate.Incorporation	WP2uvrA.pKM101	Vehicle.Control	0	ug.plate	100	154	No	No	Yes	NAN	Hamster	Aroclor	10	95	Yes	No	2022-12-06	NAN
GSK	Ames-3150	36	6	62-75-9	Dimethyl(nitroso)amine	NAN	Negative	Water	Plate.Incorporation	WP2uvrA.pKM101	Vehicle.Control	0	ug.plate	100	148	No	No	Yes	NAN	Hamster	Aroclor	10	95	Yes	No	2022-12-06	NAN
GSK	Ames-3150	36	1	62-75-9	Dimethyl(nitroso)amine	2020-0377826	Positive	Water	Plate.Incorporation	WP2uvrA.pKM101	Test.Article	150	ug.plate	100	609	No	No	Yes	NAN	Hamster	Aroclor	10	95	Yes	No	2022-12-06	NAN
GSK	Ames-3150	36	2	62-75-9	Dimethyl(nitroso)amine	2020-0377826	Positive	Water	Plate.Incorporation	WP2uvrA.pKM101	Test.Article	150	ug.plate	100	310	No	No	Yes	NAN	Hamster	Aroclor	10	95	Yes	No	2022-12-06	NAN
GSK	Ames-3150	36	3	62-75-9	Dimethyl(nitroso)amine	2020-0377826	Positive	Water	Plate.Incorporation	WP2uvrA.pKM101	Test.Article	150	ug.plate	100	543	No	No	Yes	NAN	Hamster	Aroclor	10	95	Yes	No	2022-12-06	NAN
GSK	Ames-3150	36	1	62-75-9	Dimethyl(nitroso)amine	2020-0377826	Positive	Water	Plate.Incorporation	WP2uvrA.pKM101	Test.Article	500	ug.plate	100	495	No	No	Yes	NAN	Hamster	Aroclor	10	95	Yes	No	2022-12-06	NAN
GSK	Ames-3150	36	2	62-75-9	Dimethyl(nitroso)amine	2020-0377826	Positive	Water	Plate.Incorporation	WP2uvrA.pKM101	Test.Article	500	ug.plate	100	577	No	No	Yes	NAN	Hamster	Aroclor	10	95	Yes	No	2022-12-06	NAN
GSK	Ames-3150	36	3	62-75-9	Dimethyl(nitroso)amine	2020-0377826	Positive	Water	Plate.Incorporation	WP2uvrA.pKM101	Test.Article	500	ug.plate	100	638	No	No	Yes	NAN	Hamster	Aroclor	10	95	Yes	No	2022-12-06	NAN
GSK	Ames-3150	36	1	62-75-9	Dimethyl(nitroso)amine	2020-0377826	Positive	Water	Plate.Incorporation	WP2uvrA.pKM101	Test.Article	1500	ug.plate	100	860	No	No	Yes	NAN	Hamster	Aroclor	10	95	Yes	No	2022-12-06	NAN
GSK	Ames-3150	36	2	62-75-9	Dimethyl(nitroso)amine	2020-0377826	Positive	Water	Plate.Incorporation	WP2uvrA.pKM101	Test.Article	1500	ug.plate	100	830	No	No	Yes	NAN	Hamster	Aroclor	10	95	Yes	No	2022-12-06	NAN
GSK	Ames-3150	36	3	62-75-9	Dimethyl(nitroso)amine	2020-0377826	Positive	Water	Plate.Incorporation	WP2uvrA.pKM101	Test.Article	1500	ug.plate	100	978	No	No	Yes	NAN	Hamster	Aroclor	10	95	Yes	No	2022-12-06	NAN
GSK	Ames-3150	36	1	62-75-9	Dimethyl(nitroso)amine	2020-0377826	Positive	Water	Plate.Incorporation	WP2uvrA.pKM101	Test.Article	2500	ug.plate	100	1284	No	No	Yes	NAN	Hamster	Aroclor	10	95	Yes	No	2022-12-06	NAN
GSK	Ames-3150	36	2	62-75-9	Dimethyl(nitroso)amine	2020-0377826	Positive	Water	Plate.Incorporation	WP2uvrA.pKM101	Test.Article	2500	ug.plate	100	884	No	No	Yes	NAN	Hamster	Aroclor	10	95	Yes	No	2022-12-06	NAN
GSK	Ames-3150	36	3	62-75-9	Dimethyl(nitroso)amine	2020-0377826	Positive	Water	Plate.Incorporation	WP2uvrA.pKM101	Test.Article	2500	ug.plate	100	903	No	No	Yes	NAN	Hamster	Aroclor	10	95	Yes	No	2022-12-06	NAN
GSK	Ames-3150	36	1	62-75-9	Dimethyl(nitroso)amine	2020-0377826	Positive	Water	Plate.Incorporation	WP2uvrA.pKM101	Test.Article	5000	ug.plate	100	1068	No	No	Yes	NAN	Hamster	Aroclor	10	95	Yes	No	2022-12-06	NAN
GSK	Ames-3150	36	2	62-75-9	Dimethyl(nitroso)amine	2020-0377826	Positive	Water	Plate.Incorporation	WP2uvrA.pKM101	Test.Article	5000	ug.plate	100	1087	No	No	Yes	NAN	Hamster	Aroclor	10	95	Yes	No	2022-12-06	NAN
GSK	Ames-3150	36	3	62-75-9	Dimethyl(nitroso)amine	2020-0377826	Positive	Water	Plate.Incorporation	WP2uvrA.pKM101	Test.Article	5000	ug.plate	100	915	No	No	Yes	NAN	Hamster	Aroclor	10	95	Yes	No	2022-12-06	NAN
GSK	Ames-3150	36	1	613-13-8	2-aminoanthracene	NAN	Positive	DMSO	Plate.Incorporation	TA100	Positive.Control	5	ug.plate	100	4788	No	No	Yes	NAN	Hamster	Aroclor	10	95	Yes	No	2022-12-06	NAN
GSK	Ames-3150	36	2	613-13-8	2-aminoanthracene	NAN	Positive	DMSO	Plate.Incorporation	TA100	Positive.Control	5	ug.plate	100	4320	No	No	Yes	NAN	Hamster	Aroclor	10	95	Yes	No	2022-12-06	NAN
GSK	Ames-3150	36	1	613-13-8	2-aminoanthracene	NAN	Positive	DMSO	Plate.Incorporation	TA1535	Positive.Control	5	ug.plate	100	419	No	No	Yes	NAN	Hamster	Aroclor	10	95	Yes	No	2022-12-06	NAN
GSK	Ames-3150	36	2	613-13-8	2-aminoanthracene	NAN	Positive	DMSO	Plate.Incorporation	TA1535	Positive.Control	5	ug.plate	100	485	No	No	Yes	NAN	Hamster	Aroclor	10	95	Yes	No	2022-12-06	NAN
GSK	Ames-3150	36	1	613-13-8	2-aminoanthracene	NAN	Positive	DMSO	Plate.Incorporation	TA1537	Positive.Control	5	ug.plate	100	267	No	No	Yes	NAN	Hamster	Aroclor	10	95	Yes	No	2022-12-06	NAN
GSK	Ames-3150	36	2	613-13-8	2-aminoanthracene	NAN	Positive	DMSO	Plate.Incorporation	TA1537	Positive.Control	5	ug.plate	100	350	No	No	Yes	NAN	Hamster	Aroclor	10	95	Yes	No	2022-12-06	NAN
GSK	Ames-3150	36	1	50-32-8	Benzo-a-pyrene	NAN	Positive	DMSO	Plate.Incorporation	TA98	Positive.Control	10	ug.plate	100	607	No	No	Yes	NAN	Hamster	Aroclor	10	95	Yes	No	2022-12-06	NAN
GSK	Ames-3150	36	2	50-32-8	Benzo-a-pyrene	NAN	Positive	DMSO	Plate.Incorporation	TA98	Positive.Control	10	ug.plate	100	654	No	No	Yes	NAN	Hamster	Aroclor	10	95	Yes	No	2022-12-06	NAN
GSK	Ames-3150	36	1	613-13-8	2-aminoanthracene	NAN	Positive	DMSO	Plate.Incorporation	WP2uvrA.pKM101	Positive.Control	10	ug.plate	100	3017	No	No	Yes	NAN	Hamster	Aroclor	10	95	Yes	No	2022-12-06	NAN
GSK	Ames-3150	36	2	613-13-8	2-aminoanthracene	NAN	Positive	DMSO	Plate.Incorporation	WP2uvrA.pKM101	Positive.Control	10	ug.plate	100	3349	No	No	Yes	NAN	Hamster	Aroclor	10	95	Yes	No	2022-12-06	NAN
GSK	Ames-3150	29	1	62-75-9	Dimethyl(nitroso)amine	NAN	Negative	Acetone	Pre-Incubation	TA100	Vehicle.Control	0	ug.plate	50	178	No	No	Yes	30	Rat	Phenobarbital.5.6.Benzoflavone	10	98	Yes	No	2022-02-01	NAN
GSK	Ames-3150	29	2	62-75-9	Dimethyl(nitroso)amine	NAN	Negative	Acetone	Pre-Incubation	TA100	Vehicle.Control	0	ug.plate	50	171	No	No	Yes	30	Rat	Phenobarbital.5.6.Benzoflavone	10	98	Yes	No	2022-02-01	NAN
GSK	Ames-3150	29	3	62-75-9	Dimethyl(nitroso)amine	NAN	Negative	Acetone	Pre-Incubation	TA100	Vehicle.Control	0	ug.plate	50	180	No	No	Yes	30	Rat	Phenobarbital.5.6.Benzoflavone	10	98	Yes	No	2022-02-01	NAN
GSK	Ames-3150	29	4	62-75-9	Dimethyl(nitroso)amine	NAN	Negative	Acetone	Pre-Incubation	TA100	Vehicle.Control	0	ug.plate	50	200	No	No	Yes	30	Rat	Phenobarbital.5.6.Benzoflavone	10	98	Yes	No	2022-02-01	NAN
GSK	Ames-3150	29	5	62-75-9	Dimethyl(nitroso)amine	NAN	Negative	Acetone	Pre-Incubation	TA100	Vehicle.Control	0	ug.plate	50	168	No	No	Yes	30	Rat	Phenobarbital.5.6.Benzoflavone	10	98	Yes	No	2022-02-01	NAN
GSK	Ames-3150	29	6	62-75-9	Dimethyl(nitroso)amine	NAN	Negative	Acetone	Pre-Incubation	TA100	Vehicle.Control	0	ug.plate	50	163	No	No	Yes	30	Rat	Phenobarbital.5.6.Benzoflavone	10	98	Yes	No	2022-02-01	NAN
GSK	Ames-3150	29	1	62-75-9	Dimethyl(nitroso)amine	2020-0377826	Negative	Acetone	Pre-Incubation	TA100	Test.Article	50	ug.plate	50	139	No	No	Yes	30	Rat	Phenobarbital.5.6.Benzoflavone	10	98	Yes	No	2022-02-01	NAN
GSK	Ames-3150	29	2	62-75-9	Dimethyl(nitroso)amine	2020-0377826	Negative	Acetone	Pre-Incubation	TA100	Test.Article	50	ug.plate	50	163	No	No	Yes	30	Rat	Phenobarbital.5.6.Benzoflavone	10	98	Yes	No	2022-02-01	NAN
GSK	Ames-3150	29	3	62-75-9	Dimethyl(nitroso)amine	2020-0377826	Negative	Acetone	Pre-Incubation	TA100	Test.Article	50	ug.plate	50	155	No	No	Yes	30	Rat	Phenobarbital.5.6.Benzoflavone	10	98	Yes	No	2022-02-01	NAN
GSK	Ames-3150	29	1	62-75-9	Dimethyl(nitroso)amine	2020-0377826	Negative	Acetone	Pre-Incubation	TA100	Test.Article	150	ug.plate	50	171	No	No	Yes	30	Rat	Phenobarbital.5.6.Benzoflavone	10	98	Yes	No	2022-02-01	NAN
GSK	Ames-3150	29	2	62-75-9	Dimethyl(nitroso)amine	2020-0377826	Negative	Acetone	Pre-Incubation	TA100	Test.Article	150	ug.plate	50	180	No	No	Yes	30	Rat	Phenobarbital.5.6.Benzoflavone	10	98	Yes	No	2022-02-01	NAN
GSK	Ames-3150	29	3	62-75-9	Dimethyl(nitroso)amine	2020-0377826	Negative	Acetone	Pre-Incubation	TA100	Test.Article	150	ug.plate	50	175	No	No	Yes	30	Rat	Phenobarbital.5.6.Benzoflavone	10	98	Yes	No	2022-02-01	NAN
GSK	Ames-3150	29	1	62-75-9	Dimethyl(nitroso)amine	2020-0377826	Negative	Acetone	Pre-Incubation	TA100	Test.Article	500	ug.plate	50	166	No	No	Yes	30	Rat	Phenobarbital.5.6.Benzoflavone	10	98	Yes	No	2022-02-01	NAN
GSK	Ames-3150	29	2	62-75-9	Dimethyl(nitroso)amine	2020-0377826	Negative	Acetone	Pre-Incubation	TA100	Test.Article	500	ug.plate	50	170	No	No	Yes	30	Rat	Phenobarbital.5.6.Benzoflavone	10	98	Yes	No	2022-02-01	NAN
GSK	Ames-3150	29	3	62-75-9	Dimethyl(nitroso)amine	2020-0377826	Negative	Acetone	Pre-Incubation	TA100	Test.Article	500	ug.plate	50	193	No	No	Yes	30	Rat	Phenobarbital.5.6.Benzoflavone	10	98	Yes	No	2022-02-01	NAN
GSK	Ames-3150	29	1	62-75-9	Dimethyl(nitroso)amine	2020-0377826	Negative	Acetone	Pre-Incubation	TA100	Test.Article	1500	ug.plate	50	203	No	No	Yes	30	Rat	Phenobarbital.5.6.Benzoflavone	10	98	Yes	No	2022-02-01	NAN
GSK	Ames-3150	29	2	62-75-9	Dimethyl(nitroso)amine	2020-0377826	Negative	Acetone	Pre-Incubation	TA100	Test.Article	1500	ug.plate	50	163	No	No	Yes	30	Rat	Phenobarbital.5.6.Benzoflavone	10	98	Yes	No	2022-02-01	NAN
GSK	Ames-3150	29	3	62-75-9	Dimethyl(nitroso)amine	2020-0377826	Negative	Acetone	Pre-Incubation	TA100	Test.Article	1500	ug.plate	50	166	No	No	Yes	30	Rat	Phenobarbital.5.6.Benzoflavone	10	98	Yes	No	2022-02-01	NAN
GSK	Ames-3150	29	1	62-75-9	Dimethyl(nitroso)amine	2020-0377826	Negative	Acetone	Pre-Incubation	TA100	Test.Article	2500	ug.plate	50	207	No	No	Yes	30	Rat	Phenobarbital.5.6.Benzoflavone	10	98	Yes	No	2022-02-01	NAN
GSK	Ames-3150	29	2	62-75-9	Dimethyl(nitroso)amine	2020-0377826	Negative	Acetone	Pre-Incubation	TA100	Test.Article	2500	ug.plate	50	163	No	No	Yes	30	Rat	Phenobarbital.5.6.Benzoflavone	10	98	Yes	No	2022-02-01	NAN
GSK	Ames-3150	29	3	62-75-9	Dimethyl(nitroso)amine	2020-0377826	Negative	Acetone	Pre-Incubation	TA100	Test.Article	2500	ug.plate	50	178	No	No	Yes	30	Rat	Phenobarbital.5.6.Benzoflavone	10	98	Yes	No	2022-02-01	NAN
GSK	Ames-3150	29	1	62-75-9	Dimethyl(nitroso)amine	2020-0377826	Negative	Acetone	Pre-Incubation	TA100	Test.Article	5000	ug.plate	50	178	No	No	Yes	30	Rat	Phenobarbital.5.6.Benzoflavone	10	98	Yes	No	2022-02-01	NAN
GSK	Ames-3150	29	2	62-75-9	Dimethyl(nitroso)amine	2020-0377826	Negative	Acetone	Pre-Incubation	TA100	Test.Article	5000	ug.plate	50	206	No	No	Yes	30	Rat	Phenobarbital.5.6.Benzoflavone	10	98	Yes	No	2022-02-01	NAN
GSK	Ames-3150	29	3	62-75-9	Dimethyl(nitroso)amine	2020-0377826	Negative	Acetone	Pre-Incubation	TA100	Test.Article	5000	ug.plate	50	225	No	No	Yes	30	Rat	Phenobarbital.5.6.Benzoflavone	10	98	Yes	No	2022-02-01	NAN
GSK	Ames-3150	29	1	62-75-9	Dimethyl(nitroso)amine	NAN	Negative	Acetone	Pre-Incubation	TA1535	Vehicle.Control	0	ug.plate	50	20	No	No	Yes	30	Rat	Phenobarbital.5.6.Benzoflavone	10	98	Yes	No	2022-02-01	NAN
GSK	Ames-3150	29	2	62-75-9	Dimethyl(nitroso)amine	NAN	Negative	Acetone	Pre-Incubation	TA1535	Vehicle.Control	0	ug.plate	50	20	No	No	Yes	30	Rat	Phenobarbital.5.6.Benzoflavone	10	98	Yes	No	2022-02-01	NAN
GSK	Ames-3150	29	3	62-75-9	Dimethyl(nitroso)amine	NAN	Negative	Acetone	Pre-Incubation	TA1535	Vehicle.Control	0	ug.plate	50	19	No	No	Yes	30	Rat	Phenobarbital.5.6.Benzoflavone	10	98	Yes	No	2022-02-01	NAN
GSK	Ames-3150	29	4	62-75-9	Dimethyl(nitroso)amine	NAN	Negative	Acetone	Pre-Incubation	TA1535	Vehicle.Control	0	ug.plate	50	23	Yes	No	Yes	30	Rat	Phenobarbital.5.6.Benzoflavone	10	98	Yes	No	2022-02-01	NAN
GSK	Ames-3150	29	5	62-75-9	Dimethyl(nitroso)amine	NAN	Negative	Acetone	Pre-Incubation	TA1535	Vehicle.Control	0	ug.plate	50	16	Yes	No	Yes	30	Rat	Phenobarbital.5.6.Benzoflavone	10	98	Yes	No	2022-02-01	NAN
GSK	Ames-3150	29	6	62-75-9	Dimethyl(nitroso)amine	NAN	Negative	Acetone	Pre-Incubation	TA1535	Vehicle.Control	0	ug.plate	50	19	No	No	Yes	30	Rat	Phenobarbital.5.6.Benzoflavone	10	98	Yes	No	2022-02-01	NAN
GSK	Ames-3150	29	1	62-75-9	Dimethyl(nitroso)amine	2020-0377826	Negative	Acetone	Pre-Incubation	TA1535	Test.Article	50	ug.plate	50	14	No	No	Yes	30	Rat	Phenobarbital.5.6.Benzoflavone	10	98	Yes	No	2022-02-01	NAN
GSK	Ames-3150	29	2	62-75-9	Dimethyl(nitroso)amine	2020-0377826	Negative	Acetone	Pre-Incubation	TA1535	Test.Article	50	ug.plate	50	18	No	No	Yes	30	Rat	Phenobarbital.5.6.Benzoflavone	10	98	Yes	No	2022-02-01	NAN
GSK	Ames-3150	29	3	62-75-9	Dimethyl(nitroso)amine	2020-0377826	Negative	Acetone	Pre-Incubation	TA1535	Test.Article	50	ug.plate	50	21	No	No	Yes	30	Rat	Phenobarbital.5.6.Benzoflavone	10	98	Yes	No	2022-02-01	NAN
GSK	Ames-3150	29	1	62-75-9	Dimethyl(nitroso)amine	2020-0377826	Negative	Acetone	Pre-Incubation	TA1535	Test.Article	150	ug.plate	50	14	No	No	Yes	30	Rat	Phenobarbital.5.6.Benzoflavone	10	98	Yes	No	2022-02-01	NAN
GSK	Ames-3150	29	2	62-75-9	Dimethyl(nitroso)amine	2020-0377826	Negative	Acetone	Pre-Incubation	TA1535	Test.Article	150	ug.plate	50	19	No	No	Yes	30	Rat	Phenobarbital.5.6.Benzoflavone	10	98	Yes	No	2022-02-01	NAN
GSK	Ames-3150	29	3	62-75-9	Dimethyl(nitroso)amine	2020-0377826	Negative	Acetone	Pre-Incubation	TA1535	Test.Article	150	ug.plate	50	16	No	No	Yes	30	Rat	Phenobarbital.5.6.Benzoflavone	10	98	Yes	No	2022-02-01	NAN
GSK	Ames-3150	29	1	62-75-9	Dimethyl(nitroso)amine	2020-0377826	Negative	Acetone	Pre-Incubation	TA1535	Test.Article	500	ug.plate	50	14	No	No	Yes	30	Rat	Phenobarbital.5.6.Benzoflavone	10	98	Yes	No	2022-02-01	NAN
GSK	Ames-3150	29	2	62-75-9	Dimethyl(nitroso)amine	2020-0377826	Negative	Acetone	Pre-Incubation	TA1535	Test.Article	500	ug.plate	50	24	No	No	Yes	30	Rat	Phenobarbital.5.6.Benzoflavone	10	98	Yes	No	2022-02-01	NAN
GSK	Ames-3150	29	3	62-75-9	Dimethyl(nitroso)amine	2020-0377826	Negative	Acetone	Pre-Incubation	TA1535	Test.Article	500	ug.plate	50	19	No	No	Yes	30	Rat	Phenobarbital.5.6.Benzoflavone	10	98	Yes	No	2022-02-01	NAN
GSK	Ames-3150	29	1	62-75-9	Dimethyl(nitroso)amine	2020-0377826	Negative	Acetone	Pre-Incubation	TA1535	Test.Article	1500	ug.plate	50	26	No	No	Yes	30	Rat	Phenobarbital.5.6.Benzoflavone	10	98	Yes	No	2022-02-01	NAN
GSK	Ames-3150	29	2	62-75-9	Dimethyl(nitroso)amine	2020-0377826	Negative	Acetone	Pre-Incubation	TA1535	Test.Article	1500	ug.plate	50	20	No	No	Yes	30	Rat	Phenobarbital.5.6.Benzoflavone	10	98	Yes	No	2022-02-01	NAN
GSK	Ames-3150	29	3	62-75-9	Dimethyl(nitroso)amine	2020-0377826	Negative	Acetone	Pre-Incubation	TA1535	Test.Article	1500	ug.plate	50	26	No	No	Yes	30	Rat	Phenobarbital.5.6.Benzoflavone	10	98	Yes	No	2022-02-01	NAN
GSK	Ames-3150	29	1	62-75-9	Dimethyl(nitroso)amine	2020-0377826	Negative	Acetone	Pre-Incubation	TA1535	Test.Article	2500	ug.plate	50	25	No	No	Yes	30	Rat	Phenobarbital.5.6.Benzoflavone	10	98	Yes	No	2022-02-01	NAN
GSK	Ames-3150	29	2	62-75-9	Dimethyl(nitroso)amine	2020-0377826	Negative	Acetone	Pre-Incubation	TA1535	Test.Article	2500	ug.plate	50	19	No	No	Yes	30	Rat	Phenobarbital.5.6.Benzoflavone	10	98	Yes	No	2022-02-01	NAN
GSK	Ames-3150	29	3	62-75-9	Dimethyl(nitroso)amine	2020-0377826	Negative	Acetone	Pre-Incubation	TA1535	Test.Article	2500	ug.plate	50	13	No	No	Yes	30	Rat	Phenobarbital.5.6.Benzoflavone	10	98	Yes	No	2022-02-01	NAN
GSK	Ames-3150	29	1	62-75-9	Dimethyl(nitroso)amine	2020-0377826	Negative	Acetone	Pre-Incubation	TA1535	Test.Article	5000	ug.plate	50	10	No	No	Yes	30	Rat	Phenobarbital.5.6.Benzoflavone	10	98	Yes	No	2022-02-01	NAN
GSK	Ames-3150	29	2	62-75-9	Dimethyl(nitroso)amine	2020-0377826	Negative	Acetone	Pre-Incubation	TA1535	Test.Article	5000	ug.plate	50	23	No	No	Yes	30	Rat	Phenobarbital.5.6.Benzoflavone	10	98	Yes	No	2022-02-01	NAN
GSK	Ames-3150	29	3	62-75-9	Dimethyl(nitroso)amine	2020-0377826	Negative	Acetone	Pre-Incubation	TA1535	Test.Article	5000	ug.plate	50	18	No	No	Yes	30	Rat	Phenobarbital.5.6.Benzoflavone	10	98	Yes	No	2022-02-01	NAN
GSK	Ames-3150	29	1	62-75-9	Dimethyl(nitroso)amine	NAN	Negative	Acetone	Pre-Incubation	TA1537	Vehicle.Control	0	ug.plate	50	13	No	No	Yes	30	Rat	Phenobarbital.5.6.Benzoflavone	10	98	Yes	No	2022-02-01	NAN
GSK	Ames-3150	29	2	62-75-9	Dimethyl(nitroso)amine	NAN	Negative	Acetone	Pre-Incubation	TA1537	Vehicle.Control	0	ug.plate	50	20	No	No	Yes	30	Rat	Phenobarbital.5.6.Benzoflavone	10	98	Yes	No	2022-02-01	NAN
GSK	Ames-3150	29	3	62-75-9	Dimethyl(nitroso)amine	NAN	Negative	Acetone	Pre-Incubation	TA1537	Vehicle.Control	0	ug.plate	50	20	No	No	Yes	30	Rat	Phenobarbital.5.6.Benzoflavone	10	98	Yes	No	2022-02-01	NAN
GSK	Ames-3150	29	4	62-75-9	Dimethyl(nitroso)amine	NAN	Negative	Acetone	Pre-Incubation	TA1537	Vehicle.Control	0	ug.plate	50	31	No	No	Yes	30	Rat	Phenobarbital.5.6.Benzoflavone	10	98	Yes	No	2022-02-01	NAN
GSK	Ames-3150	29	5	62-75-9	Dimethyl(nitroso)amine	NAN	Negative	Acetone	Pre-Incubation	TA1537	Vehicle.Control	0	ug.plate	50	20	No	No	Yes	30	Rat	Phenobarbital.5.6.Benzoflavone	10	98	Yes	No	2022-02-01	NAN
GSK	Ames-3150	29	6	62-75-9	Dimethyl(nitroso)amine	NAN	Negative	Acetone	Pre-Incubation	TA1537	Vehicle.Control	0	ug.plate	50	18	No	No	Yes	30	Rat	Phenobarbital.5.6.Benzoflavone	10	98	Yes	No	2022-02-01	NAN
GSK	Ames-3150	29	1	62-75-9	Dimethyl(nitroso)amine	2020-0377826	Negative	Acetone	Pre-Incubation	TA1537	Test.Article	50	ug.plate	50	8	No	No	Yes	30	Rat	Phenobarbital.5.6.Benzoflavone	10	98	Yes	No	2022-02-01	NAN
GSK	Ames-3150	29	2	62-75-9	Dimethyl(nitroso)amine	2020-0377826	Negative	Acetone	Pre-Incubation	TA1537	Test.Article	50	ug.plate	50	21	No	No	Yes	30	Rat	Phenobarbital.5.6.Benzoflavone	10	98	Yes	No	2022-02-01	NAN
GSK	Ames-3150	29	3	62-75-9	Dimethyl(nitroso)amine	2020-0377826	Negative	Acetone	Pre-Incubation	TA1537	Test.Article	50	ug.plate	50	31	No	No	Yes	30	Rat	Phenobarbital.5.6.Benzoflavone	10	98	Yes	No	2022-02-01	NAN
GSK	Ames-3150	29	1	62-75-9	Dimethyl(nitroso)amine	2020-0377826	Negative	Acetone	Pre-Incubation	TA1537	Test.Article	150	ug.plate	50	21	No	No	Yes	30	Rat	Phenobarbital.5.6.Benzoflavone	10	98	Yes	No	2022-02-01	NAN
GSK	Ames-3150	29	2	62-75-9	Dimethyl(nitroso)amine	2020-0377826	Negative	Acetone	Pre-Incubation	TA1537	Test.Article	150	ug.plate	50	19	No	No	Yes	30	Rat	Phenobarbital.5.6.Benzoflavone	10	98	Yes	No	2022-02-01	NAN
GSK	Ames-3150	29	3	62-75-9	Dimethyl(nitroso)amine	2020-0377826	Negative	Acetone	Pre-Incubation	TA1537	Test.Article	150	ug.plate	50	26	No	No	Yes	30	Rat	Phenobarbital.5.6.Benzoflavone	10	98	Yes	No	2022-02-01	NAN
GSK	Ames-3150	29	1	62-75-9	Dimethyl(nitroso)amine	2020-0377826	Negative	Acetone	Pre-Incubation	TA1537	Test.Article	500	ug.plate	50	15	No	No	Yes	30	Rat	Phenobarbital.5.6.Benzoflavone	10	98	Yes	No	2022-02-01	NAN
GSK	Ames-3150	29	2	62-75-9	Dimethyl(nitroso)amine	2020-0377826	Negative	Acetone	Pre-Incubation	TA1537	Test.Article	500	ug.plate	50	26	No	No	Yes	30	Rat	Phenobarbital.5.6.Benzoflavone	10	98	Yes	No	2022-02-01	NAN
GSK	Ames-3150	29	3	62-75-9	Dimethyl(nitroso)amine	2020-0377826	Negative	Acetone	Pre-Incubation	TA1537	Test.Article	500	ug.plate	50	26	No	No	Yes	30	Rat	Phenobarbital.5.6.Benzoflavone	10	98	Yes	No	2022-02-01	NAN
GSK	Ames-3150	29	1	62-75-9	Dimethyl(nitroso)amine	2020-0377826	Negative	Acetone	Pre-Incubation	TA1537	Test.Article	1500	ug.plate	50	23	No	No	Yes	30	Rat	Phenobarbital.5.6.Benzoflavone	10	98	Yes	No	2022-02-01	NAN
GSK	Ames-3150	29	2	62-75-9	Dimethyl(nitroso)amine	2020-0377826	Negative	Acetone	Pre-Incubation	TA1537	Test.Article	1500	ug.plate	50	29	No	No	Yes	30	Rat	Phenobarbital.5.6.Benzoflavone	10	98	Yes	No	2022-02-01	NAN
GSK	Ames-3150	29	3	62-75-9	Dimethyl(nitroso)amine	2020-0377826	Negative	Acetone	Pre-Incubation	TA1537	Test.Article	1500	ug.plate	50	31	No	No	Yes	30	Rat	Phenobarbital.5.6.Benzoflavone	10	98	Yes	No	2022-02-01	NAN
GSK	Ames-3150	29	1	62-75-9	Dimethyl(nitroso)amine	2020-0377826	Negative	Acetone	Pre-Incubation	TA1537	Test.Article	2500	ug.plate	50	28	No	No	Yes	30	Rat	Phenobarbital.5.6.Benzoflavone	10	98	Yes	No	2022-02-01	NAN
GSK	Ames-3150	29	2	62-75-9	Dimethyl(nitroso)amine	2020-0377826	Negative	Acetone	Pre-Incubation	TA1537	Test.Article	2500	ug.plate	50	24	No	No	Yes	30	Rat	Phenobarbital.5.6.Benzoflavone	10	98	Yes	No	2022-02-01	NAN
GSK	Ames-3150	29	3	62-75-9	Dimethyl(nitroso)amine	2020-0377826	Negative	Acetone	Pre-Incubation	TA1537	Test.Article	2500	ug.plate	50	26	No	No	Yes	30	Rat	Phenobarbital.5.6.Benzoflavone	10	98	Yes	No	2022-02-01	NAN
GSK	Ames-3150	29	1	62-75-9	Dimethyl(nitroso)amine	2020-0377826	Negative	Acetone	Pre-Incubation	TA1537	Test.Article	5000	ug.plate	50	20	No	No	Yes	30	Rat	Phenobarbital.5.6.Benzoflavone	10	98	Yes	No	2022-02-01	NAN
GSK	Ames-3150	29	2	62-75-9	Dimethyl(nitroso)amine	2020-0377826	Negative	Acetone	Pre-Incubation	TA1537	Test.Article	5000	ug.plate	50	20	No	No	Yes	30	Rat	Phenobarbital.5.6.Benzoflavone	10	98	Yes	No	2022-02-01	NAN
GSK	Ames-3150	29	3	62-75-9	Dimethyl(nitroso)amine	2020-0377826	Negative	Acetone	Pre-Incubation	TA1537	Test.Article	5000	ug.plate	50	24	No	No	Yes	30	Rat	Phenobarbital.5.6.Benzoflavone	10	98	Yes	No	2022-02-01	NAN
GSK	Ames-3150	29	1	62-75-9	Dimethyl(nitroso)amine	NAN	Negative	Acetone	Pre-Incubation	TA98	Vehicle.Control	0	ug.plate	50	26	No	No	Yes	30	Rat	Phenobarbital.5.6.Benzoflavone	10	98	Yes	No	2022-02-01	NAN
GSK	Ames-3150	29	2	62-75-9	Dimethyl(nitroso)amine	NAN	Negative	Acetone	Pre-Incubation	TA98	Vehicle.Control	0	ug.plate	50	34	No	No	Yes	30	Rat	Phenobarbital.5.6.Benzoflavone	10	98	Yes	No	2022-02-01	NAN
GSK	Ames-3150	29	3	62-75-9	Dimethyl(nitroso)amine	NAN	Negative	Acetone	Pre-Incubation	TA98	Vehicle.Control	0	ug.plate	50	28	No	No	Yes	30	Rat	Phenobarbital.5.6.Benzoflavone	10	98	Yes	No	2022-02-01	NAN
GSK	Ames-3150	29	4	62-75-9	Dimethyl(nitroso)amine	NAN	Negative	Acetone	Pre-Incubation	TA98	Vehicle.Control	0	ug.plate	50	43	No	No	Yes	30	Rat	Phenobarbital.5.6.Benzoflavone	10	98	Yes	No	2022-02-01	NAN
GSK	Ames-3150	29	5	62-75-9	Dimethyl(nitroso)amine	NAN	Negative	Acetone	Pre-Incubation	TA98	Vehicle.Control	0	ug.plate	50	34	No	No	Yes	30	Rat	Phenobarbital.5.6.Benzoflavone	10	98	Yes	No	2022-02-01	NAN
GSK	Ames-3150	29	6	62-75-9	Dimethyl(nitroso)amine	NAN	Negative	Acetone	Pre-Incubation	TA98	Vehicle.Control	0	ug.plate	50	31	No	No	Yes	30	Rat	Phenobarbital.5.6.Benzoflavone	10	98	Yes	No	2022-02-01	NAN
GSK	Ames-3150	29	1	62-75-9	Dimethyl(nitroso)amine	2020-0377826	Negative	Acetone	Pre-Incubation	TA98	Test.Article	50	ug.plate	50	36	No	No	Yes	30	Rat	Phenobarbital.5.6.Benzoflavone	10	98	Yes	No	2022-02-01	NAN
GSK	Ames-3150	29	2	62-75-9	Dimethyl(nitroso)amine	2020-0377826	Negative	Acetone	Pre-Incubation	TA98	Test.Article	50	ug.plate	50	50	No	No	Yes	30	Rat	Phenobarbital.5.6.Benzoflavone	10	98	Yes	No	2022-02-01	NAN
GSK	Ames-3150	29	3	62-75-9	Dimethyl(nitroso)amine	2020-0377826	Negative	Acetone	Pre-Incubation	TA98	Test.Article	50	ug.plate	50	34	No	No	Yes	30	Rat	Phenobarbital.5.6.Benzoflavone	10	98	Yes	No	2022-02-01	NAN
GSK	Ames-3150	29	1	62-75-9	Dimethyl(nitroso)amine	2020-0377826	Negative	Acetone	Pre-Incubation	TA98	Test.Article	150	ug.plate	50	35	No	No	Yes	30	Rat	Phenobarbital.5.6.Benzoflavone	10	98	Yes	No	2022-02-01	NAN
GSK	Ames-3150	29	2	62-75-9	Dimethyl(nitroso)amine	2020-0377826	Negative	Acetone	Pre-Incubation	TA98	Test.Article	150	ug.plate	50	43	No	No	Yes	30	Rat	Phenobarbital.5.6.Benzoflavone	10	98	Yes	No	2022-02-01	NAN
GSK	Ames-3150	29	3	62-75-9	Dimethyl(nitroso)amine	2020-0377826	Negative	Acetone	Pre-Incubation	TA98	Test.Article	150	ug.plate	50	33	No	No	Yes	30	Rat	Phenobarbital.5.6.Benzoflavone	10	98	Yes	No	2022-02-01	NAN
GSK	Ames-3150	29	1	62-75-9	Dimethyl(nitroso)amine	2020-0377826	Negative	Acetone	Pre-Incubation	TA98	Test.Article	500	ug.plate	50	31	No	No	Yes	30	Rat	Phenobarbital.5.6.Benzoflavone	10	98	Yes	No	2022-02-01	NAN
GSK	Ames-3150	29	2	62-75-9	Dimethyl(nitroso)amine	2020-0377826	Negative	Acetone	Pre-Incubation	TA98	Test.Article	500	ug.plate	50	38	No	No	Yes	30	Rat	Phenobarbital.5.6.Benzoflavone	10	98	Yes	No	2022-02-01	NAN
GSK	Ames-3150	29	3	62-75-9	Dimethyl(nitroso)amine	2020-0377826	Negative	Acetone	Pre-Incubation	TA98	Test.Article	500	ug.plate	50	44	No	No	Yes	30	Rat	Phenobarbital.5.6.Benzoflavone	10	98	Yes	No	2022-02-01	NAN
GSK	Ames-3150	29	1	62-75-9	Dimethyl(nitroso)amine	2020-0377826	Negative	Acetone	Pre-Incubation	TA98	Test.Article	1500	ug.plate	50	41	No	No	Yes	30	Rat	Phenobarbital.5.6.Benzoflavone	10	98	Yes	No	2022-02-01	NAN
GSK	Ames-3150	29	2	62-75-9	Dimethyl(nitroso)amine	2020-0377826	Negative	Acetone	Pre-Incubation	TA98	Test.Article	1500	ug.plate	50	39	No	No	Yes	30	Rat	Phenobarbital.5.6.Benzoflavone	10	98	Yes	No	2022-02-01	NAN
GSK	Ames-3150	29	3	62-75-9	Dimethyl(nitroso)amine	2020-0377826	Negative	Acetone	Pre-Incubation	TA98	Test.Article	1500	ug.plate	50	50	No	No	Yes	30	Rat	Phenobarbital.5.6.Benzoflavone	10	98	Yes	No	2022-02-01	NAN
GSK	Ames-3150	29	1	62-75-9	Dimethyl(nitroso)amine	2020-0377826	Negative	Acetone	Pre-Incubation	TA98	Test.Article	2500	ug.plate	50	44	No	No	Yes	30	Rat	Phenobarbital.5.6.Benzoflavone	10	98	Yes	No	2022-02-01	NAN
GSK	Ames-3150	29	2	62-75-9	Dimethyl(nitroso)amine	2020-0377826	Negative	Acetone	Pre-Incubation	TA98	Test.Article	2500	ug.plate	50	36	No	No	Yes	30	Rat	Phenobarbital.5.6.Benzoflavone	10	98	Yes	No	2022-02-01	NAN
GSK	Ames-3150	29	3	62-75-9	Dimethyl(nitroso)amine	2020-0377826	Negative	Acetone	Pre-Incubation	TA98	Test.Article	2500	ug.plate	50	30	No	No	Yes	30	Rat	Phenobarbital.5.6.Benzoflavone	10	98	Yes	No	2022-02-01	NAN
GSK	Ames-3150	29	1	62-75-9	Dimethyl(nitroso)amine	2020-0377826	Negative	Acetone	Pre-Incubation	TA98	Test.Article	5000	ug.plate	50	28	No	No	Yes	30	Rat	Phenobarbital.5.6.Benzoflavone	10	98	Yes	No	2022-02-01	NAN
GSK	Ames-3150	29	2	62-75-9	Dimethyl(nitroso)amine	2020-0377826	Negative	Acetone	Pre-Incubation	TA98	Test.Article	5000	ug.plate	50	31	No	No	Yes	30	Rat	Phenobarbital.5.6.Benzoflavone	10	98	Yes	No	2022-02-01	NAN
GSK	Ames-3150	29	3	62-75-9	Dimethyl(nitroso)amine	2020-0377826	Negative	Acetone	Pre-Incubation	TA98	Test.Article	5000	ug.plate	50	31	No	No	Yes	30	Rat	Phenobarbital.5.6.Benzoflavone	10	98	Yes	No	2022-02-01	NAN
GSK	Ames-3150	29	1	62-75-9	Dimethyl(nitroso)amine	NAN	Negative	Acetone	Pre-Incubation	WP2uvrA.pKM101	Vehicle.Control	0	ug.plate	50	260	No	No	Yes	30	Rat	Phenobarbital.5.6.Benzoflavone	10	98	Yes	No	2022-02-01	NAN
GSK	Ames-3150	29	2	62-75-9	Dimethyl(nitroso)amine	NAN	Negative	Acetone	Pre-Incubation	WP2uvrA.pKM101	Vehicle.Control	0	ug.plate	50	241	No	No	Yes	30	Rat	Phenobarbital.5.6.Benzoflavone	10	98	Yes	No	2022-02-01	NAN
GSK	Ames-3150	29	3	62-75-9	Dimethyl(nitroso)amine	NAN	Negative	Acetone	Pre-Incubation	WP2uvrA.pKM101	Vehicle.Control	0	ug.plate	50	246	No	No	Yes	30	Rat	Phenobarbital.5.6.Benzoflavone	10	98	Yes	No	2022-02-01	NAN
GSK	Ames-3150	29	4	62-75-9	Dimethyl(nitroso)amine	NAN	Negative	Acetone	Pre-Incubation	WP2uvrA.pKM101	Vehicle.Control	0	ug.plate	50	251	No	No	Yes	30	Rat	Phenobarbital.5.6.Benzoflavone	10	98	Yes	No	2022-02-01	NAN
GSK	Ames-3150	29	5	62-75-9	Dimethyl(nitroso)amine	NAN	Negative	Acetone	Pre-Incubation	WP2uvrA.pKM101	Vehicle.Control	0	ug.plate	50	271	No	No	Yes	30	Rat	Phenobarbital.5.6.Benzoflavone	10	98	Yes	No	2022-02-01	NAN
GSK	Ames-3150	29	6	62-75-9	Dimethyl(nitroso)amine	NAN	Negative	Acetone	Pre-Incubation	WP2uvrA.pKM101	Vehicle.Control	0	ug.plate	50	225	No	No	Yes	30	Rat	Phenobarbital.5.6.Benzoflavone	10	98	Yes	No	2022-02-01	NAN
GSK	Ames-3150	29	1	62-75-9	Dimethyl(nitroso)amine	2020-0377826	Negative	Acetone	Pre-Incubation	WP2uvrA.pKM101	Test.Article	50	ug.plate	50	271	No	No	Yes	30	Rat	Phenobarbital.5.6.Benzoflavone	10	98	Yes	No	2022-02-01	NAN
GSK	Ames-3150	29	2	62-75-9	Dimethyl(nitroso)amine	2020-0377826	Negative	Acetone	Pre-Incubation	WP2uvrA.pKM101	Test.Article	50	ug.plate	50	309	No	No	Yes	30	Rat	Phenobarbital.5.6.Benzoflavone	10	98	Yes	No	2022-02-01	NAN
GSK	Ames-3150	29	3	62-75-9	Dimethyl(nitroso)amine	2020-0377826	Negative	Acetone	Pre-Incubation	WP2uvrA.pKM101	Test.Article	50	ug.plate	50	294	No	No	Yes	30	Rat	Phenobarbital.5.6.Benzoflavone	10	98	Yes	No	2022-02-01	NAN
GSK	Ames-3150	29	1	62-75-9	Dimethyl(nitroso)amine	2020-0377826	Negative	Acetone	Pre-Incubation	WP2uvrA.pKM101	Test.Article	150	ug.plate	50	265	No	No	Yes	30	Rat	Phenobarbital.5.6.Benzoflavone	10	98	Yes	No	2022-02-01	NAN
GSK	Ames-3150	29	2	62-75-9	Dimethyl(nitroso)amine	2020-0377826	Negative	Acetone	Pre-Incubation	WP2uvrA.pKM101	Test.Article	150	ug.plate	50	283	No	No	Yes	30	Rat	Phenobarbital.5.6.Benzoflavone	10	98	Yes	No	2022-02-01	NAN
GSK	Ames-3150	29	3	62-75-9	Dimethyl(nitroso)amine	2020-0377826	Negative	Acetone	Pre-Incubation	WP2uvrA.pKM101	Test.Article	150	ug.plate	50	236	No	No	Yes	30	Rat	Phenobarbital.5.6.Benzoflavone	10	98	Yes	No	2022-02-01	NAN
GSK	Ames-3150	29	1	62-75-9	Dimethyl(nitroso)amine	2020-0377826	Negative	Acetone	Pre-Incubation	WP2uvrA.pKM101	Test.Article	500	ug.plate	50	239	No	No	Yes	30	Rat	Phenobarbital.5.6.Benzoflavone	10	98	Yes	No	2022-02-01	NAN
GSK	Ames-3150	29	2	62-75-9	Dimethyl(nitroso)amine	2020-0377826	Negative	Acetone	Pre-Incubation	WP2uvrA.pKM101	Test.Article	500	ug.plate	50	268	No	No	Yes	30	Rat	Phenobarbital.5.6.Benzoflavone	10	98	Yes	No	2022-02-01	NAN
GSK	Ames-3150	29	3	62-75-9	Dimethyl(nitroso)amine	2020-0377826	Negative	Acetone	Pre-Incubation	WP2uvrA.pKM101	Test.Article	500	ug.plate	50	279	No	No	Yes	30	Rat	Phenobarbital.5.6.Benzoflavone	10	98	Yes	No	2022-02-01	NAN
GSK	Ames-3150	29	1	62-75-9	Dimethyl(nitroso)amine	2020-0377826	Negative	Acetone	Pre-Incubation	WP2uvrA.pKM101	Test.Article	1500	ug.plate	50	239	No	No	Yes	30	Rat	Phenobarbital.5.6.Benzoflavone	10	98	Yes	No	2022-02-01	NAN
GSK	Ames-3150	29	2	62-75-9	Dimethyl(nitroso)amine	2020-0377826	Negative	Acetone	Pre-Incubation	WP2uvrA.pKM101	Test.Article	1500	ug.plate	50	250	No	No	Yes	30	Rat	Phenobarbital.5.6.Benzoflavone	10	98	Yes	No	2022-02-01	NAN
GSK	Ames-3150	29	3	62-75-9	Dimethyl(nitroso)amine	2020-0377826	Negative	Acetone	Pre-Incubation	WP2uvrA.pKM101	Test.Article	1500	ug.plate	50	236	No	No	Yes	30	Rat	Phenobarbital.5.6.Benzoflavone	10	98	Yes	No	2022-02-01	NAN
GSK	Ames-3150	29	1	62-75-9	Dimethyl(nitroso)amine	2020-0377826	Negative	Acetone	Pre-Incubation	WP2uvrA.pKM101	Test.Article	2500	ug.plate	50	249	No	No	Yes	30	Rat	Phenobarbital.5.6.Benzoflavone	10	98	Yes	No	2022-02-01	NAN
GSK	Ames-3150	29	2	62-75-9	Dimethyl(nitroso)amine	2020-0377826	Negative	Acetone	Pre-Incubation	WP2uvrA.pKM101	Test.Article	2500	ug.plate	50	256	No	No	Yes	30	Rat	Phenobarbital.5.6.Benzoflavone	10	98	Yes	No	2022-02-01	NAN
GSK	Ames-3150	29	3	62-75-9	Dimethyl(nitroso)amine	2020-0377826	Negative	Acetone	Pre-Incubation	WP2uvrA.pKM101	Test.Article	2500	ug.plate	50	266	No	No	Yes	30	Rat	Phenobarbital.5.6.Benzoflavone	10	98	Yes	No	2022-02-01	NAN
GSK	Ames-3150	29	1	62-75-9	Dimethyl(nitroso)amine	2020-0377826	Negative	Acetone	Pre-Incubation	WP2uvrA.pKM101	Test.Article	5000	ug.plate	50	226	No	No	Yes	30	Rat	Phenobarbital.5.6.Benzoflavone	10	98	Yes	No	2022-02-01	NAN
GSK	Ames-3150	29	2	62-75-9	Dimethyl(nitroso)amine	2020-0377826	Negative	Acetone	Pre-Incubation	WP2uvrA.pKM101	Test.Article	5000	ug.plate	50	278	No	No	Yes	30	Rat	Phenobarbital.5.6.Benzoflavone	10	98	Yes	No	2022-02-01	NAN
GSK	Ames-3150	29	3	62-75-9	Dimethyl(nitroso)amine	2020-0377826	Negative	Acetone	Pre-Incubation	WP2uvrA.pKM101	Test.Article	5000	ug.plate	50	260	No	No	Yes	30	Rat	Phenobarbital.5.6.Benzoflavone	10	98	Yes	No	2022-02-01	NAN
GSK	Ames-3150	29	1	613-13-8	2-aminoanthracene	NAN	Positive	DMSO	Pre-Incubation	TA100	Positive.Control	5	ug.plate	100	2488	No	No	Yes	30	Rat	Phenobarbital.5.6.Benzoflavone	10	98	Yes	No	2022-02-01	NAN
GSK	Ames-3150	29	2	613-13-8	2-aminoanthracene	NAN	Positive	DMSO	Pre-Incubation	TA100	Positive.Control	5	ug.plate	100	3168	No	No	Yes	30	Rat	Phenobarbital.5.6.Benzoflavone	10	98	Yes	No	2022-02-01	NAN
GSK	Ames-3150	29	1	613-13-8	2-aminoanthracene	NAN	Positive	DMSO	Pre-Incubation	TA1535	Positive.Control	5	ug.plate	100	269	No	No	Yes	30	Rat	Phenobarbital.5.6.Benzoflavone	10	98	Yes	No	2022-02-01	NAN
GSK	Ames-3150	29	2	613-13-8	2-aminoanthracene	NAN	Positive	DMSO	Pre-Incubation	TA1535	Positive.Control	5	ug.plate	100	225	No	No	Yes	30	Rat	Phenobarbital.5.6.Benzoflavone	10	98	Yes	No	2022-02-01	NAN
GSK	Ames-3150	29	1	613-13-8	2-aminoanthracene	NAN	Positive	DMSO	Pre-Incubation	TA1537	Positive.Control	5	ug.plate	100	170	No	No	Yes	30	Rat	Phenobarbital.5.6.Benzoflavone	10	98	Yes	No	2022-02-01	NAN
GSK	Ames-3150	29	2	613-13-8	2-aminoanthracene	NAN	Positive	DMSO	Pre-Incubation	TA1537	Positive.Control	5	ug.plate	100	278	No	No	Yes	30	Rat	Phenobarbital.5.6.Benzoflavone	10	98	Yes	No	2022-02-01	NAN
GSK	Ames-3150	29	1	50-32-8	Benzo-a-pyrene	NAN	Positive	DMSO	Pre-Incubation	TA98	Positive.Control	10	ug.plate	100	167	No	No	Yes	30	Rat	Phenobarbital.5.6.Benzoflavone	10	98	Yes	No	2022-02-01	NAN
GSK	Ames-3150	29	2	50-32-8	Benzo-a-pyrene	NAN	Positive	DMSO	Pre-Incubation	TA98	Positive.Control	10	ug.plate	100	161	No	No	Yes	30	Rat	Phenobarbital.5.6.Benzoflavone	10	98	Yes	No	2022-02-01	NAN
GSK	Ames-3150	29	1	613-13-8	2-aminoanthracene	NAN	Positive	DMSO	Pre-Incubation	WP2uvrA.pKM101	Positive.Control	10	ug.plate	100	2051	No	No	Yes	30	Rat	Phenobarbital.5.6.Benzoflavone	10	98	Yes	No	2022-02-01	NAN
GSK	Ames-3150	29	2	613-13-8	2-aminoanthracene	NAN	Positive	DMSO	Pre-Incubation	WP2uvrA.pKM101	Positive.Control	10	ug.plate	100	1884	No	No	Yes	30	Rat	Phenobarbital.5.6.Benzoflavone	10	98	Yes	No	2022-02-01	NAN
GSK	Ames-3150	31	1	62-75-9	Dimethyl(nitroso)amine	NAN	Negative	Acetone	Pre-Incubation	TA100	Vehicle.Control	0	ug.plate	50	166	No	No	Yes	30	Hamster	Aroclor	10	98	Yes	No	2022-03-28	NAN
GSK	Ames-3150	31	2	62-75-9	Dimethyl(nitroso)amine	NAN	Negative	Acetone	Pre-Incubation	TA100	Vehicle.Control	0	ug.plate	50	128	No	No	Yes	30	Hamster	Aroclor	10	98	Yes	No	2022-03-28	NAN
GSK	Ames-3150	31	3	62-75-9	Dimethyl(nitroso)amine	NAN	Negative	Acetone	Pre-Incubation	TA100	Vehicle.Control	0	ug.plate	50	134	No	No	Yes	30	Hamster	Aroclor	10	98	Yes	No	2022-03-28	NAN
GSK	Ames-3150	31	4	62-75-9	Dimethyl(nitroso)amine	NAN	Negative	Acetone	Pre-Incubation	TA100	Vehicle.Control	0	ug.plate	50	151	No	No	Yes	30	Hamster	Aroclor	10	98	Yes	No	2022-03-28	NAN
GSK	Ames-3150	31	5	62-75-9	Dimethyl(nitroso)amine	NAN	Negative	Acetone	Pre-Incubation	TA100	Vehicle.Control	0	ug.plate	50	136	No	No	Yes	30	Hamster	Aroclor	10	98	Yes	No	2022-03-28	NAN
GSK	Ames-3150	31	6	62-75-9	Dimethyl(nitroso)amine	NAN	Negative	Acetone	Pre-Incubation	TA100	Vehicle.Control	0	ug.plate	50	144	No	No	Yes	30	Hamster	Aroclor	10	98	Yes	No	2022-03-28	NAN
GSK	Ames-3150	31	1	62-75-9	Dimethyl(nitroso)amine	2020-0377826	Positive	Acetone	Pre-Incubation	TA100	Test.Article	50	ug.plate	50	132	No	No	Yes	30	Hamster	Aroclor	10	98	Yes	No	2022-03-28	NAN
GSK	Ames-3150	31	2	62-75-9	Dimethyl(nitroso)amine	2020-0377826	Positive	Acetone	Pre-Incubation	TA100	Test.Article	50	ug.plate	50	131	No	No	Yes	30	Hamster	Aroclor	10	98	Yes	No	2022-03-28	NAN
GSK	Ames-3150	31	3	62-75-9	Dimethyl(nitroso)amine	2020-0377826	Positive	Acetone	Pre-Incubation	TA100	Test.Article	50	ug.plate	50	137	No	No	Yes	30	Hamster	Aroclor	10	98	Yes	No	2022-03-28	NAN
GSK	Ames-3150	31	1	62-75-9	Dimethyl(nitroso)amine	2020-0377826	Positive	Acetone	Pre-Incubation	TA100	Test.Article	150	ug.plate	50	158	No	No	Yes	30	Hamster	Aroclor	10	98	Yes	No	2022-03-28	NAN
GSK	Ames-3150	31	2	62-75-9	Dimethyl(nitroso)amine	2020-0377826	Positive	Acetone	Pre-Incubation	TA100	Test.Article	150	ug.plate	50	148	No	No	Yes	30	Hamster	Aroclor	10	98	Yes	No	2022-03-28	NAN
GSK	Ames-3150	31	3	62-75-9	Dimethyl(nitroso)amine	2020-0377826	Positive	Acetone	Pre-Incubation	TA100	Test.Article	150	ug.plate	50	160	No	No	Yes	30	Hamster	Aroclor	10	98	Yes	No	2022-03-28	NAN
GSK	Ames-3150	31	1	62-75-9	Dimethyl(nitroso)amine	2020-0377826	Positive	Acetone	Pre-Incubation	TA100	Test.Article	500	ug.plate	50	180	No	No	Yes	30	Hamster	Aroclor	10	98	Yes	No	2022-03-28	NAN
GSK	Ames-3150	31	2	62-75-9	Dimethyl(nitroso)amine	2020-0377826	Positive	Acetone	Pre-Incubation	TA100	Test.Article	500	ug.plate	50	133	No	No	Yes	30	Hamster	Aroclor	10	98	Yes	No	2022-03-28	NAN
GSK	Ames-3150	31	3	62-75-9	Dimethyl(nitroso)amine	2020-0377826	Positive	Acetone	Pre-Incubation	TA100	Test.Article	500	ug.plate	50	201	No	No	Yes	30	Hamster	Aroclor	10	98	Yes	No	2022-03-28	NAN
GSK	Ames-3150	31	1	62-75-9	Dimethyl(nitroso)amine	2020-0377826	Positive	Acetone	Pre-Incubation	TA100	Test.Article	1500	ug.plate	50	237	No	No	Yes	30	Hamster	Aroclor	10	98	Yes	No	2022-03-28	NAN
GSK	Ames-3150	31	2	62-75-9	Dimethyl(nitroso)amine	2020-0377826	Positive	Acetone	Pre-Incubation	TA100	Test.Article	1500	ug.plate	50	226	No	No	Yes	30	Hamster	Aroclor	10	98	Yes	No	2022-03-28	NAN
GSK	Ames-3150	31	3	62-75-9	Dimethyl(nitroso)amine	2020-0377826	Positive	Acetone	Pre-Incubation	TA100	Test.Article	1500	ug.plate	50	263	No	No	Yes	30	Hamster	Aroclor	10	98	Yes	No	2022-03-28	NAN
GSK	Ames-3150	31	1	62-75-9	Dimethyl(nitroso)amine	2020-0377826	Positive	Acetone	Pre-Incubation	TA100	Test.Article	2500	ug.plate	50	299	No	No	Yes	30	Hamster	Aroclor	10	98	Yes	No	2022-03-28	NAN
GSK	Ames-3150	31	2	62-75-9	Dimethyl(nitroso)amine	2020-0377826	Positive	Acetone	Pre-Incubation	TA100	Test.Article	2500	ug.plate	50	265	No	No	Yes	30	Hamster	Aroclor	10	98	Yes	No	2022-03-28	NAN
GSK	Ames-3150	31	3	62-75-9	Dimethyl(nitroso)amine	2020-0377826	Positive	Acetone	Pre-Incubation	TA100	Test.Article	2500	ug.plate	50	236	No	No	Yes	30	Hamster	Aroclor	10	98	Yes	No	2022-03-28	NAN
GSK	Ames-3150	31	1	62-75-9	Dimethyl(nitroso)amine	2020-0377826	Positive	Acetone	Pre-Incubation	TA100	Test.Article	5000	ug.plate	50	411	No	No	Yes	30	Hamster	Aroclor	10	98	Yes	No	2022-03-28	NAN
GSK	Ames-3150	31	2	62-75-9	Dimethyl(nitroso)amine	2020-0377826	Positive	Acetone	Pre-Incubation	TA100	Test.Article	5000	ug.plate	50	342	No	No	Yes	30	Hamster	Aroclor	10	98	Yes	No	2022-03-28	NAN
GSK	Ames-3150	31	3	62-75-9	Dimethyl(nitroso)amine	2020-0377826	Positive	Acetone	Pre-Incubation	TA100	Test.Article	5000	ug.plate	50	320	No	No	Yes	30	Hamster	Aroclor	10	98	Yes	No	2022-03-28	NAN
GSK	Ames-3150	31	1	62-75-9	Dimethyl(nitroso)amine	NAN	Negative	Acetone	Pre-Incubation	TA1535	Vehicle.Control	0	ug.plate	50	15	No	No	Yes	30	Hamster	Aroclor	10	98	Yes	No	2022-03-28	NAN
GSK	Ames-3150	31	2	62-75-9	Dimethyl(nitroso)amine	NAN	Negative	Acetone	Pre-Incubation	TA1535	Vehicle.Control	0	ug.plate	50	10	Yes	No	Yes	30	Hamster	Aroclor	10	98	Yes	No	2022-03-28	NAN
GSK	Ames-3150	31	3	62-75-9	Dimethyl(nitroso)amine	NAN	Negative	Acetone	Pre-Incubation	TA1535	Vehicle.Control	0	ug.plate	50	10	No	No	Yes	30	Hamster	Aroclor	10	98	Yes	No	2022-03-28	NAN
GSK	Ames-3150	31	4	62-75-9	Dimethyl(nitroso)amine	NAN	Negative	Acetone	Pre-Incubation	TA1535	Vehicle.Control	0	ug.plate	50	10	No	No	Yes	30	Hamster	Aroclor	10	98	Yes	No	2022-03-28	NAN
GSK	Ames-3150	31	5	62-75-9	Dimethyl(nitroso)amine	NAN	Negative	Acetone	Pre-Incubation	TA1535	Vehicle.Control	0	ug.plate	50	11	No	No	Yes	30	Hamster	Aroclor	10	98	Yes	No	2022-03-28	NAN
GSK	Ames-3150	31	6	62-75-9	Dimethyl(nitroso)amine	NAN	Negative	Acetone	Pre-Incubation	TA1535	Vehicle.Control	0	ug.plate	50	15	No	No	Yes	30	Hamster	Aroclor	10	98	Yes	No	2022-03-28	NAN
GSK	Ames-3150	31	1	62-75-9	Dimethyl(nitroso)amine	2020-0377826	Positive	Acetone	Pre-Incubation	TA1535	Test.Article	50	ug.plate	50	16	No	No	Yes	30	Hamster	Aroclor	10	98	Yes	No	2022-03-28	NAN
GSK	Ames-3150	31	2	62-75-9	Dimethyl(nitroso)amine	2020-0377826	Positive	Acetone	Pre-Incubation	TA1535	Test.Article	50	ug.plate	50	21	No	No	Yes	30	Hamster	Aroclor	10	98	Yes	No	2022-03-28	NAN
GSK	Ames-3150	31	3	62-75-9	Dimethyl(nitroso)amine	2020-0377826	Positive	Acetone	Pre-Incubation	TA1535	Test.Article	50	ug.plate	50	24	No	No	Yes	30	Hamster	Aroclor	10	98	Yes	No	2022-03-28	NAN
GSK	Ames-3150	31	1	62-75-9	Dimethyl(nitroso)amine	2020-0377826	Positive	Acetone	Pre-Incubation	TA1535	Test.Article	150	ug.plate	50	19	No	No	Yes	30	Hamster	Aroclor	10	98	Yes	No	2022-03-28	NAN
GSK	Ames-3150	31	2	62-75-9	Dimethyl(nitroso)amine	2020-0377826	Positive	Acetone	Pre-Incubation	TA1535	Test.Article	150	ug.plate	50	23	No	No	Yes	30	Hamster	Aroclor	10	98	Yes	No	2022-03-28	NAN
GSK	Ames-3150	31	3	62-75-9	Dimethyl(nitroso)amine	2020-0377826	Positive	Acetone	Pre-Incubation	TA1535	Test.Article	150	ug.plate	50	16	No	No	Yes	30	Hamster	Aroclor	10	98	Yes	No	2022-03-28	NAN
GSK	Ames-3150	31	1	62-75-9	Dimethyl(nitroso)amine	2020-0377826	Positive	Acetone	Pre-Incubation	TA1535	Test.Article	500	ug.plate	50	24	No	No	Yes	30	Hamster	Aroclor	10	98	Yes	No	2022-03-28	NAN
GSK	Ames-3150	31	2	62-75-9	Dimethyl(nitroso)amine	2020-0377826	Positive	Acetone	Pre-Incubation	TA1535	Test.Article	500	ug.plate	50	25	No	No	Yes	30	Hamster	Aroclor	10	98	Yes	No	2022-03-28	NAN
GSK	Ames-3150	31	3	62-75-9	Dimethyl(nitroso)amine	2020-0377826	Positive	Acetone	Pre-Incubation	TA1535	Test.Article	500	ug.plate	50	13	No	No	Yes	30	Hamster	Aroclor	10	98	Yes	No	2022-03-28	NAN
GSK	Ames-3150	31	1	62-75-9	Dimethyl(nitroso)amine	2020-0377826	Positive	Acetone	Pre-Incubation	TA1535	Test.Article	1500	ug.plate	50	30	No	No	Yes	30	Hamster	Aroclor	10	98	Yes	No	2022-03-28	NAN
GSK	Ames-3150	31	2	62-75-9	Dimethyl(nitroso)amine	2020-0377826	Positive	Acetone	Pre-Incubation	TA1535	Test.Article	1500	ug.plate	50	29	No	No	Yes	30	Hamster	Aroclor	10	98	Yes	No	2022-03-28	NAN
GSK	Ames-3150	31	3	62-75-9	Dimethyl(nitroso)amine	2020-0377826	Positive	Acetone	Pre-Incubation	TA1535	Test.Article	1500	ug.plate	50	29	No	No	Yes	30	Hamster	Aroclor	10	98	Yes	No	2022-03-28	NAN
GSK	Ames-3150	31	1	62-75-9	Dimethyl(nitroso)amine	2020-0377826	Positive	Acetone	Pre-Incubation	TA1535	Test.Article	2500	ug.plate	50	54	No	No	Yes	30	Hamster	Aroclor	10	98	Yes	No	2022-03-28	NAN
GSK	Ames-3150	31	2	62-75-9	Dimethyl(nitroso)amine	2020-0377826	Positive	Acetone	Pre-Incubation	TA1535	Test.Article	2500	ug.plate	50	46	No	No	Yes	30	Hamster	Aroclor	10	98	Yes	No	2022-03-28	NAN
GSK	Ames-3150	31	3	62-75-9	Dimethyl(nitroso)amine	2020-0377826	Positive	Acetone	Pre-Incubation	TA1535	Test.Article	2500	ug.plate	50	36	No	No	Yes	30	Hamster	Aroclor	10	98	Yes	No	2022-03-28	NAN
GSK	Ames-3150	31	1	62-75-9	Dimethyl(nitroso)amine	2020-0377826	Positive	Acetone	Pre-Incubation	TA1535	Test.Article	5000	ug.plate	50	62	No	No	Yes	30	Hamster	Aroclor	10	98	Yes	No	2022-03-28	NAN
GSK	Ames-3150	31	2	62-75-9	Dimethyl(nitroso)amine	2020-0377826	Positive	Acetone	Pre-Incubation	TA1535	Test.Article	5000	ug.plate	50	49	No	No	Yes	30	Hamster	Aroclor	10	98	Yes	No	2022-03-28	NAN
GSK	Ames-3150	31	3	62-75-9	Dimethyl(nitroso)amine	2020-0377826	Positive	Acetone	Pre-Incubation	TA1535	Test.Article	5000	ug.plate	50	44	No	No	Yes	30	Hamster	Aroclor	10	98	Yes	No	2022-03-28	NAN
GSK	Ames-3150	31	1	62-75-9	Dimethyl(nitroso)amine	NAN	Negative	Acetone	Pre-Incubation	TA1537	Vehicle.Control	0	ug.plate	50	11	Yes	No	Yes	30	Hamster	Aroclor	10	98	Yes	No	2022-03-28	NAN
GSK	Ames-3150	31	2	62-75-9	Dimethyl(nitroso)amine	NAN	Negative	Acetone	Pre-Incubation	TA1537	Vehicle.Control	0	ug.plate	50	6	Yes	No	Yes	30	Hamster	Aroclor	10	98	Yes	No	2022-03-28	NAN
GSK	Ames-3150	31	3	62-75-9	Dimethyl(nitroso)amine	NAN	Negative	Acetone	Pre-Incubation	TA1537	Vehicle.Control	0	ug.plate	50	10	No	No	Yes	30	Hamster	Aroclor	10	98	Yes	No	2022-03-28	NAN
GSK	Ames-3150	31	4	62-75-9	Dimethyl(nitroso)amine	NAN	Negative	Acetone	Pre-Incubation	TA1537	Vehicle.Control	0	ug.plate	50	15	No	No	Yes	30	Hamster	Aroclor	10	98	Yes	No	2022-03-28	NAN
GSK	Ames-3150	31	5	62-75-9	Dimethyl(nitroso)amine	NAN	Negative	Acetone	Pre-Incubation	TA1537	Vehicle.Control	0	ug.plate	50	14	No	No	Yes	30	Hamster	Aroclor	10	98	Yes	No	2022-03-28	NAN
GSK	Ames-3150	31	6	62-75-9	Dimethyl(nitroso)amine	NAN	Negative	Acetone	Pre-Incubation	TA1537	Vehicle.Control	0	ug.plate	50	8	No	No	Yes	30	Hamster	Aroclor	10	98	Yes	No	2022-03-28	NAN
GSK	Ames-3150	31	1	62-75-9	Dimethyl(nitroso)amine	2020-0377826	Negative	Acetone	Pre-Incubation	TA1537	Test.Article	50	ug.plate	50	13	Yes	No	Yes	30	Hamster	Aroclor	10	98	Yes	No	2022-03-28	NAN
GSK	Ames-3150	31	2	62-75-9	Dimethyl(nitroso)amine	2020-0377826	Negative	Acetone	Pre-Incubation	TA1537	Test.Article	50	ug.plate	50	21	Yes	No	Yes	30	Hamster	Aroclor	10	98	Yes	No	2022-03-28	NAN
GSK	Ames-3150	31	3	62-75-9	Dimethyl(nitroso)amine	2020-0377826	Negative	Acetone	Pre-Incubation	TA1537	Test.Article	50	ug.plate	50	11	Yes	No	Yes	30	Hamster	Aroclor	10	98	Yes	No	2022-03-28	NAN
GSK	Ames-3150	31	1	62-75-9	Dimethyl(nitroso)amine	2020-0377826	Negative	Acetone	Pre-Incubation	TA1537	Test.Article	150	ug.plate	50	23	Yes	No	Yes	30	Hamster	Aroclor	10	98	Yes	No	2022-03-28	NAN
GSK	Ames-3150	31	2	62-75-9	Dimethyl(nitroso)amine	2020-0377826	Negative	Acetone	Pre-Incubation	TA1537	Test.Article	150	ug.plate	50	16	Yes	No	Yes	30	Hamster	Aroclor	10	98	Yes	No	2022-03-28	NAN
GSK	Ames-3150	31	3	62-75-9	Dimethyl(nitroso)amine	2020-0377826	Negative	Acetone	Pre-Incubation	TA1537	Test.Article	150	ug.plate	50	9	Yes	No	Yes	30	Hamster	Aroclor	10	98	Yes	No	2022-03-28	NAN
GSK	Ames-3150	31	1	62-75-9	Dimethyl(nitroso)amine	2020-0377826	Negative	Acetone	Pre-Incubation	TA1537	Test.Article	500	ug.plate	50	16	Yes	No	Yes	30	Hamster	Aroclor	10	98	Yes	No	2022-03-28	NAN
GSK	Ames-3150	31	2	62-75-9	Dimethyl(nitroso)amine	2020-0377826	Negative	Acetone	Pre-Incubation	TA1537	Test.Article	500	ug.plate	50	23	Yes	No	Yes	30	Hamster	Aroclor	10	98	Yes	No	2022-03-28	NAN
GSK	Ames-3150	31	3	62-75-9	Dimethyl(nitroso)amine	2020-0377826	Negative	Acetone	Pre-Incubation	TA1537	Test.Article	500	ug.plate	50	13	Yes	No	Yes	30	Hamster	Aroclor	10	98	Yes	No	2022-03-28	NAN
GSK	Ames-3150	31	1	62-75-9	Dimethyl(nitroso)amine	2020-0377826	Negative	Acetone	Pre-Incubation	TA1537	Test.Article	1500	ug.plate	50	25	Yes	No	Yes	30	Hamster	Aroclor	10	98	Yes	No	2022-03-28	NAN
GSK	Ames-3150	31	2	62-75-9	Dimethyl(nitroso)amine	2020-0377826	Negative	Acetone	Pre-Incubation	TA1537	Test.Article	1500	ug.plate	50	33	Yes	No	Yes	30	Hamster	Aroclor	10	98	Yes	No	2022-03-28	NAN
GSK	Ames-3150	31	3	62-75-9	Dimethyl(nitroso)amine	2020-0377826	Negative	Acetone	Pre-Incubation	TA1537	Test.Article	1500	ug.plate	50	23	Yes	No	Yes	30	Hamster	Aroclor	10	98	Yes	No	2022-03-28	NAN
GSK	Ames-3150	31	1	62-75-9	Dimethyl(nitroso)amine	2020-0377826	Negative	Acetone	Pre-Incubation	TA1537	Test.Article	2500	ug.plate	50	16	Yes	No	Yes	30	Hamster	Aroclor	10	98	Yes	No	2022-03-28	NAN
GSK	Ames-3150	31	2	62-75-9	Dimethyl(nitroso)amine	2020-0377826	Negative	Acetone	Pre-Incubation	TA1537	Test.Article	2500	ug.plate	50	24	Yes	No	Yes	30	Hamster	Aroclor	10	98	Yes	No	2022-03-28	NAN
GSK	Ames-3150	31	3	62-75-9	Dimethyl(nitroso)amine	2020-0377826	Negative	Acetone	Pre-Incubation	TA1537	Test.Article	2500	ug.plate	50	13	Yes	No	Yes	30	Hamster	Aroclor	10	98	Yes	No	2022-03-28	NAN
GSK	Ames-3150	31	1	62-75-9	Dimethyl(nitroso)amine	2020-0377826	Negative	Acetone	Pre-Incubation	TA1537	Test.Article	5000	ug.plate	50	15	Yes	No	Yes	30	Hamster	Aroclor	10	98	Yes	No	2022-03-28	NAN
GSK	Ames-3150	31	2	62-75-9	Dimethyl(nitroso)amine	2020-0377826	Negative	Acetone	Pre-Incubation	TA1537	Test.Article	5000	ug.plate	50	29	Yes	No	Yes	30	Hamster	Aroclor	10	98	Yes	No	2022-03-28	NAN
GSK	Ames-3150	31	3	62-75-9	Dimethyl(nitroso)amine	2020-0377826	Negative	Acetone	Pre-Incubation	TA1537	Test.Article	5000	ug.plate	50	19	Yes	No	Yes	30	Hamster	Aroclor	10	98	Yes	No	2022-03-28	NAN
GSK	Ames-3150	31	1	62-75-9	Dimethyl(nitroso)amine	NAN	Negative	Acetone	Pre-Incubation	TA98	Vehicle.Control	0	ug.plate	50	30	Yes	No	Yes	30	Hamster	Aroclor	10	98	Yes	No	2022-03-28	NAN
GSK	Ames-3150	31	2	62-75-9	Dimethyl(nitroso)amine	NAN	Negative	Acetone	Pre-Incubation	TA98	Vehicle.Control	0	ug.plate	50	30	Yes	No	Yes	30	Hamster	Aroclor	10	98	Yes	No	2022-03-28	NAN
GSK	Ames-3150	31	3	62-75-9	Dimethyl(nitroso)amine	NAN	Negative	Acetone	Pre-Incubation	TA98	Vehicle.Control	0	ug.plate	50	21	No	No	Yes	30	Hamster	Aroclor	10	98	Yes	No	2022-03-28	NAN
GSK	Ames-3150	31	4	62-75-9	Dimethyl(nitroso)amine	NAN	Negative	Acetone	Pre-Incubation	TA98	Vehicle.Control	0	ug.plate	50	29	No	No	Yes	30	Hamster	Aroclor	10	98	Yes	No	2022-03-28	NAN
GSK	Ames-3150	31	5	62-75-9	Dimethyl(nitroso)amine	NAN	Negative	Acetone	Pre-Incubation	TA98	Vehicle.Control	0	ug.plate	50	33	Yes	No	Yes	30	Hamster	Aroclor	10	98	Yes	No	2022-03-28	NAN
GSK	Ames-3150	31	6	62-75-9	Dimethyl(nitroso)amine	NAN	Negative	Acetone	Pre-Incubation	TA98	Vehicle.Control	0	ug.plate	50	34	Yes	No	Yes	30	Hamster	Aroclor	10	98	Yes	No	2022-03-28	NAN
GSK	Ames-3150	31	1	62-75-9	Dimethyl(nitroso)amine	2020-0377826	Negative	Acetone	Pre-Incubation	TA98	Test.Article	50	ug.plate	50	48	Yes	No	Yes	30	Hamster	Aroclor	10	98	Yes	No	2022-03-28	NAN
GSK	Ames-3150	31	2	62-75-9	Dimethyl(nitroso)amine	2020-0377826	Negative	Acetone	Pre-Incubation	TA98	Test.Article	50	ug.plate	50	52	Yes	No	Yes	30	Hamster	Aroclor	10	98	Yes	No	2022-03-28	NAN
GSK	Ames-3150	31	3	62-75-9	Dimethyl(nitroso)amine	2020-0377826	Negative	Acetone	Pre-Incubation	TA98	Test.Article	50	ug.plate	50	36	Yes	No	Yes	30	Hamster	Aroclor	10	98	Yes	No	2022-03-28	NAN
GSK	Ames-3150	31	1	62-75-9	Dimethyl(nitroso)amine	2020-0377826	Negative	Acetone	Pre-Incubation	TA98	Test.Article	150	ug.plate	50	19	Yes	No	Yes	30	Hamster	Aroclor	10	98	Yes	No	2022-03-28	NAN
GSK	Ames-3150	31	2	62-75-9	Dimethyl(nitroso)amine	2020-0377826	Negative	Acetone	Pre-Incubation	TA98	Test.Article	150	ug.plate	50	38	Yes	No	Yes	30	Hamster	Aroclor	10	98	Yes	No	2022-03-28	NAN
GSK	Ames-3150	31	3	62-75-9	Dimethyl(nitroso)amine	2020-0377826	Negative	Acetone	Pre-Incubation	TA98	Test.Article	150	ug.plate	50	30	Yes	No	Yes	30	Hamster	Aroclor	10	98	Yes	No	2022-03-28	NAN
GSK	Ames-3150	31	1	62-75-9	Dimethyl(nitroso)amine	2020-0377826	Negative	Acetone	Pre-Incubation	TA98	Test.Article	500	ug.plate	50	48	Yes	No	Yes	30	Hamster	Aroclor	10	98	Yes	No	2022-03-28	NAN
GSK	Ames-3150	31	2	62-75-9	Dimethyl(nitroso)amine	2020-0377826	Negative	Acetone	Pre-Incubation	TA98	Test.Article	500	ug.plate	50	39	Yes	No	Yes	30	Hamster	Aroclor	10	98	Yes	No	2022-03-28	NAN
GSK	Ames-3150	31	3	62-75-9	Dimethyl(nitroso)amine	2020-0377826	Negative	Acetone	Pre-Incubation	TA98	Test.Article	500	ug.plate	50	39	Yes	No	Yes	30	Hamster	Aroclor	10	98	Yes	No	2022-03-28	NAN
GSK	Ames-3150	31	1	62-75-9	Dimethyl(nitroso)amine	2020-0377826	Negative	Acetone	Pre-Incubation	TA98	Test.Article	1500	ug.plate	50	29	Yes	No	Yes	30	Hamster	Aroclor	10	98	Yes	No	2022-03-28	NAN
GSK	Ames-3150	31	2	62-75-9	Dimethyl(nitroso)amine	2020-0377826	Negative	Acetone	Pre-Incubation	TA98	Test.Article	1500	ug.plate	50	34	Yes	No	Yes	30	Hamster	Aroclor	10	98	Yes	No	2022-03-28	NAN
GSK	Ames-3150	31	3	62-75-9	Dimethyl(nitroso)amine	2020-0377826	Negative	Acetone	Pre-Incubation	TA98	Test.Article	1500	ug.plate	50	39	Yes	No	Yes	30	Hamster	Aroclor	10	98	Yes	No	2022-03-28	NAN
GSK	Ames-3150	31	1	62-75-9	Dimethyl(nitroso)amine	2020-0377826	Negative	Acetone	Pre-Incubation	TA98	Test.Article	2500	ug.plate	50	45	No	No	Yes	30	Hamster	Aroclor	10	98	Yes	No	2022-03-28	NAN
GSK	Ames-3150	31	2	62-75-9	Dimethyl(nitroso)amine	2020-0377826	Negative	Acetone	Pre-Incubation	TA98	Test.Article	2500	ug.plate	50	33	No	No	Yes	30	Hamster	Aroclor	10	98	Yes	No	2022-03-28	NAN
GSK	Ames-3150	31	3	62-75-9	Dimethyl(nitroso)amine	2020-0377826	Negative	Acetone	Pre-Incubation	TA98	Test.Article	2500	ug.plate	50	21	No	No	Yes	30	Hamster	Aroclor	10	98	Yes	No	2022-03-28	NAN
GSK	Ames-3150	31	1	62-75-9	Dimethyl(nitroso)amine	2020-0377826	Negative	Acetone	Pre-Incubation	TA98	Test.Article	5000	ug.plate	50	29	No	No	Yes	30	Hamster	Aroclor	10	98	Yes	No	2022-03-28	NAN
GSK	Ames-3150	31	2	62-75-9	Dimethyl(nitroso)amine	2020-0377826	Negative	Acetone	Pre-Incubation	TA98	Test.Article	5000	ug.plate	50	44	No	No	Yes	30	Hamster	Aroclor	10	98	Yes	No	2022-03-28	NAN
GSK	Ames-3150	31	3	62-75-9	Dimethyl(nitroso)amine	2020-0377826	Negative	Acetone	Pre-Incubation	TA98	Test.Article	5000	ug.plate	50	39	No	No	Yes	30	Hamster	Aroclor	10	98	Yes	No	2022-03-28	NAN
GSK	Ames-3150	31	1	62-75-9	Dimethyl(nitroso)amine	NAN	Negative	Acetone	Pre-Incubation	WP2uvrA.pKM101	Vehicle.Control	0	ug.plate	50	209	No	No	Yes	30	Hamster	Aroclor	10	98	Yes	No	2022-03-28	NAN
GSK	Ames-3150	31	2	62-75-9	Dimethyl(nitroso)amine	NAN	Negative	Acetone	Pre-Incubation	WP2uvrA.pKM101	Vehicle.Control	0	ug.plate	50	156	No	No	Yes	30	Hamster	Aroclor	10	98	Yes	No	2022-03-28	NAN
GSK	Ames-3150	31	3	62-75-9	Dimethyl(nitroso)amine	NAN	Negative	Acetone	Pre-Incubation	WP2uvrA.pKM101	Vehicle.Control	0	ug.plate	50	153	No	No	Yes	30	Hamster	Aroclor	10	98	Yes	No	2022-03-28	NAN
GSK	Ames-3150	31	4	62-75-9	Dimethyl(nitroso)amine	NAN	Negative	Acetone	Pre-Incubation	WP2uvrA.pKM101	Vehicle.Control	0	ug.plate	50	172	No	No	Yes	30	Hamster	Aroclor	10	98	Yes	No	2022-03-28	NAN
GSK	Ames-3150	31	5	62-75-9	Dimethyl(nitroso)amine	NAN	Negative	Acetone	Pre-Incubation	WP2uvrA.pKM101	Vehicle.Control	0	ug.plate	50	206	No	No	Yes	30	Hamster	Aroclor	10	98	Yes	No	2022-03-28	NAN
GSK	Ames-3150	31	6	62-75-9	Dimethyl(nitroso)amine	NAN	Negative	Acetone	Pre-Incubation	WP2uvrA.pKM101	Vehicle.Control	0	ug.plate	50	215	No	No	Yes	30	Hamster	Aroclor	10	98	Yes	No	2022-03-28	NAN
GSK	Ames-3150	31	1	62-75-9	Dimethyl(nitroso)amine	2020-0377826	Positive	Acetone	Pre-Incubation	WP2uvrA.pKM101	Test.Article	50	ug.plate	50	217	No	No	Yes	30	Hamster	Aroclor	10	98	Yes	No	2022-03-28	NAN
GSK	Ames-3150	31	2	62-75-9	Dimethyl(nitroso)amine	2020-0377826	Positive	Acetone	Pre-Incubation	WP2uvrA.pKM101	Test.Article	50	ug.plate	50	224	No	No	Yes	30	Hamster	Aroclor	10	98	Yes	No	2022-03-28	NAN
GSK	Ames-3150	31	3	62-75-9	Dimethyl(nitroso)amine	2020-0377826	Positive	Acetone	Pre-Incubation	WP2uvrA.pKM101	Test.Article	50	ug.plate	50	181	No	No	Yes	30	Hamster	Aroclor	10	98	Yes	No	2022-03-28	NAN
GSK	Ames-3150	31	1	62-75-9	Dimethyl(nitroso)amine	2020-0377826	Positive	Acetone	Pre-Incubation	WP2uvrA.pKM101	Test.Article	150	ug.plate	50	234	No	No	Yes	30	Hamster	Aroclor	10	98	Yes	No	2022-03-28	NAN
GSK	Ames-3150	31	2	62-75-9	Dimethyl(nitroso)amine	2020-0377826	Positive	Acetone	Pre-Incubation	WP2uvrA.pKM101	Test.Article	150	ug.plate	50	202	No	No	Yes	30	Hamster	Aroclor	10	98	Yes	No	2022-03-28	NAN
GSK	Ames-3150	31	3	62-75-9	Dimethyl(nitroso)amine	2020-0377826	Positive	Acetone	Pre-Incubation	WP2uvrA.pKM101	Test.Article	150	ug.plate	50	212	No	No	Yes	30	Hamster	Aroclor	10	98	Yes	No	2022-03-28	NAN
GSK	Ames-3150	31	1	62-75-9	Dimethyl(nitroso)amine	2020-0377826	Positive	Acetone	Pre-Incubation	WP2uvrA.pKM101	Test.Article	500	ug.plate	50	304	No	No	Yes	30	Hamster	Aroclor	10	98	Yes	No	2022-03-28	NAN
GSK	Ames-3150	31	2	62-75-9	Dimethyl(nitroso)amine	2020-0377826	Positive	Acetone	Pre-Incubation	WP2uvrA.pKM101	Test.Article	500	ug.plate	50	313	No	No	Yes	30	Hamster	Aroclor	10	98	Yes	No	2022-03-28	NAN
GSK	Ames-3150	31	3	62-75-9	Dimethyl(nitroso)amine	2020-0377826	Positive	Acetone	Pre-Incubation	WP2uvrA.pKM101	Test.Article	500	ug.plate	50	320	No	No	Yes	30	Hamster	Aroclor	10	98	Yes	No	2022-03-28	NAN
GSK	Ames-3150	31	1	62-75-9	Dimethyl(nitroso)amine	2020-0377826	Positive	Acetone	Pre-Incubation	WP2uvrA.pKM101	Test.Article	1500	ug.plate	50	432	No	No	Yes	30	Hamster	Aroclor	10	98	Yes	No	2022-03-28	NAN
GSK	Ames-3150	31	2	62-75-9	Dimethyl(nitroso)amine	2020-0377826	Positive	Acetone	Pre-Incubation	WP2uvrA.pKM101	Test.Article	1500	ug.plate	50	430	No	No	Yes	30	Hamster	Aroclor	10	98	Yes	No	2022-03-28	NAN
GSK	Ames-3150	31	3	62-75-9	Dimethyl(nitroso)amine	2020-0377826	Positive	Acetone	Pre-Incubation	WP2uvrA.pKM101	Test.Article	1500	ug.plate	50	442	No	No	Yes	30	Hamster	Aroclor	10	98	Yes	No	2022-03-28	NAN
GSK	Ames-3150	31	1	62-75-9	Dimethyl(nitroso)amine	2020-0377826	Positive	Acetone	Pre-Incubation	WP2uvrA.pKM101	Test.Article	2500	ug.plate	50	505	No	No	Yes	30	Hamster	Aroclor	10	98	Yes	No	2022-03-28	NAN
GSK	Ames-3150	31	2	62-75-9	Dimethyl(nitroso)amine	2020-0377826	Positive	Acetone	Pre-Incubation	WP2uvrA.pKM101	Test.Article	2500	ug.plate	50	475	No	No	Yes	30	Hamster	Aroclor	10	98	Yes	No	2022-03-28	NAN
GSK	Ames-3150	31	3	62-75-9	Dimethyl(nitroso)amine	2020-0377826	Positive	Acetone	Pre-Incubation	WP2uvrA.pKM101	Test.Article	2500	ug.plate	50	486	No	No	Yes	30	Hamster	Aroclor	10	98	Yes	No	2022-03-28	NAN
GSK	Ames-3150	31	1	62-75-9	Dimethyl(nitroso)amine	2020-0377826	Positive	Acetone	Pre-Incubation	WP2uvrA.pKM101	Test.Article	5000	ug.plate	50	535	No	No	Yes	30	Hamster	Aroclor	10	98	Yes	No	2022-03-28	NAN
GSK	Ames-3150	31	2	62-75-9	Dimethyl(nitroso)amine	2020-0377826	Positive	Acetone	Pre-Incubation	WP2uvrA.pKM101	Test.Article	5000	ug.plate	50	544	No	No	Yes	30	Hamster	Aroclor	10	98	Yes	No	2022-03-28	NAN
GSK	Ames-3150	31	3	62-75-9	Dimethyl(nitroso)amine	2020-0377826	Positive	Acetone	Pre-Incubation	WP2uvrA.pKM101	Test.Article	5000	ug.plate	50	452	No	No	Yes	30	Hamster	Aroclor	10	98	Yes	No	2022-03-28	NAN
GSK	Ames-3150	31	1	613-13-8	2-aminoanthracene	NAN	Positive	DMSO	Pre-Incubation	TA100	Positive.Control	5	ug.plate	100	3238	No	No	Yes	30	Hamster	Aroclor	10	98	Yes	No	2022-03-28	NAN
GSK	Ames-3150	31	2	613-13-8	2-aminoanthracene	NAN	Positive	DMSO	Pre-Incubation	TA100	Positive.Control	5	ug.plate	100	4055	No	No	Yes	30	Hamster	Aroclor	10	98	Yes	No	2022-03-28	NAN
GSK	Ames-3150	31	1	613-13-8	2-aminoanthracene	NAN	Positive	DMSO	Pre-Incubation	TA1535	Positive.Control	5	ug.plate	100	561	No	No	Yes	30	Hamster	Aroclor	10	98	Yes	No	2022-03-28	NAN
GSK	Ames-3150	31	2	613-13-8	2-aminoanthracene	NAN	Positive	DMSO	Pre-Incubation	TA1535	Positive.Control	5	ug.plate	100	545	No	No	Yes	30	Hamster	Aroclor	10	98	Yes	No	2022-03-28	NAN
GSK	Ames-3150	31	1	613-13-8	2-aminoanthracene	NAN	Positive	DMSO	Pre-Incubation	TA1537	Positive.Control	5	ug.plate	100	117	No	No	Yes	30	Hamster	Aroclor	10	98	Yes	No	2022-03-28	NAN
GSK	Ames-3150	31	2	613-13-8	2-aminoanthracene	NAN	Positive	DMSO	Pre-Incubation	TA1537	Positive.Control	5	ug.plate	100	116	No	No	Yes	30	Hamster	Aroclor	10	98	Yes	No	2022-03-28	NAN
GSK	Ames-3150	31	1	50-32-8	Benzo-a-pyrene	NAN	Positive	DMSO	Pre-Incubation	TA98	Positive.Control	10	ug.plate	100	376	No	No	Yes	30	Hamster	Aroclor	10	98	Yes	No	2022-03-28	NAN
GSK	Ames-3150	31	2	50-32-8	Benzo-a-pyrene	NAN	Positive	DMSO	Pre-Incubation	TA98	Positive.Control	10	ug.plate	100	289	No	No	Yes	30	Hamster	Aroclor	10	98	Yes	No	2022-03-28	NAN
GSK	Ames-3150	31	1	613-13-8	2-aminoanthracene	NAN	Positive	DMSO	Pre-Incubation	WP2uvrA.pKM101	Positive.Control	10	ug.plate	100	711	No	No	Yes	30	Hamster	Aroclor	10	98	Yes	No	2022-03-28	NAN
GSK	Ames-3150	31	2	613-13-8	2-aminoanthracene	NAN	Positive	DMSO	Pre-Incubation	WP2uvrA.pKM101	Positive.Control	10	ug.plate	100	548	No	No	Yes	30	Hamster	Aroclor	10	98	Yes	No	2022-03-28	NAN
GSK	Ames-3150	17	1	62-75-9	Dimethyl(nitroso)amine	NAN	Negative	Acetonitrile	Pre-Incubation	TA100	Vehicle.Control	0	ug.plate	50	175	No	No	Yes	30	Rat	Phenobarbital.5.6.Benzoflavone	10	98	Yes	No	2021-03-15	NAN
GSK	Ames-3150	17	2	62-75-9	Dimethyl(nitroso)amine	NAN	Negative	Acetonitrile	Pre-Incubation	TA100	Vehicle.Control	0	ug.plate	50	143	No	No	Yes	30	Rat	Phenobarbital.5.6.Benzoflavone	10	98	Yes	No	2021-03-15	NAN
GSK	Ames-3150	17	3	62-75-9	Dimethyl(nitroso)amine	NAN	Negative	Acetonitrile	Pre-Incubation	TA100	Vehicle.Control	0	ug.plate	50	158	No	No	Yes	30	Rat	Phenobarbital.5.6.Benzoflavone	10	98	Yes	No	2021-03-15	NAN
GSK	Ames-3150	17	4	62-75-9	Dimethyl(nitroso)amine	NAN	Negative	Acetonitrile	Pre-Incubation	TA100	Vehicle.Control	0	ug.plate	50	138	No	No	Yes	30	Rat	Phenobarbital.5.6.Benzoflavone	10	98	Yes	No	2021-03-15	NAN
GSK	Ames-3150	17	5	62-75-9	Dimethyl(nitroso)amine	NAN	Negative	Acetonitrile	Pre-Incubation	TA100	Vehicle.Control	0	ug.plate	50	158	No	No	Yes	30	Rat	Phenobarbital.5.6.Benzoflavone	10	98	Yes	No	2021-03-15	NAN
GSK	Ames-3150	17	6	62-75-9	Dimethyl(nitroso)amine	NAN	Negative	Acetonitrile	Pre-Incubation	TA100	Vehicle.Control	0	ug.plate	50	123	No	No	Yes	30	Rat	Phenobarbital.5.6.Benzoflavone	10	98	Yes	No	2021-03-15	NAN
GSK	Ames-3150	17	1	62-75-9	Dimethyl(nitroso)amine	2020-0369507	Negative	Acetonitrile	Pre-Incubation	TA100	Test.Article	50	ug.plate	50	167	Yes	No	Yes	30	Rat	Phenobarbital.5.6.Benzoflavone	10	98	Yes	No	2021-03-15	NAN
GSK	Ames-3150	17	2	62-75-9	Dimethyl(nitroso)amine	2020-0369507	Negative	Acetonitrile	Pre-Incubation	TA100	Test.Article	50	ug.plate	50	161	Yes	No	Yes	30	Rat	Phenobarbital.5.6.Benzoflavone	10	98	Yes	No	2021-03-15	NAN
GSK	Ames-3150	17	3	62-75-9	Dimethyl(nitroso)amine	2020-0369507	Negative	Acetonitrile	Pre-Incubation	TA100	Test.Article	50	ug.plate	50	143	Yes	No	Yes	30	Rat	Phenobarbital.5.6.Benzoflavone	10	98	Yes	No	2021-03-15	NAN
GSK	Ames-3150	17	1	62-75-9	Dimethyl(nitroso)amine	2020-0369507	Negative	Acetonitrile	Pre-Incubation	TA100	Test.Article	150	ug.plate	50	128	Yes	No	Yes	30	Rat	Phenobarbital.5.6.Benzoflavone	10	98	Yes	No	2021-03-15	NAN
GSK	Ames-3150	17	2	62-75-9	Dimethyl(nitroso)amine	2020-0369507	Negative	Acetonitrile	Pre-Incubation	TA100	Test.Article	150	ug.plate	50	162	Yes	No	Yes	30	Rat	Phenobarbital.5.6.Benzoflavone	10	98	Yes	No	2021-03-15	NAN
GSK	Ames-3150	17	3	62-75-9	Dimethyl(nitroso)amine	2020-0369507	Negative	Acetonitrile	Pre-Incubation	TA100	Test.Article	150	ug.plate	50	161	Yes	No	Yes	30	Rat	Phenobarbital.5.6.Benzoflavone	10	98	Yes	No	2021-03-15	NAN
GSK	Ames-3150	17	1	62-75-9	Dimethyl(nitroso)amine	2020-0369507	Negative	Acetonitrile	Pre-Incubation	TA100	Test.Article	500	ug.plate	50	165	Yes	No	Yes	30	Rat	Phenobarbital.5.6.Benzoflavone	10	98	Yes	No	2021-03-15	NAN
GSK	Ames-3150	17	2	62-75-9	Dimethyl(nitroso)amine	2020-0369507	Negative	Acetonitrile	Pre-Incubation	TA100	Test.Article	500	ug.plate	50	162	Yes	No	Yes	30	Rat	Phenobarbital.5.6.Benzoflavone	10	98	Yes	No	2021-03-15	NAN
GSK	Ames-3150	17	3	62-75-9	Dimethyl(nitroso)amine	2020-0369507	Negative	Acetonitrile	Pre-Incubation	TA100	Test.Article	500	ug.plate	50	27	Yes	No	Yes	30	Rat	Phenobarbital.5.6.Benzoflavone	10	98	Yes	No	2021-03-15	NAN
GSK	Ames-3150	17	1	62-75-9	Dimethyl(nitroso)amine	2020-0369507	Negative	Acetonitrile	Pre-Incubation	TA100	Test.Article	1500	ug.plate	50	141	Yes	No	Yes	30	Rat	Phenobarbital.5.6.Benzoflavone	10	98	Yes	No	2021-03-15	NAN
GSK	Ames-3150	17	2	62-75-9	Dimethyl(nitroso)amine	2020-0369507	Negative	Acetonitrile	Pre-Incubation	TA100	Test.Article	1500	ug.plate	50	180	Yes	No	Yes	30	Rat	Phenobarbital.5.6.Benzoflavone	10	98	Yes	No	2021-03-15	NAN
GSK	Ames-3150	17	3	62-75-9	Dimethyl(nitroso)amine	2020-0369507	Negative	Acetonitrile	Pre-Incubation	TA100	Test.Article	1500	ug.plate	50	171	Yes	No	Yes	30	Rat	Phenobarbital.5.6.Benzoflavone	10	98	Yes	No	2021-03-15	NAN
GSK	Ames-3150	17	1	62-75-9	Dimethyl(nitroso)amine	2020-0369507	Negative	Acetonitrile	Pre-Incubation	TA100	Test.Article	2500	ug.plate	50	143	Yes	No	Yes	30	Rat	Phenobarbital.5.6.Benzoflavone	10	98	Yes	No	2021-03-15	NAN
GSK	Ames-3150	17	2	62-75-9	Dimethyl(nitroso)amine	2020-0369507	Negative	Acetonitrile	Pre-Incubation	TA100	Test.Article	2500	ug.plate	50	160	Yes	No	Yes	30	Rat	Phenobarbital.5.6.Benzoflavone	10	98	Yes	No	2021-03-15	NAN
GSK	Ames-3150	17	3	62-75-9	Dimethyl(nitroso)amine	2020-0369507	Negative	Acetonitrile	Pre-Incubation	TA100	Test.Article	2500	ug.plate	50	155	Yes	No	Yes	30	Rat	Phenobarbital.5.6.Benzoflavone	10	98	Yes	No	2021-03-15	NAN
GSK	Ames-3150	17	1	62-75-9	Dimethyl(nitroso)amine	2020-0369507	Negative	Acetonitrile	Pre-Incubation	TA100	Test.Article	5000	ug.plate	50	172	Yes	No	Yes	30	Rat	Phenobarbital.5.6.Benzoflavone	10	98	Yes	No	2021-03-15	NAN
GSK	Ames-3150	17	2	62-75-9	Dimethyl(nitroso)amine	2020-0369507	Negative	Acetonitrile	Pre-Incubation	TA100	Test.Article	5000	ug.plate	50	185	Yes	No	Yes	30	Rat	Phenobarbital.5.6.Benzoflavone	10	98	Yes	No	2021-03-15	NAN
GSK	Ames-3150	17	3	62-75-9	Dimethyl(nitroso)amine	2020-0369507	Negative	Acetonitrile	Pre-Incubation	TA100	Test.Article	5000	ug.plate	50	157	Yes	No	Yes	30	Rat	Phenobarbital.5.6.Benzoflavone	10	98	Yes	No	2021-03-15	NAN
GSK	Ames-3150	17	1	62-75-9	Dimethyl(nitroso)amine	NAN	Negative	Acetonitrile	Pre-Incubation	TA1535	Vehicle.Control	0	ug.plate	50	29	No	No	Yes	30	Rat	Phenobarbital.5.6.Benzoflavone	10	98	Yes	No	2021-03-15	NAN
GSK	Ames-3150	17	2	62-75-9	Dimethyl(nitroso)amine	NAN	Negative	Acetonitrile	Pre-Incubation	TA1535	Vehicle.Control	0	ug.plate	50	18	No	No	Yes	30	Rat	Phenobarbital.5.6.Benzoflavone	10	98	Yes	No	2021-03-15	NAN
GSK	Ames-3150	17	3	62-75-9	Dimethyl(nitroso)amine	NAN	Negative	Acetonitrile	Pre-Incubation	TA1535	Vehicle.Control	0	ug.plate	50	28	No	No	Yes	30	Rat	Phenobarbital.5.6.Benzoflavone	10	98	Yes	No	2021-03-15	NAN
GSK	Ames-3150	17	4	62-75-9	Dimethyl(nitroso)amine	NAN	Negative	Acetonitrile	Pre-Incubation	TA1535	Vehicle.Control	0	ug.plate	50	21	No	No	Yes	30	Rat	Phenobarbital.5.6.Benzoflavone	10	98	Yes	No	2021-03-15	NAN
GSK	Ames-3150	17	5	62-75-9	Dimethyl(nitroso)amine	NAN	Negative	Acetonitrile	Pre-Incubation	TA1535	Vehicle.Control	0	ug.plate	50	31	No	No	Yes	30	Rat	Phenobarbital.5.6.Benzoflavone	10	98	Yes	No	2021-03-15	NAN
GSK	Ames-3150	17	6	62-75-9	Dimethyl(nitroso)amine	NAN	Negative	Acetonitrile	Pre-Incubation	TA1535	Vehicle.Control	0	ug.plate	50	12	No	No	Yes	30	Rat	Phenobarbital.5.6.Benzoflavone	10	98	Yes	No	2021-03-15	NAN
GSK	Ames-3150	17	1	62-75-9	Dimethyl(nitroso)amine	2020-0369507	Negative	Acetonitrile	Pre-Incubation	TA1535	Test.Article	50	ug.plate	50	8	No	No	Yes	30	Rat	Phenobarbital.5.6.Benzoflavone	10	98	Yes	No	2021-03-15	NAN
GSK	Ames-3150	17	2	62-75-9	Dimethyl(nitroso)amine	2020-0369507	Negative	Acetonitrile	Pre-Incubation	TA1535	Test.Article	50	ug.plate	50	24	No	No	Yes	30	Rat	Phenobarbital.5.6.Benzoflavone	10	98	Yes	No	2021-03-15	NAN
GSK	Ames-3150	17	3	62-75-9	Dimethyl(nitroso)amine	2020-0369507	Negative	Acetonitrile	Pre-Incubation	TA1535	Test.Article	50	ug.plate	50	14	No	No	Yes	30	Rat	Phenobarbital.5.6.Benzoflavone	10	98	Yes	No	2021-03-15	NAN
GSK	Ames-3150	17	1	62-75-9	Dimethyl(nitroso)amine	2020-0369507	Negative	Acetonitrile	Pre-Incubation	TA1535	Test.Article	150	ug.plate	50	11	Yes	No	Yes	30	Rat	Phenobarbital.5.6.Benzoflavone	10	98	Yes	No	2021-03-15	NAN
GSK	Ames-3150	17	2	62-75-9	Dimethyl(nitroso)amine	2020-0369507	Negative	Acetonitrile	Pre-Incubation	TA1535	Test.Article	150	ug.plate	50	14	Yes	No	Yes	30	Rat	Phenobarbital.5.6.Benzoflavone	10	98	Yes	No	2021-03-15	NAN
GSK	Ames-3150	17	3	62-75-9	Dimethyl(nitroso)amine	2020-0369507	Negative	Acetonitrile	Pre-Incubation	TA1535	Test.Article	150	ug.plate	50	9	Yes	No	Yes	30	Rat	Phenobarbital.5.6.Benzoflavone	10	98	Yes	No	2021-03-15	NAN
GSK	Ames-3150	17	1	62-75-9	Dimethyl(nitroso)amine	2020-0369507	Negative	Acetonitrile	Pre-Incubation	TA1535	Test.Article	500	ug.plate	50	23	Yes	No	Yes	30	Rat	Phenobarbital.5.6.Benzoflavone	10	98	Yes	No	2021-03-15	NAN
GSK	Ames-3150	17	2	62-75-9	Dimethyl(nitroso)amine	2020-0369507	Negative	Acetonitrile	Pre-Incubation	TA1535	Test.Article	500	ug.plate	50	30	Yes	No	Yes	30	Rat	Phenobarbital.5.6.Benzoflavone	10	98	Yes	No	2021-03-15	NAN
GSK	Ames-3150	17	3	62-75-9	Dimethyl(nitroso)amine	2020-0369507	Negative	Acetonitrile	Pre-Incubation	TA1535	Test.Article	500	ug.plate	50	24	Yes	No	Yes	30	Rat	Phenobarbital.5.6.Benzoflavone	10	98	Yes	No	2021-03-15	NAN
GSK	Ames-3150	17	1	62-75-9	Dimethyl(nitroso)amine	2020-0369507	Negative	Acetonitrile	Pre-Incubation	TA1535	Test.Article	1500	ug.plate	50	33	Yes	No	Yes	30	Rat	Phenobarbital.5.6.Benzoflavone	10	98	Yes	No	2021-03-15	NAN
GSK	Ames-3150	17	2	62-75-9	Dimethyl(nitroso)amine	2020-0369507	Negative	Acetonitrile	Pre-Incubation	TA1535	Test.Article	1500	ug.plate	50	34	Yes	No	Yes	30	Rat	Phenobarbital.5.6.Benzoflavone	10	98	Yes	No	2021-03-15	NAN
GSK	Ames-3150	17	3	62-75-9	Dimethyl(nitroso)amine	2020-0369507	Negative	Acetonitrile	Pre-Incubation	TA1535	Test.Article	1500	ug.plate	50	8	Yes	No	Yes	30	Rat	Phenobarbital.5.6.Benzoflavone	10	98	Yes	No	2021-03-15	NAN
GSK	Ames-3150	17	1	62-75-9	Dimethyl(nitroso)amine	2020-0369507	Negative	Acetonitrile	Pre-Incubation	TA1535	Test.Article	2500	ug.plate	50	14	Yes	No	Yes	30	Rat	Phenobarbital.5.6.Benzoflavone	10	98	Yes	No	2021-03-15	NAN
GSK	Ames-3150	17	2	62-75-9	Dimethyl(nitroso)amine	2020-0369507	Negative	Acetonitrile	Pre-Incubation	TA1535	Test.Article	2500	ug.plate	50	21	Yes	No	Yes	30	Rat	Phenobarbital.5.6.Benzoflavone	10	98	Yes	No	2021-03-15	NAN
GSK	Ames-3150	17	3	62-75-9	Dimethyl(nitroso)amine	2020-0369507	Negative	Acetonitrile	Pre-Incubation	TA1535	Test.Article	2500	ug.plate	50	18	Yes	No	Yes	30	Rat	Phenobarbital.5.6.Benzoflavone	10	98	Yes	No	2021-03-15	NAN
GSK	Ames-3150	17	1	62-75-9	Dimethyl(nitroso)amine	2020-0369507	Negative	Acetonitrile	Pre-Incubation	TA1535	Test.Article	5000	ug.plate	50	16	Yes	No	Yes	30	Rat	Phenobarbital.5.6.Benzoflavone	10	98	Yes	No	2021-03-15	NAN
GSK	Ames-3150	17	2	62-75-9	Dimethyl(nitroso)amine	2020-0369507	Negative	Acetonitrile	Pre-Incubation	TA1535	Test.Article	5000	ug.plate	50	21	Yes	No	Yes	30	Rat	Phenobarbital.5.6.Benzoflavone	10	98	Yes	No	2021-03-15	NAN
GSK	Ames-3150	17	3	62-75-9	Dimethyl(nitroso)amine	2020-0369507	Negative	Acetonitrile	Pre-Incubation	TA1535	Test.Article	5000	ug.plate	50	19	Yes	No	Yes	30	Rat	Phenobarbital.5.6.Benzoflavone	10	98	Yes	No	2021-03-15	NAN
GSK	Ames-3150	17	1	62-75-9	Dimethyl(nitroso)amine	NAN	Negative	Acetonitrile	Pre-Incubation	TA1537	Vehicle.Control	0	ug.plate	50	20	No	No	Yes	30	Rat	Phenobarbital.5.6.Benzoflavone	10	98	Yes	No	2021-03-15	NAN
GSK	Ames-3150	17	2	62-75-9	Dimethyl(nitroso)amine	NAN	Negative	Acetonitrile	Pre-Incubation	TA1537	Vehicle.Control	0	ug.plate	50	3	No	No	Yes	30	Rat	Phenobarbital.5.6.Benzoflavone	10	98	Yes	No	2021-03-15	NAN
GSK	Ames-3150	17	3	62-75-9	Dimethyl(nitroso)amine	NAN	Negative	Acetonitrile	Pre-Incubation	TA1537	Vehicle.Control	0	ug.plate	50	6	No	No	Yes	30	Rat	Phenobarbital.5.6.Benzoflavone	10	98	Yes	No	2021-03-15	NAN
GSK	Ames-3150	17	4	62-75-9	Dimethyl(nitroso)amine	NAN	Negative	Acetonitrile	Pre-Incubation	TA1537	Vehicle.Control	0	ug.plate	50	9	No	No	Yes	30	Rat	Phenobarbital.5.6.Benzoflavone	10	98	Yes	No	2021-03-15	NAN
GSK	Ames-3150	17	5	62-75-9	Dimethyl(nitroso)amine	NAN	Negative	Acetonitrile	Pre-Incubation	TA1537	Vehicle.Control	0	ug.plate	50	5	No	No	Yes	30	Rat	Phenobarbital.5.6.Benzoflavone	10	98	Yes	No	2021-03-15	NAN
GSK	Ames-3150	17	6	62-75-9	Dimethyl(nitroso)amine	NAN	Negative	Acetonitrile	Pre-Incubation	TA1537	Vehicle.Control	0	ug.plate	50	4	No	No	Yes	30	Rat	Phenobarbital.5.6.Benzoflavone	10	98	Yes	No	2021-03-15	NAN
GSK	Ames-3150	17	1	62-75-9	Dimethyl(nitroso)amine	2020-0369507	Negative	Acetonitrile	Pre-Incubation	TA1537	Test.Article	50	ug.plate	50	9	Yes	No	Yes	30	Rat	Phenobarbital.5.6.Benzoflavone	10	98	Yes	No	2021-03-15	NAN
GSK	Ames-3150	17	2	62-75-9	Dimethyl(nitroso)amine	2020-0369507	Negative	Acetonitrile	Pre-Incubation	TA1537	Test.Article	50	ug.plate	50	9	Yes	No	Yes	30	Rat	Phenobarbital.5.6.Benzoflavone	10	98	Yes	No	2021-03-15	NAN
GSK	Ames-3150	17	3	62-75-9	Dimethyl(nitroso)amine	2020-0369507	Negative	Acetonitrile	Pre-Incubation	TA1537	Test.Article	50	ug.plate	50	8	Yes	No	Yes	30	Rat	Phenobarbital.5.6.Benzoflavone	10	98	Yes	No	2021-03-15	NAN
GSK	Ames-3150	17	1	62-75-9	Dimethyl(nitroso)amine	2020-0369507	Negative	Acetonitrile	Pre-Incubation	TA1537	Test.Article	150	ug.plate	50	18	Yes	No	Yes	30	Rat	Phenobarbital.5.6.Benzoflavone	10	98	Yes	No	2021-03-15	NAN
GSK	Ames-3150	17	2	62-75-9	Dimethyl(nitroso)amine	2020-0369507	Negative	Acetonitrile	Pre-Incubation	TA1537	Test.Article	150	ug.plate	50	15	Yes	No	Yes	30	Rat	Phenobarbital.5.6.Benzoflavone	10	98	Yes	No	2021-03-15	NAN
GSK	Ames-3150	17	3	62-75-9	Dimethyl(nitroso)amine	2020-0369507	Negative	Acetonitrile	Pre-Incubation	TA1537	Test.Article	150	ug.plate	50	9	Yes	No	Yes	30	Rat	Phenobarbital.5.6.Benzoflavone	10	98	Yes	No	2021-03-15	NAN
GSK	Ames-3150	17	1	62-75-9	Dimethyl(nitroso)amine	2020-0369507	Negative	Acetonitrile	Pre-Incubation	TA1537	Test.Article	500	ug.plate	50	18	Yes	No	Yes	30	Rat	Phenobarbital.5.6.Benzoflavone	10	98	Yes	No	2021-03-15	NAN
GSK	Ames-3150	17	2	62-75-9	Dimethyl(nitroso)amine	2020-0369507	Negative	Acetonitrile	Pre-Incubation	TA1537	Test.Article	500	ug.plate	50	16	Yes	No	Yes	30	Rat	Phenobarbital.5.6.Benzoflavone	10	98	Yes	No	2021-03-15	NAN
GSK	Ames-3150	17	3	62-75-9	Dimethyl(nitroso)amine	2020-0369507	Negative	Acetonitrile	Pre-Incubation	TA1537	Test.Article	500	ug.plate	50	11	Yes	No	Yes	30	Rat	Phenobarbital.5.6.Benzoflavone	10	98	Yes	No	2021-03-15	NAN
GSK	Ames-3150	17	1	62-75-9	Dimethyl(nitroso)amine	2020-0369507	Negative	Acetonitrile	Pre-Incubation	TA1537	Test.Article	1500	ug.plate	50	18	Yes	No	Yes	30	Rat	Phenobarbital.5.6.Benzoflavone	10	98	Yes	No	2021-03-15	NAN
GSK	Ames-3150	17	2	62-75-9	Dimethyl(nitroso)amine	2020-0369507	Negative	Acetonitrile	Pre-Incubation	TA1537	Test.Article	1500	ug.plate	50	19	Yes	No	Yes	30	Rat	Phenobarbital.5.6.Benzoflavone	10	98	Yes	No	2021-03-15	NAN
GSK	Ames-3150	17	3	62-75-9	Dimethyl(nitroso)amine	2020-0369507	Negative	Acetonitrile	Pre-Incubation	TA1537	Test.Article	1500	ug.plate	50	14	Yes	No	Yes	30	Rat	Phenobarbital.5.6.Benzoflavone	10	98	Yes	No	2021-03-15	NAN
GSK	Ames-3150	17	1	62-75-9	Dimethyl(nitroso)amine	2020-0369507	Negative	Acetonitrile	Pre-Incubation	TA1537	Test.Article	2500	ug.plate	50	14	Yes	No	Yes	30	Rat	Phenobarbital.5.6.Benzoflavone	10	98	Yes	No	2021-03-15	NAN
GSK	Ames-3150	17	2	62-75-9	Dimethyl(nitroso)amine	2020-0369507	Negative	Acetonitrile	Pre-Incubation	TA1537	Test.Article	2500	ug.plate	50	16	Yes	No	Yes	30	Rat	Phenobarbital.5.6.Benzoflavone	10	98	Yes	No	2021-03-15	NAN
GSK	Ames-3150	17	3	62-75-9	Dimethyl(nitroso)amine	2020-0369507	Negative	Acetonitrile	Pre-Incubation	TA1537	Test.Article	2500	ug.plate	50	3	Yes	No	Yes	30	Rat	Phenobarbital.5.6.Benzoflavone	10	98	Yes	No	2021-03-15	NAN
GSK	Ames-3150	17	1	62-75-9	Dimethyl(nitroso)amine	2020-0369507	Negative	Acetonitrile	Pre-Incubation	TA1537	Test.Article	5000	ug.plate	50	1	Yes	No	Yes	30	Rat	Phenobarbital.5.6.Benzoflavone	10	98	Yes	No	2021-03-15	NAN
GSK	Ames-3150	17	2	62-75-9	Dimethyl(nitroso)amine	2020-0369507	Negative	Acetonitrile	Pre-Incubation	TA1537	Test.Article	5000	ug.plate	50	14	Yes	No	Yes	30	Rat	Phenobarbital.5.6.Benzoflavone	10	98	Yes	No	2021-03-15	NAN
GSK	Ames-3150	17	3	62-75-9	Dimethyl(nitroso)amine	2020-0369507	Negative	Acetonitrile	Pre-Incubation	TA1537	Test.Article	5000	ug.plate	50	15	Yes	No	Yes	30	Rat	Phenobarbital.5.6.Benzoflavone	10	98	Yes	No	2021-03-15	NAN
GSK	Ames-3150	17	1	62-75-9	Dimethyl(nitroso)amine	NAN	Negative	Acetonitrile	Pre-Incubation	TA98	Vehicle.Control	0	ug.plate	50	41	No	No	Yes	30	Rat	Phenobarbital.5.6.Benzoflavone	10	98	Yes	No	2021-03-15	NAN
GSK	Ames-3150	17	2	62-75-9	Dimethyl(nitroso)amine	NAN	Negative	Acetonitrile	Pre-Incubation	TA98	Vehicle.Control	0	ug.plate	50	33	No	No	Yes	30	Rat	Phenobarbital.5.6.Benzoflavone	10	98	Yes	No	2021-03-15	NAN
GSK	Ames-3150	17	3	62-75-9	Dimethyl(nitroso)amine	NAN	Negative	Acetonitrile	Pre-Incubation	TA98	Vehicle.Control	0	ug.plate	50	36	No	No	Yes	30	Rat	Phenobarbital.5.6.Benzoflavone	10	98	Yes	No	2021-03-15	NAN
GSK	Ames-3150	17	4	62-75-9	Dimethyl(nitroso)amine	NAN	Negative	Acetonitrile	Pre-Incubation	TA98	Vehicle.Control	0	ug.plate	50	26	No	No	Yes	30	Rat	Phenobarbital.5.6.Benzoflavone	10	98	Yes	No	2021-03-15	NAN
GSK	Ames-3150	17	5	62-75-9	Dimethyl(nitroso)amine	NAN	Negative	Acetonitrile	Pre-Incubation	TA98	Vehicle.Control	0	ug.plate	50	41	No	No	Yes	30	Rat	Phenobarbital.5.6.Benzoflavone	10	98	Yes	No	2021-03-15	NAN
GSK	Ames-3150	17	6	62-75-9	Dimethyl(nitroso)amine	NAN	Negative	Acetonitrile	Pre-Incubation	TA98	Vehicle.Control	0	ug.plate	50	40	No	No	Yes	30	Rat	Phenobarbital.5.6.Benzoflavone	10	98	Yes	No	2021-03-15	NAN
GSK	Ames-3150	17	1	62-75-9	Dimethyl(nitroso)amine	2020-0369507	Negative	Acetonitrile	Pre-Incubation	TA98	Test.Article	50	ug.plate	50	40	No	No	Yes	30	Rat	Phenobarbital.5.6.Benzoflavone	10	98	Yes	No	2021-03-15	NAN
GSK	Ames-3150	17	2	62-75-9	Dimethyl(nitroso)amine	2020-0369507	Negative	Acetonitrile	Pre-Incubation	TA98	Test.Article	50	ug.plate	50	3	No	No	Yes	30	Rat	Phenobarbital.5.6.Benzoflavone	10	98	Yes	No	2021-03-15	NAN
GSK	Ames-3150	17	3	62-75-9	Dimethyl(nitroso)amine	2020-0369507	Negative	Acetonitrile	Pre-Incubation	TA98	Test.Article	50	ug.plate	50	49	No	No	Yes	30	Rat	Phenobarbital.5.6.Benzoflavone	10	98	Yes	No	2021-03-15	NAN
GSK	Ames-3150	17	1	62-75-9	Dimethyl(nitroso)amine	2020-0369507	Negative	Acetonitrile	Pre-Incubation	TA98	Test.Article	150	ug.plate	50	26	No	No	Yes	30	Rat	Phenobarbital.5.6.Benzoflavone	10	98	Yes	No	2021-03-15	NAN
GSK	Ames-3150	17	2	62-75-9	Dimethyl(nitroso)amine	2020-0369507	Negative	Acetonitrile	Pre-Incubation	TA98	Test.Article	150	ug.plate	50	34	No	No	Yes	30	Rat	Phenobarbital.5.6.Benzoflavone	10	98	Yes	No	2021-03-15	NAN
GSK	Ames-3150	17	3	62-75-9	Dimethyl(nitroso)amine	2020-0369507	Negative	Acetonitrile	Pre-Incubation	TA98	Test.Article	150	ug.plate	50	34	No	No	Yes	30	Rat	Phenobarbital.5.6.Benzoflavone	10	98	Yes	No	2021-03-15	NAN
GSK	Ames-3150	17	1	62-75-9	Dimethyl(nitroso)amine	2020-0369507	Negative	Acetonitrile	Pre-Incubation	TA98	Test.Article	500	ug.plate	50	45	No	No	Yes	30	Rat	Phenobarbital.5.6.Benzoflavone	10	98	Yes	No	2021-03-15	NAN
GSK	Ames-3150	17	2	62-75-9	Dimethyl(nitroso)amine	2020-0369507	Negative	Acetonitrile	Pre-Incubation	TA98	Test.Article	500	ug.plate	50	38	No	No	Yes	30	Rat	Phenobarbital.5.6.Benzoflavone	10	98	Yes	No	2021-03-15	NAN
GSK	Ames-3150	17	3	62-75-9	Dimethyl(nitroso)amine	2020-0369507	Negative	Acetonitrile	Pre-Incubation	TA98	Test.Article	500	ug.plate	50	53	No	No	Yes	30	Rat	Phenobarbital.5.6.Benzoflavone	10	98	Yes	No	2021-03-15	NAN
GSK	Ames-3150	17	1	62-75-9	Dimethyl(nitroso)amine	2020-0369507	Negative	Acetonitrile	Pre-Incubation	TA98	Test.Article	1500	ug.plate	50	35	No	No	Yes	30	Rat	Phenobarbital.5.6.Benzoflavone	10	98	Yes	No	2021-03-15	NAN
GSK	Ames-3150	17	2	62-75-9	Dimethyl(nitroso)amine	2020-0369507	Negative	Acetonitrile	Pre-Incubation	TA98	Test.Article	1500	ug.plate	50	41	No	No	Yes	30	Rat	Phenobarbital.5.6.Benzoflavone	10	98	Yes	No	2021-03-15	NAN
GSK	Ames-3150	17	3	62-75-9	Dimethyl(nitroso)amine	2020-0369507	Negative	Acetonitrile	Pre-Incubation	TA98	Test.Article	1500	ug.plate	50	29	No	No	Yes	30	Rat	Phenobarbital.5.6.Benzoflavone	10	98	Yes	No	2021-03-15	NAN
GSK	Ames-3150	17	1	62-75-9	Dimethyl(nitroso)amine	2020-0369507	Negative	Acetonitrile	Pre-Incubation	TA98	Test.Article	2500	ug.plate	50	49	Yes	No	Yes	30	Rat	Phenobarbital.5.6.Benzoflavone	10	98	Yes	No	2021-03-15	NAN
GSK	Ames-3150	17	2	62-75-9	Dimethyl(nitroso)amine	2020-0369507	Negative	Acetonitrile	Pre-Incubation	TA98	Test.Article	2500	ug.plate	50	36	Yes	No	Yes	30	Rat	Phenobarbital.5.6.Benzoflavone	10	98	Yes	No	2021-03-15	NAN
GSK	Ames-3150	17	3	62-75-9	Dimethyl(nitroso)amine	2020-0369507	Negative	Acetonitrile	Pre-Incubation	TA98	Test.Article	2500	ug.plate	50	34	Yes	No	Yes	30	Rat	Phenobarbital.5.6.Benzoflavone	10	98	Yes	No	2021-03-15	NAN
GSK	Ames-3150	17	1	62-75-9	Dimethyl(nitroso)amine	2020-0369507	Negative	Acetonitrile	Pre-Incubation	TA98	Test.Article	5000	ug.plate	50	43	No	No	Yes	30	Rat	Phenobarbital.5.6.Benzoflavone	10	98	Yes	No	2021-03-15	NAN
GSK	Ames-3150	17	2	62-75-9	Dimethyl(nitroso)amine	2020-0369507	Negative	Acetonitrile	Pre-Incubation	TA98	Test.Article	5000	ug.plate	50	36	No	No	Yes	30	Rat	Phenobarbital.5.6.Benzoflavone	10	98	Yes	No	2021-03-15	NAN
GSK	Ames-3150	17	3	62-75-9	Dimethyl(nitroso)amine	2020-0369507	Negative	Acetonitrile	Pre-Incubation	TA98	Test.Article	5000	ug.plate	50	39	No	No	Yes	30	Rat	Phenobarbital.5.6.Benzoflavone	10	98	Yes	No	2021-03-15	NAN
GSK	Ames-3150	17	1	62-75-9	Dimethyl(nitroso)amine	NAN	Negative	Acetonitrile	Pre-Incubation	WP2uvrA.pKM101	Vehicle.Control	0	ug.plate	50	119	No	No	Yes	30	Rat	Phenobarbital.5.6.Benzoflavone	10	98	Yes	No	2021-03-15	NAN
GSK	Ames-3150	17	2	62-75-9	Dimethyl(nitroso)amine	NAN	Negative	Acetonitrile	Pre-Incubation	WP2uvrA.pKM101	Vehicle.Control	0	ug.plate	50	90	No	No	Yes	30	Rat	Phenobarbital.5.6.Benzoflavone	10	98	Yes	No	2021-03-15	NAN
GSK	Ames-3150	17	3	62-75-9	Dimethyl(nitroso)amine	NAN	Negative	Acetonitrile	Pre-Incubation	WP2uvrA.pKM101	Vehicle.Control	0	ug.plate	50	99	No	No	Yes	30	Rat	Phenobarbital.5.6.Benzoflavone	10	98	Yes	No	2021-03-15	NAN
GSK	Ames-3150	17	4	62-75-9	Dimethyl(nitroso)amine	NAN	Negative	Acetonitrile	Pre-Incubation	WP2uvrA.pKM101	Vehicle.Control	0	ug.plate	50	141	No	No	Yes	30	Rat	Phenobarbital.5.6.Benzoflavone	10	98	Yes	No	2021-03-15	NAN
GSK	Ames-3150	17	5	62-75-9	Dimethyl(nitroso)amine	NAN	Negative	Acetonitrile	Pre-Incubation	WP2uvrA.pKM101	Vehicle.Control	0	ug.plate	50	147	No	No	Yes	30	Rat	Phenobarbital.5.6.Benzoflavone	10	98	Yes	No	2021-03-15	NAN
GSK	Ames-3150	17	6	62-75-9	Dimethyl(nitroso)amine	NAN	Negative	Acetonitrile	Pre-Incubation	WP2uvrA.pKM101	Vehicle.Control	0	ug.plate	50	166	No	No	Yes	30	Rat	Phenobarbital.5.6.Benzoflavone	10	98	Yes	No	2021-03-15	NAN
GSK	Ames-3150	17	1	62-75-9	Dimethyl(nitroso)amine	2020-0369507	Negative	Acetonitrile	Pre-Incubation	WP2uvrA.pKM101	Test.Article	50	ug.plate	50	89	Yes	No	Yes	30	Rat	Phenobarbital.5.6.Benzoflavone	10	98	Yes	No	2021-03-15	NAN
GSK	Ames-3150	17	2	62-75-9	Dimethyl(nitroso)amine	2020-0369507	Negative	Acetonitrile	Pre-Incubation	WP2uvrA.pKM101	Test.Article	50	ug.plate	50	83	Yes	No	Yes	30	Rat	Phenobarbital.5.6.Benzoflavone	10	98	Yes	No	2021-03-15	NAN
GSK	Ames-3150	17	3	62-75-9	Dimethyl(nitroso)amine	2020-0369507	Negative	Acetonitrile	Pre-Incubation	WP2uvrA.pKM101	Test.Article	50	ug.plate	50	98	Yes	No	Yes	30	Rat	Phenobarbital.5.6.Benzoflavone	10	98	Yes	No	2021-03-15	NAN
GSK	Ames-3150	17	1	62-75-9	Dimethyl(nitroso)amine	2020-0369507	Negative	Acetonitrile	Pre-Incubation	WP2uvrA.pKM101	Test.Article	150	ug.plate	50	113	Yes	No	Yes	30	Rat	Phenobarbital.5.6.Benzoflavone	10	98	Yes	No	2021-03-15	NAN
GSK	Ames-3150	17	2	62-75-9	Dimethyl(nitroso)amine	2020-0369507	Negative	Acetonitrile	Pre-Incubation	WP2uvrA.pKM101	Test.Article	150	ug.plate	50	119	Yes	No	Yes	30	Rat	Phenobarbital.5.6.Benzoflavone	10	98	Yes	No	2021-03-15	NAN
GSK	Ames-3150	17	3	62-75-9	Dimethyl(nitroso)amine	2020-0369507	Negative	Acetonitrile	Pre-Incubation	WP2uvrA.pKM101	Test.Article	150	ug.plate	50	127	Yes	No	Yes	30	Rat	Phenobarbital.5.6.Benzoflavone	10	98	Yes	No	2021-03-15	NAN
GSK	Ames-3150	17	1	62-75-9	Dimethyl(nitroso)amine	2020-0369507	Negative	Acetonitrile	Pre-Incubation	WP2uvrA.pKM101	Test.Article	500	ug.plate	50	124	Yes	No	Yes	30	Rat	Phenobarbital.5.6.Benzoflavone	10	98	Yes	No	2021-03-15	NAN
GSK	Ames-3150	17	2	62-75-9	Dimethyl(nitroso)amine	2020-0369507	Negative	Acetonitrile	Pre-Incubation	WP2uvrA.pKM101	Test.Article	500	ug.plate	50	139	Yes	No	Yes	30	Rat	Phenobarbital.5.6.Benzoflavone	10	98	Yes	No	2021-03-15	NAN
GSK	Ames-3150	17	3	62-75-9	Dimethyl(nitroso)amine	2020-0369507	Negative	Acetonitrile	Pre-Incubation	WP2uvrA.pKM101	Test.Article	500	ug.plate	50	64	Yes	No	Yes	30	Rat	Phenobarbital.5.6.Benzoflavone	10	98	Yes	No	2021-03-15	NAN
GSK	Ames-3150	17	1	62-75-9	Dimethyl(nitroso)amine	2020-0369507	Negative	Acetonitrile	Pre-Incubation	WP2uvrA.pKM101	Test.Article	1500	ug.plate	50	149	Yes	No	Yes	30	Rat	Phenobarbital.5.6.Benzoflavone	10	98	Yes	No	2021-03-15	NAN
GSK	Ames-3150	17	2	62-75-9	Dimethyl(nitroso)amine	2020-0369507	Negative	Acetonitrile	Pre-Incubation	WP2uvrA.pKM101	Test.Article	1500	ug.plate	50	161	Yes	No	Yes	30	Rat	Phenobarbital.5.6.Benzoflavone	10	98	Yes	No	2021-03-15	NAN
GSK	Ames-3150	17	3	62-75-9	Dimethyl(nitroso)amine	2020-0369507	Negative	Acetonitrile	Pre-Incubation	WP2uvrA.pKM101	Test.Article	1500	ug.plate	50	116	Yes	No	Yes	30	Rat	Phenobarbital.5.6.Benzoflavone	10	98	Yes	No	2021-03-15	NAN
GSK	Ames-3150	17	1	62-75-9	Dimethyl(nitroso)amine	2020-0369507	Negative	Acetonitrile	Pre-Incubation	WP2uvrA.pKM101	Test.Article	2500	ug.plate	50	134	Yes	No	Yes	30	Rat	Phenobarbital.5.6.Benzoflavone	10	98	Yes	No	2021-03-15	NAN
GSK	Ames-3150	17	2	62-75-9	Dimethyl(nitroso)amine	2020-0369507	Negative	Acetonitrile	Pre-Incubation	WP2uvrA.pKM101	Test.Article	2500	ug.plate	50	176	Yes	No	Yes	30	Rat	Phenobarbital.5.6.Benzoflavone	10	98	Yes	No	2021-03-15	NAN
GSK	Ames-3150	17	3	62-75-9	Dimethyl(nitroso)amine	2020-0369507	Negative	Acetonitrile	Pre-Incubation	WP2uvrA.pKM101	Test.Article	2500	ug.plate	50	131	Yes	No	Yes	30	Rat	Phenobarbital.5.6.Benzoflavone	10	98	Yes	No	2021-03-15	NAN
GSK	Ames-3150	17	1	62-75-9	Dimethyl(nitroso)amine	2020-0369507	Negative	Acetonitrile	Pre-Incubation	WP2uvrA.pKM101	Test.Article	5000	ug.plate	50	0	Yes	No	Yes	30	Rat	Phenobarbital.5.6.Benzoflavone	10	98	Yes	No	2021-03-15	NAN
GSK	Ames-3150	17	2	62-75-9	Dimethyl(nitroso)amine	2020-0369507	Negative	Acetonitrile	Pre-Incubation	WP2uvrA.pKM101	Test.Article	5000	ug.plate	50	151	Yes	No	Yes	30	Rat	Phenobarbital.5.6.Benzoflavone	10	98	Yes	No	2021-03-15	NAN
GSK	Ames-3150	17	3	62-75-9	Dimethyl(nitroso)amine	2020-0369507	Negative	Acetonitrile	Pre-Incubation	WP2uvrA.pKM101	Test.Article	5000	ug.plate	50	114	Yes	No	Yes	30	Rat	Phenobarbital.5.6.Benzoflavone	10	98	Yes	No	2021-03-15	NAN
GSK	Ames-3150	17	1	613-13-8	2-aminoanthracene	NAN	Positive	DMSO	Pre-Incubation	TA100	Positive.Control	5	ug.plate	100	3152	No	No	Yes	30	Rat	Phenobarbital.5.6.Benzoflavone	10	98	Yes	No	2021-03-15	NAN
GSK	Ames-3150	17	2	613-13-8	2-aminoanthracene	NAN	Positive	DMSO	Pre-Incubation	TA100	Positive.Control	5	ug.plate	100	3821	No	No	Yes	30	Rat	Phenobarbital.5.6.Benzoflavone	10	98	Yes	No	2021-03-15	NAN
GSK	Ames-3150	17	1	613-13-8	2-aminoanthracene	NAN	Positive	DMSO	Pre-Incubation	TA1535	Positive.Control	5	ug.plate	100	265	No	No	Yes	30	Rat	Phenobarbital.5.6.Benzoflavone	10	98	Yes	No	2021-03-15	NAN
GSK	Ames-3150	17	2	613-13-8	2-aminoanthracene	NAN	Positive	DMSO	Pre-Incubation	TA1535	Positive.Control	5	ug.plate	100	222	No	No	Yes	30	Rat	Phenobarbital.5.6.Benzoflavone	10	98	Yes	No	2021-03-15	NAN
GSK	Ames-3150	17	1	613-13-8	2-aminoanthracene	NAN	Positive	DMSO	Pre-Incubation	TA1537	Positive.Control	5	ug.plate	100	268	No	No	Yes	30	Rat	Phenobarbital.5.6.Benzoflavone	10	98	Yes	No	2021-03-15	NAN
GSK	Ames-3150	17	2	613-13-8	2-aminoanthracene	NAN	Positive	DMSO	Pre-Incubation	TA1537	Positive.Control	5	ug.plate	100	210	No	No	Yes	30	Rat	Phenobarbital.5.6.Benzoflavone	10	98	Yes	No	2021-03-15	NAN
GSK	Ames-3150	17	1	50-32-8	Benzo-a-pyrene	NAN	Positive	DMSO	Pre-Incubation	TA98	Positive.Control	10	ug.plate	100	369	No	No	Yes	30	Rat	Phenobarbital.5.6.Benzoflavone	10	98	Yes	No	2021-03-15	NAN
GSK	Ames-3150	17	2	50-32-8	Benzo-a-pyrene	NAN	Positive	DMSO	Pre-Incubation	TA98	Positive.Control	10	ug.plate	100	391	No	No	Yes	30	Rat	Phenobarbital.5.6.Benzoflavone	10	98	Yes	No	2021-03-15	NAN
GSK	Ames-3150	17	1	613-13-8	2-aminoanthracene	NAN	Positive	DMSO	Pre-Incubation	WP2uvrA.pKM101	Positive.Control	10	ug.plate	100	1331	No	No	Yes	30	Rat	Phenobarbital.5.6.Benzoflavone	10	98	Yes	No	2021-03-15	NAN
GSK	Ames-3150	17	2	613-13-8	2-aminoanthracene	NAN	Positive	DMSO	Pre-Incubation	WP2uvrA.pKM101	Positive.Control	10	ug.plate	100	1392	No	No	Yes	30	Rat	Phenobarbital.5.6.Benzoflavone	10	98	Yes	No	2021-03-15	NAN
GSK	Ames-3150	21	1	62-75-9	Dimethyl(nitroso)amine	NAN	Negative	Acetonitrile	Pre-Incubation	TA100	Vehicle.Control	0	ug.plate	50	181	No	No	Yes	30	Hamster	Aroclor	10	98	Yes	No	2021-04-06	NAN
GSK	Ames-3150	21	2	62-75-9	Dimethyl(nitroso)amine	NAN	Negative	Acetonitrile	Pre-Incubation	TA100	Vehicle.Control	0	ug.plate	50	207	No	No	Yes	30	Hamster	Aroclor	10	98	Yes	No	2021-04-06	NAN
GSK	Ames-3150	21	3	62-75-9	Dimethyl(nitroso)amine	NAN	Negative	Acetonitrile	Pre-Incubation	TA100	Vehicle.Control	0	ug.plate	50	154	No	No	Yes	30	Hamster	Aroclor	10	98	Yes	No	2021-04-06	NAN
GSK	Ames-3150	21	4	62-75-9	Dimethyl(nitroso)amine	NAN	Negative	Acetonitrile	Pre-Incubation	TA100	Vehicle.Control	0	ug.plate	50	189	No	No	Yes	30	Hamster	Aroclor	10	98	Yes	No	2021-04-06	NAN
GSK	Ames-3150	21	5	62-75-9	Dimethyl(nitroso)amine	NAN	Negative	Acetonitrile	Pre-Incubation	TA100	Vehicle.Control	0	ug.plate	50	152	No	No	Yes	30	Hamster	Aroclor	10	98	Yes	No	2021-04-06	NAN
GSK	Ames-3150	21	6	62-75-9	Dimethyl(nitroso)amine	NAN	Negative	Acetonitrile	Pre-Incubation	TA100	Vehicle.Control	0	ug.plate	50	213	No	No	Yes	30	Hamster	Aroclor	10	98	Yes	No	2021-04-06	NAN
GSK	Ames-3150	21	1	62-75-9	Dimethyl(nitroso)amine	2020-0369507	Positive	Acetonitrile	Pre-Incubation	TA100	Test.Article	50	ug.plate	50	157	No	No	Yes	30	Hamster	Aroclor	10	98	Yes	No	2021-04-06	NAN
GSK	Ames-3150	21	2	62-75-9	Dimethyl(nitroso)amine	2020-0369507	Positive	Acetonitrile	Pre-Incubation	TA100	Test.Article	50	ug.plate	50	251	No	No	Yes	30	Hamster	Aroclor	10	98	Yes	No	2021-04-06	NAN
GSK	Ames-3150	21	3	62-75-9	Dimethyl(nitroso)amine	2020-0369507	Positive	Acetonitrile	Pre-Incubation	TA100	Test.Article	50	ug.plate	50	192	No	No	Yes	30	Hamster	Aroclor	10	98	Yes	No	2021-04-06	NAN
GSK	Ames-3150	21	1	62-75-9	Dimethyl(nitroso)amine	2020-0369507	Positive	Acetonitrile	Pre-Incubation	TA100	Test.Article	150	ug.plate	50	277	No	No	Yes	30	Hamster	Aroclor	10	98	Yes	No	2021-04-06	NAN
GSK	Ames-3150	21	2	62-75-9	Dimethyl(nitroso)amine	2020-0369507	Positive	Acetonitrile	Pre-Incubation	TA100	Test.Article	150	ug.plate	50	247	No	No	Yes	30	Hamster	Aroclor	10	98	Yes	No	2021-04-06	NAN
GSK	Ames-3150	21	3	62-75-9	Dimethyl(nitroso)amine	2020-0369507	Positive	Acetonitrile	Pre-Incubation	TA100	Test.Article	150	ug.plate	50	568	No	No	Yes	30	Hamster	Aroclor	10	98	Yes	No	2021-04-06	NAN
GSK	Ames-3150	21	1	62-75-9	Dimethyl(nitroso)amine	2020-0369507	Positive	Acetonitrile	Pre-Incubation	TA100	Test.Article	500	ug.plate	50	306	No	No	Yes	30	Hamster	Aroclor	10	98	Yes	No	2021-04-06	NAN
GSK	Ames-3150	21	2	62-75-9	Dimethyl(nitroso)amine	2020-0369507	Positive	Acetonitrile	Pre-Incubation	TA100	Test.Article	500	ug.plate	50	217	No	No	Yes	30	Hamster	Aroclor	10	98	Yes	No	2021-04-06	NAN
GSK	Ames-3150	21	3	62-75-9	Dimethyl(nitroso)amine	2020-0369507	Positive	Acetonitrile	Pre-Incubation	TA100	Test.Article	500	ug.plate	50	292	No	No	Yes	30	Hamster	Aroclor	10	98	Yes	No	2021-04-06	NAN
GSK	Ames-3150	21	1	62-75-9	Dimethyl(nitroso)amine	2020-0369507	Positive	Acetonitrile	Pre-Incubation	TA100	Test.Article	1500	ug.plate	50	129	Yes	No	Yes	30	Hamster	Aroclor	10	98	Yes	No	2021-04-06	NAN
GSK	Ames-3150	21	2	62-75-9	Dimethyl(nitroso)amine	2020-0369507	Positive	Acetonitrile	Pre-Incubation	TA100	Test.Article	1500	ug.plate	50	348	Yes	No	Yes	30	Hamster	Aroclor	10	98	Yes	No	2021-04-06	NAN
GSK	Ames-3150	21	3	62-75-9	Dimethyl(nitroso)amine	2020-0369507	Positive	Acetonitrile	Pre-Incubation	TA100	Test.Article	1500	ug.plate	50	276	Yes	No	Yes	30	Hamster	Aroclor	10	98	Yes	No	2021-04-06	NAN
GSK	Ames-3150	21	1	62-75-9	Dimethyl(nitroso)amine	2020-0369507	Positive	Acetonitrile	Pre-Incubation	TA100	Test.Article	2500	ug.plate	50	196	Yes	No	Yes	30	Hamster	Aroclor	10	98	Yes	No	2021-04-06	NAN
GSK	Ames-3150	21	2	62-75-9	Dimethyl(nitroso)amine	2020-0369507	Positive	Acetonitrile	Pre-Incubation	TA100	Test.Article	2500	ug.plate	50	207	Yes	No	Yes	30	Hamster	Aroclor	10	98	Yes	No	2021-04-06	NAN
GSK	Ames-3150	21	3	62-75-9	Dimethyl(nitroso)amine	2020-0369507	Positive	Acetonitrile	Pre-Incubation	TA100	Test.Article	2500	ug.plate	50	196	Yes	No	Yes	30	Hamster	Aroclor	10	98	Yes	No	2021-04-06	NAN
GSK	Ames-3150	21	1	62-75-9	Dimethyl(nitroso)amine	2020-0369507	Positive	Acetonitrile	Pre-Incubation	TA100	Test.Article	5000	ug.plate	50	510	Yes	No	Yes	30	Hamster	Aroclor	10	98	Yes	No	2021-04-06	NAN
GSK	Ames-3150	21	2	62-75-9	Dimethyl(nitroso)amine	2020-0369507	Positive	Acetonitrile	Pre-Incubation	TA100	Test.Article	5000	ug.plate	50	239	Yes	No	Yes	30	Hamster	Aroclor	10	98	Yes	No	2021-04-06	NAN
GSK	Ames-3150	21	3	62-75-9	Dimethyl(nitroso)amine	2020-0369507	Positive	Acetonitrile	Pre-Incubation	TA100	Test.Article	5000	ug.plate	50	302	Yes	No	Yes	30	Hamster	Aroclor	10	98	Yes	No	2021-04-06	NAN
GSK	Ames-3150	21	1	62-75-9	Dimethyl(nitroso)amine	NAN	Negative	Acetonitrile	Pre-Incubation	TA1535	Vehicle.Control	0	ug.plate	50	33	No	No	Yes	30	Hamster	Aroclor	10	98	Yes	No	2021-04-06	NAN
GSK	Ames-3150	21	2	62-75-9	Dimethyl(nitroso)amine	NAN	Negative	Acetonitrile	Pre-Incubation	TA1535	Vehicle.Control	0	ug.plate	50	50	No	No	Yes	30	Hamster	Aroclor	10	98	Yes	No	2021-04-06	NAN
GSK	Ames-3150	21	3	62-75-9	Dimethyl(nitroso)amine	NAN	Negative	Acetonitrile	Pre-Incubation	TA1535	Vehicle.Control	0	ug.plate	50	29	No	No	Yes	30	Hamster	Aroclor	10	98	Yes	No	2021-04-06	NAN
GSK	Ames-3150	21	4	62-75-9	Dimethyl(nitroso)amine	NAN	Negative	Acetonitrile	Pre-Incubation	TA1535	Vehicle.Control	0	ug.plate	50	43	No	No	Yes	30	Hamster	Aroclor	10	98	Yes	No	2021-04-06	NAN
GSK	Ames-3150	21	5	62-75-9	Dimethyl(nitroso)amine	NAN	Negative	Acetonitrile	Pre-Incubation	TA1535	Vehicle.Control	0	ug.plate	50	40	No	No	Yes	30	Hamster	Aroclor	10	98	Yes	No	2021-04-06	NAN
GSK	Ames-3150	21	6	62-75-9	Dimethyl(nitroso)amine	NAN	Negative	Acetonitrile	Pre-Incubation	TA1535	Vehicle.Control	0	ug.plate	50	41	No	No	Yes	30	Hamster	Aroclor	10	98	Yes	No	2021-04-06	NAN
GSK	Ames-3150	21	1	62-75-9	Dimethyl(nitroso)amine	2020-0369507	Positive	Acetonitrile	Pre-Incubation	TA1535	Test.Article	50	ug.plate	50	25	No	No	Yes	30	Hamster	Aroclor	10	98	Yes	No	2021-04-06	NAN
GSK	Ames-3150	21	2	62-75-9	Dimethyl(nitroso)amine	2020-0369507	Positive	Acetonitrile	Pre-Incubation	TA1535	Test.Article	50	ug.plate	50	58	No	No	Yes	30	Hamster	Aroclor	10	98	Yes	No	2021-04-06	NAN
GSK	Ames-3150	21	3	62-75-9	Dimethyl(nitroso)amine	2020-0369507	Positive	Acetonitrile	Pre-Incubation	TA1535	Test.Article	50	ug.plate	50	3	No	No	Yes	30	Hamster	Aroclor	10	98	Yes	No	2021-04-06	NAN
GSK	Ames-3150	21	1	62-75-9	Dimethyl(nitroso)amine	2020-0369507	Positive	Acetonitrile	Pre-Incubation	TA1535	Test.Article	150	ug.plate	50	0	No	No	Yes	30	Hamster	Aroclor	10	98	Yes	No	2021-04-06	NAN
GSK	Ames-3150	21	2	62-75-9	Dimethyl(nitroso)amine	2020-0369507	Positive	Acetonitrile	Pre-Incubation	TA1535	Test.Article	150	ug.plate	50	29	No	No	Yes	30	Hamster	Aroclor	10	98	Yes	No	2021-04-06	NAN
GSK	Ames-3150	21	3	62-75-9	Dimethyl(nitroso)amine	2020-0369507	Positive	Acetonitrile	Pre-Incubation	TA1535	Test.Article	150	ug.plate	50	45	No	No	Yes	30	Hamster	Aroclor	10	98	Yes	No	2021-04-06	NAN
GSK	Ames-3150	21	1	62-75-9	Dimethyl(nitroso)amine	2020-0369507	Positive	Acetonitrile	Pre-Incubation	TA1535	Test.Article	500	ug.plate	50	48	No	No	Yes	30	Hamster	Aroclor	10	98	Yes	No	2021-04-06	NAN
GSK	Ames-3150	21	2	62-75-9	Dimethyl(nitroso)amine	2020-0369507	Positive	Acetonitrile	Pre-Incubation	TA1535	Test.Article	500	ug.plate	50	98	No	No	Yes	30	Hamster	Aroclor	10	98	Yes	No	2021-04-06	NAN
GSK	Ames-3150	21	3	62-75-9	Dimethyl(nitroso)amine	2020-0369507	Positive	Acetonitrile	Pre-Incubation	TA1535	Test.Article	500	ug.plate	50	30	No	No	Yes	30	Hamster	Aroclor	10	98	Yes	No	2021-04-06	NAN
GSK	Ames-3150	21	1	62-75-9	Dimethyl(nitroso)amine	2020-0369507	Positive	Acetonitrile	Pre-Incubation	TA1535	Test.Article	1500	ug.plate	50	112	No	No	Yes	30	Hamster	Aroclor	10	98	Yes	No	2021-04-06	NAN
GSK	Ames-3150	21	2	62-75-9	Dimethyl(nitroso)amine	2020-0369507	Positive	Acetonitrile	Pre-Incubation	TA1535	Test.Article	1500	ug.plate	50	60	No	No	Yes	30	Hamster	Aroclor	10	98	Yes	No	2021-04-06	NAN
GSK	Ames-3150	21	3	62-75-9	Dimethyl(nitroso)amine	2020-0369507	Positive	Acetonitrile	Pre-Incubation	TA1535	Test.Article	1500	ug.plate	50	288	No	No	Yes	30	Hamster	Aroclor	10	98	Yes	No	2021-04-06	NAN
GSK	Ames-3150	21	1	62-75-9	Dimethyl(nitroso)amine	2020-0369507	Positive	Acetonitrile	Pre-Incubation	TA1535	Test.Article	2500	ug.plate	50	34	No	No	Yes	30	Hamster	Aroclor	10	98	Yes	No	2021-04-06	NAN
GSK	Ames-3150	21	2	62-75-9	Dimethyl(nitroso)amine	2020-0369507	Positive	Acetonitrile	Pre-Incubation	TA1535	Test.Article	2500	ug.plate	50	60	No	No	Yes	30	Hamster	Aroclor	10	98	Yes	No	2021-04-06	NAN
GSK	Ames-3150	21	3	62-75-9	Dimethyl(nitroso)amine	2020-0369507	Positive	Acetonitrile	Pre-Incubation	TA1535	Test.Article	2500	ug.plate	50	69	No	No	Yes	30	Hamster	Aroclor	10	98	Yes	No	2021-04-06	NAN
GSK	Ames-3150	21	1	62-75-9	Dimethyl(nitroso)amine	2020-0369507	Positive	Acetonitrile	Pre-Incubation	TA1535	Test.Article	5000	ug.plate	50	147	No	No	Yes	30	Hamster	Aroclor	10	98	Yes	No	2021-04-06	NAN
GSK	Ames-3150	21	2	62-75-9	Dimethyl(nitroso)amine	2020-0369507	Positive	Acetonitrile	Pre-Incubation	TA1535	Test.Article	5000	ug.plate	50	142	No	No	Yes	30	Hamster	Aroclor	10	98	Yes	No	2021-04-06	NAN
GSK	Ames-3150	21	3	62-75-9	Dimethyl(nitroso)amine	2020-0369507	Positive	Acetonitrile	Pre-Incubation	TA1535	Test.Article	5000	ug.plate	50	134	No	No	Yes	30	Hamster	Aroclor	10	98	Yes	No	2021-04-06	NAN
GSK	Ames-3150	21	1	62-75-9	Dimethyl(nitroso)amine	NAN	Negative	Acetonitrile	Pre-Incubation	TA1537	Vehicle.Control	0	ug.plate	50	14	No	No	Yes	30	Hamster	Aroclor	10	98	Yes	No	2021-04-06	NAN
GSK	Ames-3150	21	2	62-75-9	Dimethyl(nitroso)amine	NAN	Negative	Acetonitrile	Pre-Incubation	TA1537	Vehicle.Control	0	ug.plate	50	13	No	No	Yes	30	Hamster	Aroclor	10	98	Yes	No	2021-04-06	NAN
GSK	Ames-3150	21	3	62-75-9	Dimethyl(nitroso)amine	NAN	Negative	Acetonitrile	Pre-Incubation	TA1537	Vehicle.Control	0	ug.plate	50	16	No	No	Yes	30	Hamster	Aroclor	10	98	Yes	No	2021-04-06	NAN
GSK	Ames-3150	21	4	62-75-9	Dimethyl(nitroso)amine	NAN	Negative	Acetonitrile	Pre-Incubation	TA1537	Vehicle.Control	0	ug.plate	50	10	No	No	Yes	30	Hamster	Aroclor	10	98	Yes	No	2021-04-06	NAN
GSK	Ames-3150	21	5	62-75-9	Dimethyl(nitroso)amine	NAN	Negative	Acetonitrile	Pre-Incubation	TA1537	Vehicle.Control	0	ug.plate	50	14	No	No	Yes	30	Hamster	Aroclor	10	98	Yes	No	2021-04-06	NAN
GSK	Ames-3150	21	6	62-75-9	Dimethyl(nitroso)amine	NAN	Negative	Acetonitrile	Pre-Incubation	TA1537	Vehicle.Control	0	ug.plate	50	15	No	No	Yes	30	Hamster	Aroclor	10	98	Yes	No	2021-04-06	NAN
GSK	Ames-3150	21	1	62-75-9	Dimethyl(nitroso)amine	2020-0369507	Negative	Acetonitrile	Pre-Incubation	TA1537	Test.Article	50	ug.plate	50	3	No	No	Yes	30	Hamster	Aroclor	10	98	Yes	No	2021-04-06	NAN
GSK	Ames-3150	21	2	62-75-9	Dimethyl(nitroso)amine	2020-0369507	Negative	Acetonitrile	Pre-Incubation	TA1537	Test.Article	50	ug.plate	50	10	No	No	Yes	30	Hamster	Aroclor	10	98	Yes	No	2021-04-06	NAN
GSK	Ames-3150	21	3	62-75-9	Dimethyl(nitroso)amine	2020-0369507	Negative	Acetonitrile	Pre-Incubation	TA1537	Test.Article	50	ug.plate	50	19	No	No	Yes	30	Hamster	Aroclor	10	98	Yes	No	2021-04-06	NAN
GSK	Ames-3150	21	1	62-75-9	Dimethyl(nitroso)amine	2020-0369507	Negative	Acetonitrile	Pre-Incubation	TA1537	Test.Article	150	ug.plate	50	75	No	No	Yes	30	Hamster	Aroclor	10	98	Yes	No	2021-04-06	NAN
GSK	Ames-3150	21	2	62-75-9	Dimethyl(nitroso)amine	2020-0369507	Negative	Acetonitrile	Pre-Incubation	TA1537	Test.Article	150	ug.plate	50	10	No	No	Yes	30	Hamster	Aroclor	10	98	Yes	No	2021-04-06	NAN
GSK	Ames-3150	21	3	62-75-9	Dimethyl(nitroso)amine	2020-0369507	Negative	Acetonitrile	Pre-Incubation	TA1537	Test.Article	150	ug.plate	50	13	No	No	Yes	30	Hamster	Aroclor	10	98	Yes	No	2021-04-06	NAN
GSK	Ames-3150	21	1	62-75-9	Dimethyl(nitroso)amine	2020-0369507	Negative	Acetonitrile	Pre-Incubation	TA1537	Test.Article	500	ug.plate	50	11	No	No	Yes	30	Hamster	Aroclor	10	98	Yes	No	2021-04-06	NAN
GSK	Ames-3150	21	2	62-75-9	Dimethyl(nitroso)amine	2020-0369507	Negative	Acetonitrile	Pre-Incubation	TA1537	Test.Article	500	ug.plate	50	20	No	No	Yes	30	Hamster	Aroclor	10	98	Yes	No	2021-04-06	NAN
GSK	Ames-3150	21	3	62-75-9	Dimethyl(nitroso)amine	2020-0369507	Negative	Acetonitrile	Pre-Incubation	TA1537	Test.Article	500	ug.plate	50	14	No	No	Yes	30	Hamster	Aroclor	10	98	Yes	No	2021-04-06	NAN
GSK	Ames-3150	21	1	62-75-9	Dimethyl(nitroso)amine	2020-0369507	Negative	Acetonitrile	Pre-Incubation	TA1537	Test.Article	1500	ug.plate	50	8	No	No	Yes	30	Hamster	Aroclor	10	98	Yes	No	2021-04-06	NAN
GSK	Ames-3150	21	2	62-75-9	Dimethyl(nitroso)amine	2020-0369507	Negative	Acetonitrile	Pre-Incubation	TA1537	Test.Article	1500	ug.plate	50	16	No	No	Yes	30	Hamster	Aroclor	10	98	Yes	No	2021-04-06	NAN
GSK	Ames-3150	21	3	62-75-9	Dimethyl(nitroso)amine	2020-0369507	Negative	Acetonitrile	Pre-Incubation	TA1537	Test.Article	1500	ug.plate	50	10	No	No	Yes	30	Hamster	Aroclor	10	98	Yes	No	2021-04-06	NAN
GSK	Ames-3150	21	1	62-75-9	Dimethyl(nitroso)amine	2020-0369507	Negative	Acetonitrile	Pre-Incubation	TA1537	Test.Article	2500	ug.plate	50	6	Yes	No	Yes	30	Hamster	Aroclor	10	98	Yes	No	2021-04-06	NAN
GSK	Ames-3150	21	2	62-75-9	Dimethyl(nitroso)amine	2020-0369507	Negative	Acetonitrile	Pre-Incubation	TA1537	Test.Article	2500	ug.plate	50	6	Yes	No	Yes	30	Hamster	Aroclor	10	98	Yes	No	2021-04-06	NAN
GSK	Ames-3150	21	3	62-75-9	Dimethyl(nitroso)amine	2020-0369507	Negative	Acetonitrile	Pre-Incubation	TA1537	Test.Article	2500	ug.plate	50	10	Yes	No	Yes	30	Hamster	Aroclor	10	98	Yes	No	2021-04-06	NAN
GSK	Ames-3150	21	1	62-75-9	Dimethyl(nitroso)amine	2020-0369507	Negative	Acetonitrile	Pre-Incubation	TA1537	Test.Article	5000	ug.plate	50	23	No	No	Yes	30	Hamster	Aroclor	10	98	Yes	No	2021-04-06	NAN
GSK	Ames-3150	21	2	62-75-9	Dimethyl(nitroso)amine	2020-0369507	Negative	Acetonitrile	Pre-Incubation	TA1537	Test.Article	5000	ug.plate	50	28	No	No	Yes	30	Hamster	Aroclor	10	98	Yes	No	2021-04-06	NAN
GSK	Ames-3150	21	3	62-75-9	Dimethyl(nitroso)amine	2020-0369507	Negative	Acetonitrile	Pre-Incubation	TA1537	Test.Article	5000	ug.plate	50	11	No	No	Yes	30	Hamster	Aroclor	10	98	Yes	No	2021-04-06	NAN
GSK	Ames-3150	21	1	62-75-9	Dimethyl(nitroso)amine	NAN	Negative	Acetonitrile	Pre-Incubation	TA98	Vehicle.Control	0	ug.plate	50	34	No	No	Yes	30	Hamster	Aroclor	10	98	Yes	No	2021-04-06	NAN
GSK	Ames-3150	21	2	62-75-9	Dimethyl(nitroso)amine	NAN	Negative	Acetonitrile	Pre-Incubation	TA98	Vehicle.Control	0	ug.plate	50	16	No	No	Yes	30	Hamster	Aroclor	10	98	Yes	No	2021-04-06	NAN
GSK	Ames-3150	21	3	62-75-9	Dimethyl(nitroso)amine	NAN	Negative	Acetonitrile	Pre-Incubation	TA98	Vehicle.Control	0	ug.plate	50	35	No	No	Yes	30	Hamster	Aroclor	10	98	Yes	No	2021-04-06	NAN
GSK	Ames-3150	21	4	62-75-9	Dimethyl(nitroso)amine	NAN	Negative	Acetonitrile	Pre-Incubation	TA98	Vehicle.Control	0	ug.plate	50	0	No	No	Yes	30	Hamster	Aroclor	10	98	Yes	No	2021-04-06	NAN
GSK	Ames-3150	21	5	62-75-9	Dimethyl(nitroso)amine	NAN	Negative	Acetonitrile	Pre-Incubation	TA98	Vehicle.Control	0	ug.plate	50	22	No	No	Yes	30	Hamster	Aroclor	10	98	Yes	No	2021-04-06	NAN
GSK	Ames-3150	21	6	62-75-9	Dimethyl(nitroso)amine	NAN	Negative	Acetonitrile	Pre-Incubation	TA98	Vehicle.Control	0	ug.plate	50	39	No	No	Yes	30	Hamster	Aroclor	10	98	Yes	No	2021-04-06	NAN
GSK	Ames-3150	21	1	62-75-9	Dimethyl(nitroso)amine	2020-0369507	Negative	Acetonitrile	Pre-Incubation	TA98	Test.Article	50	ug.plate	50	30	Yes	No	Yes	30	Hamster	Aroclor	10	98	Yes	No	2021-04-06	NAN
GSK	Ames-3150	21	2	62-75-9	Dimethyl(nitroso)amine	2020-0369507	Negative	Acetonitrile	Pre-Incubation	TA98	Test.Article	50	ug.plate	50	31	Yes	No	Yes	30	Hamster	Aroclor	10	98	Yes	No	2021-04-06	NAN
GSK	Ames-3150	21	3	62-75-9	Dimethyl(nitroso)amine	2020-0369507	Negative	Acetonitrile	Pre-Incubation	TA98	Test.Article	50	ug.plate	50	0	Yes	No	Yes	30	Hamster	Aroclor	10	98	Yes	No	2021-04-06	NAN
GSK	Ames-3150	21	1	62-75-9	Dimethyl(nitroso)amine	2020-0369507	Negative	Acetonitrile	Pre-Incubation	TA98	Test.Article	150	ug.plate	50	31	Yes	No	Yes	30	Hamster	Aroclor	10	98	Yes	No	2021-04-06	NAN
GSK	Ames-3150	21	2	62-75-9	Dimethyl(nitroso)amine	2020-0369507	Negative	Acetonitrile	Pre-Incubation	TA98	Test.Article	150	ug.plate	50	20	Yes	No	Yes	30	Hamster	Aroclor	10	98	Yes	No	2021-04-06	NAN
GSK	Ames-3150	21	3	62-75-9	Dimethyl(nitroso)amine	2020-0369507	Negative	Acetonitrile	Pre-Incubation	TA98	Test.Article	150	ug.plate	50	24	Yes	No	Yes	30	Hamster	Aroclor	10	98	Yes	No	2021-04-06	NAN
GSK	Ames-3150	21	1	62-75-9	Dimethyl(nitroso)amine	2020-0369507	Negative	Acetonitrile	Pre-Incubation	TA98	Test.Article	500	ug.plate	50	3	Yes	No	Yes	30	Hamster	Aroclor	10	98	Yes	No	2021-04-06	NAN
GSK	Ames-3150	21	2	62-75-9	Dimethyl(nitroso)amine	2020-0369507	Negative	Acetonitrile	Pre-Incubation	TA98	Test.Article	500	ug.plate	50	31	Yes	No	Yes	30	Hamster	Aroclor	10	98	Yes	No	2021-04-06	NAN
GSK	Ames-3150	21	3	62-75-9	Dimethyl(nitroso)amine	2020-0369507	Negative	Acetonitrile	Pre-Incubation	TA98	Test.Article	500	ug.plate	50	24	Yes	No	Yes	30	Hamster	Aroclor	10	98	Yes	No	2021-04-06	NAN
GSK	Ames-3150	21	1	62-75-9	Dimethyl(nitroso)amine	2020-0369507	Negative	Acetonitrile	Pre-Incubation	TA98	Test.Article	1500	ug.plate	50	31	Yes	No	Yes	30	Hamster	Aroclor	10	98	Yes	No	2021-04-06	NAN
GSK	Ames-3150	21	2	62-75-9	Dimethyl(nitroso)amine	2020-0369507	Negative	Acetonitrile	Pre-Incubation	TA98	Test.Article	1500	ug.plate	50	19	Yes	No	Yes	30	Hamster	Aroclor	10	98	Yes	No	2021-04-06	NAN
GSK	Ames-3150	21	3	62-75-9	Dimethyl(nitroso)amine	2020-0369507	Negative	Acetonitrile	Pre-Incubation	TA98	Test.Article	1500	ug.plate	50	33	Yes	No	Yes	30	Hamster	Aroclor	10	98	Yes	No	2021-04-06	NAN
GSK	Ames-3150	21	1	62-75-9	Dimethyl(nitroso)amine	2020-0369507	Negative	Acetonitrile	Pre-Incubation	TA98	Test.Article	2500	ug.plate	50	28	Yes	No	Yes	30	Hamster	Aroclor	10	98	Yes	No	2021-04-06	NAN
GSK	Ames-3150	21	2	62-75-9	Dimethyl(nitroso)amine	2020-0369507	Negative	Acetonitrile	Pre-Incubation	TA98	Test.Article	2500	ug.plate	50	19	Yes	No	Yes	30	Hamster	Aroclor	10	98	Yes	No	2021-04-06	NAN
GSK	Ames-3150	21	3	62-75-9	Dimethyl(nitroso)amine	2020-0369507	Negative	Acetonitrile	Pre-Incubation	TA98	Test.Article	2500	ug.plate	50	36	Yes	No	Yes	30	Hamster	Aroclor	10	98	Yes	No	2021-04-06	NAN
GSK	Ames-3150	21	1	62-75-9	Dimethyl(nitroso)amine	2020-0369507	Negative	Acetonitrile	Pre-Incubation	TA98	Test.Article	5000	ug.plate	50	24	Yes	No	Yes	30	Hamster	Aroclor	10	98	Yes	No	2021-04-06	NAN
GSK	Ames-3150	21	2	62-75-9	Dimethyl(nitroso)amine	2020-0369507	Negative	Acetonitrile	Pre-Incubation	TA98	Test.Article	5000	ug.plate	50	34	Yes	No	Yes	30	Hamster	Aroclor	10	98	Yes	No	2021-04-06	NAN
GSK	Ames-3150	21	3	62-75-9	Dimethyl(nitroso)amine	2020-0369507	Negative	Acetonitrile	Pre-Incubation	TA98	Test.Article	5000	ug.plate	50	24	Yes	No	Yes	30	Hamster	Aroclor	10	98	Yes	No	2021-04-06	NAN
GSK	Ames-3150	21	1	62-75-9	Dimethyl(nitroso)amine	NAN	Negative	Acetonitrile	Pre-Incubation	WP2uvrA.pKM101	Vehicle.Control	0	ug.plate	50	94	No	No	Yes	30	Hamster	Aroclor	10	98	Yes	No	2021-04-06	NAN
GSK	Ames-3150	21	2	62-75-9	Dimethyl(nitroso)amine	NAN	Negative	Acetonitrile	Pre-Incubation	WP2uvrA.pKM101	Vehicle.Control	0	ug.plate	50	51	No	No	Yes	30	Hamster	Aroclor	10	98	Yes	No	2021-04-06	NAN
GSK	Ames-3150	21	3	62-75-9	Dimethyl(nitroso)amine	NAN	Negative	Acetonitrile	Pre-Incubation	WP2uvrA.pKM101	Vehicle.Control	0	ug.plate	50	59	No	No	Yes	30	Hamster	Aroclor	10	98	Yes	No	2021-04-06	NAN
GSK	Ames-3150	21	4	62-75-9	Dimethyl(nitroso)amine	NAN	Negative	Acetonitrile	Pre-Incubation	WP2uvrA.pKM101	Vehicle.Control	0	ug.plate	50	75	No	No	Yes	30	Hamster	Aroclor	10	98	Yes	No	2021-04-06	NAN
GSK	Ames-3150	21	5	62-75-9	Dimethyl(nitroso)amine	NAN	Negative	Acetonitrile	Pre-Incubation	WP2uvrA.pKM101	Vehicle.Control	0	ug.plate	50	63	No	No	Yes	30	Hamster	Aroclor	10	98	Yes	No	2021-04-06	NAN
GSK	Ames-3150	21	6	62-75-9	Dimethyl(nitroso)amine	NAN	Negative	Acetonitrile	Pre-Incubation	WP2uvrA.pKM101	Vehicle.Control	0	ug.plate	50	74	No	No	Yes	30	Hamster	Aroclor	10	98	Yes	No	2021-04-06	NAN
GSK	Ames-3150	21	1	62-75-9	Dimethyl(nitroso)amine	2020-0369507	Positive	Acetonitrile	Pre-Incubation	WP2uvrA.pKM101	Test.Article	50	ug.plate	50	0	Yes	No	Yes	30	Hamster	Aroclor	10	98	Yes	No	2021-04-06	NAN
GSK	Ames-3150	21	2	62-75-9	Dimethyl(nitroso)amine	2020-0369507	Positive	Acetonitrile	Pre-Incubation	WP2uvrA.pKM101	Test.Article	50	ug.plate	50	64	Yes	No	Yes	30	Hamster	Aroclor	10	98	Yes	No	2021-04-06	NAN
GSK	Ames-3150	21	3	62-75-9	Dimethyl(nitroso)amine	2020-0369507	Positive	Acetonitrile	Pre-Incubation	WP2uvrA.pKM101	Test.Article	50	ug.plate	50	75	Yes	No	Yes	30	Hamster	Aroclor	10	98	Yes	No	2021-04-06	NAN
GSK	Ames-3150	21	1	62-75-9	Dimethyl(nitroso)amine	2020-0369507	Positive	Acetonitrile	Pre-Incubation	WP2uvrA.pKM101	Test.Article	150	ug.plate	50	84	Yes	No	Yes	30	Hamster	Aroclor	10	98	Yes	No	2021-04-06	NAN
GSK	Ames-3150	21	2	62-75-9	Dimethyl(nitroso)amine	2020-0369507	Positive	Acetonitrile	Pre-Incubation	WP2uvrA.pKM101	Test.Article	150	ug.plate	50	64	Yes	No	Yes	30	Hamster	Aroclor	10	98	Yes	No	2021-04-06	NAN
GSK	Ames-3150	21	3	62-75-9	Dimethyl(nitroso)amine	2020-0369507	Positive	Acetonitrile	Pre-Incubation	WP2uvrA.pKM101	Test.Article	150	ug.plate	50	104	Yes	No	Yes	30	Hamster	Aroclor	10	98	Yes	No	2021-04-06	NAN
GSK	Ames-3150	21	1	62-75-9	Dimethyl(nitroso)amine	2020-0369507	Positive	Acetonitrile	Pre-Incubation	WP2uvrA.pKM101	Test.Article	500	ug.plate	50	81	Yes	No	Yes	30	Hamster	Aroclor	10	98	Yes	No	2021-04-06	NAN
GSK	Ames-3150	21	2	62-75-9	Dimethyl(nitroso)amine	2020-0369507	Positive	Acetonitrile	Pre-Incubation	WP2uvrA.pKM101	Test.Article	500	ug.plate	50	138	Yes	No	Yes	30	Hamster	Aroclor	10	98	Yes	No	2021-04-06	NAN
GSK	Ames-3150	21	3	62-75-9	Dimethyl(nitroso)amine	2020-0369507	Positive	Acetonitrile	Pre-Incubation	WP2uvrA.pKM101	Test.Article	500	ug.plate	50	103	Yes	No	Yes	30	Hamster	Aroclor	10	98	Yes	No	2021-04-06	NAN
GSK	Ames-3150	21	1	62-75-9	Dimethyl(nitroso)amine	2020-0369507	Positive	Acetonitrile	Pre-Incubation	WP2uvrA.pKM101	Test.Article	1500	ug.plate	50	271	Yes	No	Yes	30	Hamster	Aroclor	10	98	Yes	No	2021-04-06	NAN
GSK	Ames-3150	21	2	62-75-9	Dimethyl(nitroso)amine	2020-0369507	Positive	Acetonitrile	Pre-Incubation	WP2uvrA.pKM101	Test.Article	1500	ug.plate	50	165	Yes	No	Yes	30	Hamster	Aroclor	10	98	Yes	No	2021-04-06	NAN
GSK	Ames-3150	21	3	62-75-9	Dimethyl(nitroso)amine	2020-0369507	Positive	Acetonitrile	Pre-Incubation	WP2uvrA.pKM101	Test.Article	1500	ug.plate	50	211	Yes	No	Yes	30	Hamster	Aroclor	10	98	Yes	No	2021-04-06	NAN
GSK	Ames-3150	21	1	62-75-9	Dimethyl(nitroso)amine	2020-0369507	Positive	Acetonitrile	Pre-Incubation	WP2uvrA.pKM101	Test.Article	2500	ug.plate	50	85	Yes	No	Yes	30	Hamster	Aroclor	10	98	Yes	No	2021-04-06	NAN
GSK	Ames-3150	21	2	62-75-9	Dimethyl(nitroso)amine	2020-0369507	Positive	Acetonitrile	Pre-Incubation	WP2uvrA.pKM101	Test.Article	2500	ug.plate	50	168	Yes	No	Yes	30	Hamster	Aroclor	10	98	Yes	No	2021-04-06	NAN
GSK	Ames-3150	21	3	62-75-9	Dimethyl(nitroso)amine	2020-0369507	Positive	Acetonitrile	Pre-Incubation	WP2uvrA.pKM101	Test.Article	2500	ug.plate	50	173	Yes	No	Yes	30	Hamster	Aroclor	10	98	Yes	No	2021-04-06	NAN
GSK	Ames-3150	21	1	62-75-9	Dimethyl(nitroso)amine	2020-0369507	Positive	Acetonitrile	Pre-Incubation	WP2uvrA.pKM101	Test.Article	5000	ug.plate	50	125	Yes	No	Yes	30	Hamster	Aroclor	10	98	Yes	No	2021-04-06	NAN
GSK	Ames-3150	21	2	62-75-9	Dimethyl(nitroso)amine	2020-0369507	Positive	Acetonitrile	Pre-Incubation	WP2uvrA.pKM101	Test.Article	5000	ug.plate	50	153	Yes	No	Yes	30	Hamster	Aroclor	10	98	Yes	No	2021-04-06	NAN
GSK	Ames-3150	21	3	62-75-9	Dimethyl(nitroso)amine	2020-0369507	Positive	Acetonitrile	Pre-Incubation	WP2uvrA.pKM101	Test.Article	5000	ug.plate	50	144	Yes	No	Yes	30	Hamster	Aroclor	10	98	Yes	No	2021-04-06	NAN
GSK	Ames-3150	21	1	613-13-8	2-aminoanthracene	NAN	Positive	DMSO	Pre-Incubation	TA100	Positive.Control	5	ug.plate	100	4696	No	No	Yes	30	Hamster	Aroclor	10	98	Yes	No	2021-04-06	NAN
GSK	Ames-3150	21	2	613-13-8	2-aminoanthracene	NAN	Positive	DMSO	Pre-Incubation	TA100	Positive.Control	5	ug.plate	100	4821	No	No	Yes	30	Hamster	Aroclor	10	98	Yes	No	2021-04-06	NAN
GSK	Ames-3150	21	1	613-13-8	2-aminoanthracene	NAN	Positive	DMSO	Pre-Incubation	TA1535	Positive.Control	5	ug.plate	100	600	No	No	Yes	30	Hamster	Aroclor	10	98	Yes	No	2021-04-06	NAN
GSK	Ames-3150	21	2	613-13-8	2-aminoanthracene	NAN	Positive	DMSO	Pre-Incubation	TA1535	Positive.Control	5	ug.plate	100	654	No	No	Yes	30	Hamster	Aroclor	10	98	Yes	No	2021-04-06	NAN
GSK	Ames-3150	21	1	613-13-8	2-aminoanthracene	NAN	Positive	DMSO	Pre-Incubation	TA1537	Positive.Control	5	ug.plate	100	642	No	No	Yes	30	Hamster	Aroclor	10	98	Yes	No	2021-04-06	NAN
GSK	Ames-3150	21	2	613-13-8	2-aminoanthracene	NAN	Positive	DMSO	Pre-Incubation	TA1537	Positive.Control	5	ug.plate	100	570	No	No	Yes	30	Hamster	Aroclor	10	98	Yes	No	2021-04-06	NAN
GSK	Ames-3150	21	1	50-32-8	Benzo-a-pyrene	NAN	Positive	DMSO	Pre-Incubation	TA98	Positive.Control	10	ug.plate	100	420	No	No	Yes	30	Hamster	Aroclor	10	98	Yes	No	2021-04-06	NAN
GSK	Ames-3150	21	2	50-32-8	Benzo-a-pyrene	NAN	Positive	DMSO	Pre-Incubation	TA98	Positive.Control	10	ug.plate	100	416	No	No	Yes	30	Hamster	Aroclor	10	98	Yes	No	2021-04-06	NAN
GSK	Ames-3150	21	1	613-13-8	2-aminoanthracene	NAN	Positive	DMSO	Pre-Incubation	WP2uvrA.pKM101	Positive.Control	10	ug.plate	100	2961	No	No	Yes	30	Hamster	Aroclor	10	98	Yes	No	2021-04-06	NAN
GSK	Ames-3150	21	2	613-13-8	2-aminoanthracene	NAN	Positive	DMSO	Pre-Incubation	WP2uvrA.pKM101	Positive.Control	10	ug.plate	100	3001	No	No	Yes	30	Hamster	Aroclor	10	98	Yes	No	2021-04-06	NAN
GSK	Ames-3150	32	1	62-75-9	Dimethyl(nitroso)amine	NAN	Negative	DHF	Pre-Incubation	TA100	Vehicle.Control	0	ug.plate	50	133	No	No	Yes	30	Rat	Phenobarbital.5.6.Benzoflavone	10	98	Yes	No	2022-03-28	NAN
GSK	Ames-3150	32	2	62-75-9	Dimethyl(nitroso)amine	NAN	Negative	DHF	Pre-Incubation	TA100	Vehicle.Control	0	ug.plate	50	119	No	No	Yes	30	Rat	Phenobarbital.5.6.Benzoflavone	10	98	Yes	No	2022-03-28	NAN
GSK	Ames-3150	32	3	62-75-9	Dimethyl(nitroso)amine	NAN	Negative	DHF	Pre-Incubation	TA100	Vehicle.Control	0	ug.plate	50	102	No	No	Yes	30	Rat	Phenobarbital.5.6.Benzoflavone	10	98	Yes	No	2022-03-28	NAN
GSK	Ames-3150	32	4	62-75-9	Dimethyl(nitroso)amine	NAN	Negative	DHF	Pre-Incubation	TA100	Vehicle.Control	0	ug.plate	50	104	No	No	Yes	30	Rat	Phenobarbital.5.6.Benzoflavone	10	98	Yes	No	2022-03-28	NAN
GSK	Ames-3150	32	5	62-75-9	Dimethyl(nitroso)amine	NAN	Negative	DHF	Pre-Incubation	TA100	Vehicle.Control	0	ug.plate	50	99	No	No	Yes	30	Rat	Phenobarbital.5.6.Benzoflavone	10	98	Yes	No	2022-03-28	NAN
GSK	Ames-3150	32	6	62-75-9	Dimethyl(nitroso)amine	NAN	Negative	DHF	Pre-Incubation	TA100	Vehicle.Control	0	ug.plate	50	99	No	No	Yes	30	Rat	Phenobarbital.5.6.Benzoflavone	10	98	Yes	No	2022-03-28	NAN
GSK	Ames-3150	32	1	62-75-9	Dimethyl(nitroso)amine	2020-0377826	Negative	DHF	Pre-Incubation	TA100	Test.Article	50	ug.plate	50	127	No	No	Yes	30	Rat	Phenobarbital.5.6.Benzoflavone	10	98	Yes	No	2022-03-28	NAN
GSK	Ames-3150	32	2	62-75-9	Dimethyl(nitroso)amine	2020-0377826	Negative	DHF	Pre-Incubation	TA100	Test.Article	50	ug.plate	50	183	No	No	Yes	30	Rat	Phenobarbital.5.6.Benzoflavone	10	98	Yes	No	2022-03-28	NAN
GSK	Ames-3150	32	3	62-75-9	Dimethyl(nitroso)amine	2020-0377826	Negative	DHF	Pre-Incubation	TA100	Test.Article	50	ug.plate	50	146	No	No	Yes	30	Rat	Phenobarbital.5.6.Benzoflavone	10	98	Yes	No	2022-03-28	NAN
GSK	Ames-3150	32	1	62-75-9	Dimethyl(nitroso)amine	2020-0377826	Negative	DHF	Pre-Incubation	TA100	Test.Article	150	ug.plate	50	144	No	No	Yes	30	Rat	Phenobarbital.5.6.Benzoflavone	10	98	Yes	No	2022-03-28	NAN
GSK	Ames-3150	32	2	62-75-9	Dimethyl(nitroso)amine	2020-0377826	Negative	DHF	Pre-Incubation	TA100	Test.Article	150	ug.plate	50	134	No	No	Yes	30	Rat	Phenobarbital.5.6.Benzoflavone	10	98	Yes	No	2022-03-28	NAN
GSK	Ames-3150	32	3	62-75-9	Dimethyl(nitroso)amine	2020-0377826	Negative	DHF	Pre-Incubation	TA100	Test.Article	150	ug.plate	50	138	No	No	Yes	30	Rat	Phenobarbital.5.6.Benzoflavone	10	98	Yes	No	2022-03-28	NAN
GSK	Ames-3150	32	1	62-75-9	Dimethyl(nitroso)amine	2020-0377826	Negative	DHF	Pre-Incubation	TA100	Test.Article	500	ug.plate	50	123	No	No	Yes	30	Rat	Phenobarbital.5.6.Benzoflavone	10	98	Yes	No	2022-03-28	NAN
GSK	Ames-3150	32	2	62-75-9	Dimethyl(nitroso)amine	2020-0377826	Negative	DHF	Pre-Incubation	TA100	Test.Article	500	ug.plate	50	131	No	No	Yes	30	Rat	Phenobarbital.5.6.Benzoflavone	10	98	Yes	No	2022-03-28	NAN
GSK	Ames-3150	32	3	62-75-9	Dimethyl(nitroso)amine	2020-0377826	Negative	DHF	Pre-Incubation	TA100	Test.Article	500	ug.plate	50	119	No	No	Yes	30	Rat	Phenobarbital.5.6.Benzoflavone	10	98	Yes	No	2022-03-28	NAN
GSK	Ames-3150	32	1	62-75-9	Dimethyl(nitroso)amine	2020-0377826	Negative	DHF	Pre-Incubation	TA100	Test.Article	1500	ug.plate	50	171	No	No	Yes	30	Rat	Phenobarbital.5.6.Benzoflavone	10	98	Yes	No	2022-03-28	NAN
GSK	Ames-3150	32	2	62-75-9	Dimethyl(nitroso)amine	2020-0377826	Negative	DHF	Pre-Incubation	TA100	Test.Article	1500	ug.plate	50	139	No	No	Yes	30	Rat	Phenobarbital.5.6.Benzoflavone	10	98	Yes	No	2022-03-28	NAN
GSK	Ames-3150	32	3	62-75-9	Dimethyl(nitroso)amine	2020-0377826	Negative	DHF	Pre-Incubation	TA100	Test.Article	1500	ug.plate	50	136	No	No	Yes	30	Rat	Phenobarbital.5.6.Benzoflavone	10	98	Yes	No	2022-03-28	NAN
GSK	Ames-3150	32	1	62-75-9	Dimethyl(nitroso)amine	2020-0377826	Negative	DHF	Pre-Incubation	TA100	Test.Article	2500	ug.plate	50	139	No	No	Yes	30	Rat	Phenobarbital.5.6.Benzoflavone	10	98	Yes	No	2022-03-28	NAN
GSK	Ames-3150	32	2	62-75-9	Dimethyl(nitroso)amine	2020-0377826	Negative	DHF	Pre-Incubation	TA100	Test.Article	2500	ug.plate	50	113	No	No	Yes	30	Rat	Phenobarbital.5.6.Benzoflavone	10	98	Yes	No	2022-03-28	NAN
GSK	Ames-3150	32	3	62-75-9	Dimethyl(nitroso)amine	2020-0377826	Negative	DHF	Pre-Incubation	TA100	Test.Article	2500	ug.plate	50	158	No	No	Yes	30	Rat	Phenobarbital.5.6.Benzoflavone	10	98	Yes	No	2022-03-28	NAN
GSK	Ames-3150	32	1	62-75-9	Dimethyl(nitroso)amine	2020-0377826	Negative	DHF	Pre-Incubation	TA100	Test.Article	5000	ug.plate	50	146	No	No	Yes	30	Rat	Phenobarbital.5.6.Benzoflavone	10	98	Yes	No	2022-03-28	NAN
GSK	Ames-3150	32	2	62-75-9	Dimethyl(nitroso)amine	2020-0377826	Negative	DHF	Pre-Incubation	TA100	Test.Article	5000	ug.plate	50	152	No	No	Yes	30	Rat	Phenobarbital.5.6.Benzoflavone	10	98	Yes	No	2022-03-28	NAN
GSK	Ames-3150	32	3	62-75-9	Dimethyl(nitroso)amine	2020-0377826	Negative	DHF	Pre-Incubation	TA100	Test.Article	5000	ug.plate	50	133	No	No	Yes	30	Rat	Phenobarbital.5.6.Benzoflavone	10	98	Yes	No	2022-03-28	NAN
GSK	Ames-3150	32	1	62-75-9	Dimethyl(nitroso)amine	NAN	Negative	DHF	Pre-Incubation	TA1535	Vehicle.Control	0	ug.plate	50	19	No	No	Yes	30	Rat	Phenobarbital.5.6.Benzoflavone	10	98	Yes	No	2022-03-28	NAN
GSK	Ames-3150	32	2	62-75-9	Dimethyl(nitroso)amine	NAN	Negative	DHF	Pre-Incubation	TA1535	Vehicle.Control	0	ug.plate	50	29	No	No	Yes	30	Rat	Phenobarbital.5.6.Benzoflavone	10	98	Yes	No	2022-03-28	NAN
GSK	Ames-3150	32	3	62-75-9	Dimethyl(nitroso)amine	NAN	Negative	DHF	Pre-Incubation	TA1535	Vehicle.Control	0	ug.plate	50	24	No	No	Yes	30	Rat	Phenobarbital.5.6.Benzoflavone	10	98	Yes	No	2022-03-28	NAN
GSK	Ames-3150	32	4	62-75-9	Dimethyl(nitroso)amine	NAN	Negative	DHF	Pre-Incubation	TA1535	Vehicle.Control	0	ug.plate	50	13	Yes	No	Yes	30	Rat	Phenobarbital.5.6.Benzoflavone	10	98	Yes	No	2022-03-28	NAN
GSK	Ames-3150	32	5	62-75-9	Dimethyl(nitroso)amine	NAN	Negative	DHF	Pre-Incubation	TA1535	Vehicle.Control	0	ug.plate	50	19	Yes	No	Yes	30	Rat	Phenobarbital.5.6.Benzoflavone	10	98	Yes	No	2022-03-28	NAN
GSK	Ames-3150	32	6	62-75-9	Dimethyl(nitroso)amine	NAN	Negative	DHF	Pre-Incubation	TA1535	Vehicle.Control	0	ug.plate	50	18	No	No	Yes	30	Rat	Phenobarbital.5.6.Benzoflavone	10	98	Yes	No	2022-03-28	NAN
GSK	Ames-3150	32	1	62-75-9	Dimethyl(nitroso)amine	2020-0377826	Negative	DHF	Pre-Incubation	TA1535	Test.Article	50	ug.plate	50	28	No	No	Yes	30	Rat	Phenobarbital.5.6.Benzoflavone	10	98	Yes	No	2022-03-28	NAN
GSK	Ames-3150	32	2	62-75-9	Dimethyl(nitroso)amine	2020-0377826	Negative	DHF	Pre-Incubation	TA1535	Test.Article	50	ug.plate	50	30	No	No	Yes	30	Rat	Phenobarbital.5.6.Benzoflavone	10	98	Yes	No	2022-03-28	NAN
GSK	Ames-3150	32	3	62-75-9	Dimethyl(nitroso)amine	2020-0377826	Negative	DHF	Pre-Incubation	TA1535	Test.Article	50	ug.plate	50	36	No	No	Yes	30	Rat	Phenobarbital.5.6.Benzoflavone	10	98	Yes	No	2022-03-28	NAN
GSK	Ames-3150	32	1	62-75-9	Dimethyl(nitroso)amine	2020-0377826	Negative	DHF	Pre-Incubation	TA1535	Test.Article	150	ug.plate	50	26	No	No	Yes	30	Rat	Phenobarbital.5.6.Benzoflavone	10	98	Yes	No	2022-03-28	NAN
GSK	Ames-3150	32	2	62-75-9	Dimethyl(nitroso)amine	2020-0377826	Negative	DHF	Pre-Incubation	TA1535	Test.Article	150	ug.plate	50	20	No	No	Yes	30	Rat	Phenobarbital.5.6.Benzoflavone	10	98	Yes	No	2022-03-28	NAN
GSK	Ames-3150	32	3	62-75-9	Dimethyl(nitroso)amine	2020-0377826	Negative	DHF	Pre-Incubation	TA1535	Test.Article	150	ug.plate	50	23	No	No	Yes	30	Rat	Phenobarbital.5.6.Benzoflavone	10	98	Yes	No	2022-03-28	NAN
GSK	Ames-3150	32	1	62-75-9	Dimethyl(nitroso)amine	2020-0377826	Negative	DHF	Pre-Incubation	TA1535	Test.Article	500	ug.plate	50	26	No	No	Yes	30	Rat	Phenobarbital.5.6.Benzoflavone	10	98	Yes	No	2022-03-28	NAN
GSK	Ames-3150	32	2	62-75-9	Dimethyl(nitroso)amine	2020-0377826	Negative	DHF	Pre-Incubation	TA1535	Test.Article	500	ug.plate	50	30	No	No	Yes	30	Rat	Phenobarbital.5.6.Benzoflavone	10	98	Yes	No	2022-03-28	NAN
GSK	Ames-3150	32	3	62-75-9	Dimethyl(nitroso)amine	2020-0377826	Negative	DHF	Pre-Incubation	TA1535	Test.Article	500	ug.plate	50	29	No	No	Yes	30	Rat	Phenobarbital.5.6.Benzoflavone	10	98	Yes	No	2022-03-28	NAN
GSK	Ames-3150	32	1	62-75-9	Dimethyl(nitroso)amine	2020-0377826	Negative	DHF	Pre-Incubation	TA1535	Test.Article	1500	ug.plate	50	43	No	No	Yes	30	Rat	Phenobarbital.5.6.Benzoflavone	10	98	Yes	No	2022-03-28	NAN
GSK	Ames-3150	32	2	62-75-9	Dimethyl(nitroso)amine	2020-0377826	Negative	DHF	Pre-Incubation	TA1535	Test.Article	1500	ug.plate	50	43	No	No	Yes	30	Rat	Phenobarbital.5.6.Benzoflavone	10	98	Yes	No	2022-03-28	NAN
GSK	Ames-3150	32	3	62-75-9	Dimethyl(nitroso)amine	2020-0377826	Negative	DHF	Pre-Incubation	TA1535	Test.Article	1500	ug.plate	50	26	No	No	Yes	30	Rat	Phenobarbital.5.6.Benzoflavone	10	98	Yes	No	2022-03-28	NAN
GSK	Ames-3150	32	1	62-75-9	Dimethyl(nitroso)amine	2020-0377826	Negative	DHF	Pre-Incubation	TA1535	Test.Article	2500	ug.plate	50	35	No	No	Yes	30	Rat	Phenobarbital.5.6.Benzoflavone	10	98	Yes	No	2022-03-28	NAN
GSK	Ames-3150	32	2	62-75-9	Dimethyl(nitroso)amine	2020-0377826	Negative	DHF	Pre-Incubation	TA1535	Test.Article	2500	ug.plate	50	21	No	No	Yes	30	Rat	Phenobarbital.5.6.Benzoflavone	10	98	Yes	No	2022-03-28	NAN
GSK	Ames-3150	32	3	62-75-9	Dimethyl(nitroso)amine	2020-0377826	Negative	DHF	Pre-Incubation	TA1535	Test.Article	2500	ug.plate	50	39	No	No	Yes	30	Rat	Phenobarbital.5.6.Benzoflavone	10	98	Yes	No	2022-03-28	NAN
GSK	Ames-3150	32	1	62-75-9	Dimethyl(nitroso)amine	2020-0377826	Negative	DHF	Pre-Incubation	TA1535	Test.Article	5000	ug.plate	50	33	No	No	Yes	30	Rat	Phenobarbital.5.6.Benzoflavone	10	98	Yes	No	2022-03-28	NAN
GSK	Ames-3150	32	2	62-75-9	Dimethyl(nitroso)amine	2020-0377826	Negative	DHF	Pre-Incubation	TA1535	Test.Article	5000	ug.plate	50	26	No	No	Yes	30	Rat	Phenobarbital.5.6.Benzoflavone	10	98	Yes	No	2022-03-28	NAN
GSK	Ames-3150	32	3	62-75-9	Dimethyl(nitroso)amine	2020-0377826	Negative	DHF	Pre-Incubation	TA1535	Test.Article	5000	ug.plate	50	34	No	No	Yes	30	Rat	Phenobarbital.5.6.Benzoflavone	10	98	Yes	No	2022-03-28	NAN
GSK	Ames-3150	32	1	62-75-9	Dimethyl(nitroso)amine	NAN	Negative	DHF	Pre-Incubation	TA1537	Vehicle.Control	0	ug.plate	50	30	No	No	Yes	30	Rat	Phenobarbital.5.6.Benzoflavone	10	98	Yes	No	2022-03-28	NAN
GSK	Ames-3150	32	2	62-75-9	Dimethyl(nitroso)amine	NAN	Negative	DHF	Pre-Incubation	TA1537	Vehicle.Control	0	ug.plate	50	21	No	No	Yes	30	Rat	Phenobarbital.5.6.Benzoflavone	10	98	Yes	No	2022-03-28	NAN
GSK	Ames-3150	32	3	62-75-9	Dimethyl(nitroso)amine	NAN	Negative	DHF	Pre-Incubation	TA1537	Vehicle.Control	0	ug.plate	50	16	No	No	Yes	30	Rat	Phenobarbital.5.6.Benzoflavone	10	98	Yes	No	2022-03-28	NAN
GSK	Ames-3150	32	4	62-75-9	Dimethyl(nitroso)amine	NAN	Negative	DHF	Pre-Incubation	TA1537	Vehicle.Control	0	ug.plate	50	15	No	No	Yes	30	Rat	Phenobarbital.5.6.Benzoflavone	10	98	Yes	No	2022-03-28	NAN
GSK	Ames-3150	32	5	62-75-9	Dimethyl(nitroso)amine	NAN	Negative	DHF	Pre-Incubation	TA1537	Vehicle.Control	0	ug.plate	50	16	No	No	Yes	30	Rat	Phenobarbital.5.6.Benzoflavone	10	98	Yes	No	2022-03-28	NAN
GSK	Ames-3150	32	6	62-75-9	Dimethyl(nitroso)amine	NAN	Negative	DHF	Pre-Incubation	TA1537	Vehicle.Control	0	ug.plate	50	16	No	No	Yes	30	Rat	Phenobarbital.5.6.Benzoflavone	10	98	Yes	No	2022-03-28	NAN
GSK	Ames-3150	32	1	62-75-9	Dimethyl(nitroso)amine	2020-0377826	Negative	DHF	Pre-Incubation	TA1537	Test.Article	50	ug.plate	50	28	No	No	Yes	30	Rat	Phenobarbital.5.6.Benzoflavone	10	98	Yes	No	2022-03-28	NAN
GSK	Ames-3150	32	2	62-75-9	Dimethyl(nitroso)amine	2020-0377826	Negative	DHF	Pre-Incubation	TA1537	Test.Article	50	ug.plate	50	20	No	No	Yes	30	Rat	Phenobarbital.5.6.Benzoflavone	10	98	Yes	No	2022-03-28	NAN
GSK	Ames-3150	32	3	62-75-9	Dimethyl(nitroso)amine	2020-0377826	Negative	DHF	Pre-Incubation	TA1537	Test.Article	50	ug.plate	50	21	No	No	Yes	30	Rat	Phenobarbital.5.6.Benzoflavone	10	98	Yes	No	2022-03-28	NAN
GSK	Ames-3150	32	1	62-75-9	Dimethyl(nitroso)amine	2020-0377826	Negative	DHF	Pre-Incubation	TA1537	Test.Article	150	ug.plate	50	30	No	No	Yes	30	Rat	Phenobarbital.5.6.Benzoflavone	10	98	Yes	No	2022-03-28	NAN
GSK	Ames-3150	32	2	62-75-9	Dimethyl(nitroso)amine	2020-0377826	Negative	DHF	Pre-Incubation	TA1537	Test.Article	150	ug.plate	50	24	No	No	Yes	30	Rat	Phenobarbital.5.6.Benzoflavone	10	98	Yes	No	2022-03-28	NAN
GSK	Ames-3150	32	3	62-75-9	Dimethyl(nitroso)amine	2020-0377826	Negative	DHF	Pre-Incubation	TA1537	Test.Article	150	ug.plate	50	38	No	No	Yes	30	Rat	Phenobarbital.5.6.Benzoflavone	10	98	Yes	No	2022-03-28	NAN
GSK	Ames-3150	32	1	62-75-9	Dimethyl(nitroso)amine	2020-0377826	Negative	DHF	Pre-Incubation	TA1537	Test.Article	500	ug.plate	50	26	No	No	Yes	30	Rat	Phenobarbital.5.6.Benzoflavone	10	98	Yes	No	2022-03-28	NAN
GSK	Ames-3150	32	2	62-75-9	Dimethyl(nitroso)amine	2020-0377826	Negative	DHF	Pre-Incubation	TA1537	Test.Article	500	ug.plate	50	25	No	No	Yes	30	Rat	Phenobarbital.5.6.Benzoflavone	10	98	Yes	No	2022-03-28	NAN
GSK	Ames-3150	32	3	62-75-9	Dimethyl(nitroso)amine	2020-0377826	Negative	DHF	Pre-Incubation	TA1537	Test.Article	500	ug.plate	50	41	No	No	Yes	30	Rat	Phenobarbital.5.6.Benzoflavone	10	98	Yes	No	2022-03-28	NAN
GSK	Ames-3150	32	1	62-75-9	Dimethyl(nitroso)amine	2020-0377826	Negative	DHF	Pre-Incubation	TA1537	Test.Article	1500	ug.plate	50	20	No	No	Yes	30	Rat	Phenobarbital.5.6.Benzoflavone	10	98	Yes	No	2022-03-28	NAN
GSK	Ames-3150	32	2	62-75-9	Dimethyl(nitroso)amine	2020-0377826	Negative	DHF	Pre-Incubation	TA1537	Test.Article	1500	ug.plate	50	28	No	No	Yes	30	Rat	Phenobarbital.5.6.Benzoflavone	10	98	Yes	No	2022-03-28	NAN
GSK	Ames-3150	32	3	62-75-9	Dimethyl(nitroso)amine	2020-0377826	Negative	DHF	Pre-Incubation	TA1537	Test.Article	1500	ug.plate	50	29	No	No	Yes	30	Rat	Phenobarbital.5.6.Benzoflavone	10	98	Yes	No	2022-03-28	NAN
GSK	Ames-3150	32	1	62-75-9	Dimethyl(nitroso)amine	2020-0377826	Negative	DHF	Pre-Incubation	TA1537	Test.Article	2500	ug.plate	50	31	No	No	Yes	30	Rat	Phenobarbital.5.6.Benzoflavone	10	98	Yes	No	2022-03-28	NAN
GSK	Ames-3150	32	2	62-75-9	Dimethyl(nitroso)amine	2020-0377826	Negative	DHF	Pre-Incubation	TA1537	Test.Article	2500	ug.plate	50	29	No	No	Yes	30	Rat	Phenobarbital.5.6.Benzoflavone	10	98	Yes	No	2022-03-28	NAN
GSK	Ames-3150	32	3	62-75-9	Dimethyl(nitroso)amine	2020-0377826	Negative	DHF	Pre-Incubation	TA1537	Test.Article	2500	ug.plate	50	26	No	No	Yes	30	Rat	Phenobarbital.5.6.Benzoflavone	10	98	Yes	No	2022-03-28	NAN
GSK	Ames-3150	32	1	62-75-9	Dimethyl(nitroso)amine	2020-0377826	Negative	DHF	Pre-Incubation	TA1537	Test.Article	5000	ug.plate	50	30	No	No	Yes	30	Rat	Phenobarbital.5.6.Benzoflavone	10	98	Yes	No	2022-03-28	NAN
GSK	Ames-3150	32	2	62-75-9	Dimethyl(nitroso)amine	2020-0377826	Negative	DHF	Pre-Incubation	TA1537	Test.Article	5000	ug.plate	50	41	No	No	Yes	30	Rat	Phenobarbital.5.6.Benzoflavone	10	98	Yes	No	2022-03-28	NAN
GSK	Ames-3150	32	3	62-75-9	Dimethyl(nitroso)amine	2020-0377826	Negative	DHF	Pre-Incubation	TA1537	Test.Article	5000	ug.plate	50	25	No	No	Yes	30	Rat	Phenobarbital.5.6.Benzoflavone	10	98	Yes	No	2022-03-28	NAN
GSK	Ames-3150	32	1	62-75-9	Dimethyl(nitroso)amine	NAN	Negative	DHF	Pre-Incubation	TA98	Vehicle.Control	0	ug.plate	50	30	No	No	Yes	30	Rat	Phenobarbital.5.6.Benzoflavone	10	98	Yes	No	2022-03-28	NAN
GSK	Ames-3150	32	2	62-75-9	Dimethyl(nitroso)amine	NAN	Negative	DHF	Pre-Incubation	TA98	Vehicle.Control	0	ug.plate	50	31	No	No	Yes	30	Rat	Phenobarbital.5.6.Benzoflavone	10	98	Yes	No	2022-03-28	NAN
GSK	Ames-3150	32	3	62-75-9	Dimethyl(nitroso)amine	NAN	Negative	DHF	Pre-Incubation	TA98	Vehicle.Control	0	ug.plate	50	38	No	No	Yes	30	Rat	Phenobarbital.5.6.Benzoflavone	10	98	Yes	No	2022-03-28	NAN
GSK	Ames-3150	32	4	62-75-9	Dimethyl(nitroso)amine	NAN	Negative	DHF	Pre-Incubation	TA98	Vehicle.Control	0	ug.plate	50	41	No	No	Yes	30	Rat	Phenobarbital.5.6.Benzoflavone	10	98	Yes	No	2022-03-28	NAN
GSK	Ames-3150	32	5	62-75-9	Dimethyl(nitroso)amine	NAN	Negative	DHF	Pre-Incubation	TA98	Vehicle.Control	0	ug.plate	50	25	No	No	Yes	30	Rat	Phenobarbital.5.6.Benzoflavone	10	98	Yes	No	2022-03-28	NAN
GSK	Ames-3150	32	6	62-75-9	Dimethyl(nitroso)amine	NAN	Negative	DHF	Pre-Incubation	TA98	Vehicle.Control	0	ug.plate	50	36	No	No	Yes	30	Rat	Phenobarbital.5.6.Benzoflavone	10	98	Yes	No	2022-03-28	NAN
GSK	Ames-3150	32	1	62-75-9	Dimethyl(nitroso)amine	2020-0377826	Negative	DHF	Pre-Incubation	TA98	Test.Article	50	ug.plate	50	25	No	No	Yes	30	Rat	Phenobarbital.5.6.Benzoflavone	10	98	Yes	No	2022-03-28	NAN
GSK	Ames-3150	32	2	62-75-9	Dimethyl(nitroso)amine	2020-0377826	Negative	DHF	Pre-Incubation	TA98	Test.Article	50	ug.plate	50	38	No	No	Yes	30	Rat	Phenobarbital.5.6.Benzoflavone	10	98	Yes	No	2022-03-28	NAN
GSK	Ames-3150	32	3	62-75-9	Dimethyl(nitroso)amine	2020-0377826	Negative	DHF	Pre-Incubation	TA98	Test.Article	50	ug.plate	50	26	No	No	Yes	30	Rat	Phenobarbital.5.6.Benzoflavone	10	98	Yes	No	2022-03-28	NAN
GSK	Ames-3150	32	1	62-75-9	Dimethyl(nitroso)amine	2020-0377826	Negative	DHF	Pre-Incubation	TA98	Test.Article	150	ug.plate	50	25	No	No	Yes	30	Rat	Phenobarbital.5.6.Benzoflavone	10	98	Yes	No	2022-03-28	NAN
GSK	Ames-3150	32	2	62-75-9	Dimethyl(nitroso)amine	2020-0377826	Negative	DHF	Pre-Incubation	TA98	Test.Article	150	ug.plate	50	28	No	No	Yes	30	Rat	Phenobarbital.5.6.Benzoflavone	10	98	Yes	No	2022-03-28	NAN
GSK	Ames-3150	32	3	62-75-9	Dimethyl(nitroso)amine	2020-0377826	Negative	DHF	Pre-Incubation	TA98	Test.Article	150	ug.plate	50	29	No	No	Yes	30	Rat	Phenobarbital.5.6.Benzoflavone	10	98	Yes	No	2022-03-28	NAN
GSK	Ames-3150	32	1	62-75-9	Dimethyl(nitroso)amine	2020-0377826	Negative	DHF	Pre-Incubation	TA98	Test.Article	500	ug.plate	50	30	No	No	Yes	30	Rat	Phenobarbital.5.6.Benzoflavone	10	98	Yes	No	2022-03-28	NAN
GSK	Ames-3150	32	2	62-75-9	Dimethyl(nitroso)amine	2020-0377826	Negative	DHF	Pre-Incubation	TA98	Test.Article	500	ug.plate	50	29	No	No	Yes	30	Rat	Phenobarbital.5.6.Benzoflavone	10	98	Yes	No	2022-03-28	NAN
GSK	Ames-3150	32	3	62-75-9	Dimethyl(nitroso)amine	2020-0377826	Negative	DHF	Pre-Incubation	TA98	Test.Article	500	ug.plate	50	29	No	No	Yes	30	Rat	Phenobarbital.5.6.Benzoflavone	10	98	Yes	No	2022-03-28	NAN
GSK	Ames-3150	32	1	62-75-9	Dimethyl(nitroso)amine	2020-0377826	Negative	DHF	Pre-Incubation	TA98	Test.Article	1500	ug.plate	50	29	No	No	Yes	30	Rat	Phenobarbital.5.6.Benzoflavone	10	98	Yes	No	2022-03-28	NAN
GSK	Ames-3150	32	2	62-75-9	Dimethyl(nitroso)amine	2020-0377826	Negative	DHF	Pre-Incubation	TA98	Test.Article	1500	ug.plate	50	38	No	No	Yes	30	Rat	Phenobarbital.5.6.Benzoflavone	10	98	Yes	No	2022-03-28	NAN
GSK	Ames-3150	32	3	62-75-9	Dimethyl(nitroso)amine	2020-0377826	Negative	DHF	Pre-Incubation	TA98	Test.Article	1500	ug.plate	50	43	No	No	Yes	30	Rat	Phenobarbital.5.6.Benzoflavone	10	98	Yes	No	2022-03-28	NAN
GSK	Ames-3150	32	1	62-75-9	Dimethyl(nitroso)amine	2020-0377826	Negative	DHF	Pre-Incubation	TA98	Test.Article	2500	ug.plate	50	19	No	No	Yes	30	Rat	Phenobarbital.5.6.Benzoflavone	10	98	Yes	No	2022-03-28	NAN
GSK	Ames-3150	32	2	62-75-9	Dimethyl(nitroso)amine	2020-0377826	Negative	DHF	Pre-Incubation	TA98	Test.Article	2500	ug.plate	50	28	No	No	Yes	30	Rat	Phenobarbital.5.6.Benzoflavone	10	98	Yes	No	2022-03-28	NAN
GSK	Ames-3150	32	3	62-75-9	Dimethyl(nitroso)amine	2020-0377826	Negative	DHF	Pre-Incubation	TA98	Test.Article	2500	ug.plate	50	30	No	No	Yes	30	Rat	Phenobarbital.5.6.Benzoflavone	10	98	Yes	No	2022-03-28	NAN
GSK	Ames-3150	32	1	62-75-9	Dimethyl(nitroso)amine	2020-0377826	Negative	DHF	Pre-Incubation	TA98	Test.Article	5000	ug.plate	50	34	No	No	Yes	30	Rat	Phenobarbital.5.6.Benzoflavone	10	98	Yes	No	2022-03-28	NAN
GSK	Ames-3150	32	2	62-75-9	Dimethyl(nitroso)amine	2020-0377826	Negative	DHF	Pre-Incubation	TA98	Test.Article	5000	ug.plate	50	34	No	No	Yes	30	Rat	Phenobarbital.5.6.Benzoflavone	10	98	Yes	No	2022-03-28	NAN
GSK	Ames-3150	32	3	62-75-9	Dimethyl(nitroso)amine	2020-0377826	Negative	DHF	Pre-Incubation	TA98	Test.Article	5000	ug.plate	50	23	No	No	Yes	30	Rat	Phenobarbital.5.6.Benzoflavone	10	98	Yes	No	2022-03-28	NAN
GSK	Ames-3150	32	1	62-75-9	Dimethyl(nitroso)amine	NAN	Negative	DHF	Pre-Incubation	WP2uvrA.pKM101	Vehicle.Control	0	ug.plate	50	244	No	No	Yes	30	Rat	Phenobarbital.5.6.Benzoflavone	10	98	Yes	No	2022-03-28	NAN
GSK	Ames-3150	32	2	62-75-9	Dimethyl(nitroso)amine	NAN	Negative	DHF	Pre-Incubation	WP2uvrA.pKM101	Vehicle.Control	0	ug.plate	50	237	No	No	Yes	30	Rat	Phenobarbital.5.6.Benzoflavone	10	98	Yes	No	2022-03-28	NAN
GSK	Ames-3150	32	3	62-75-9	Dimethyl(nitroso)amine	NAN	Negative	DHF	Pre-Incubation	WP2uvrA.pKM101	Vehicle.Control	0	ug.plate	50	192	No	No	Yes	30	Rat	Phenobarbital.5.6.Benzoflavone	10	98	Yes	No	2022-03-28	NAN
GSK	Ames-3150	32	4	62-75-9	Dimethyl(nitroso)amine	NAN	Negative	DHF	Pre-Incubation	WP2uvrA.pKM101	Vehicle.Control	0	ug.plate	50	241	No	No	Yes	30	Rat	Phenobarbital.5.6.Benzoflavone	10	98	Yes	No	2022-03-28	NAN
GSK	Ames-3150	32	5	62-75-9	Dimethyl(nitroso)amine	NAN	Negative	DHF	Pre-Incubation	WP2uvrA.pKM101	Vehicle.Control	0	ug.plate	50	245	No	No	Yes	30	Rat	Phenobarbital.5.6.Benzoflavone	10	98	Yes	No	2022-03-28	NAN
GSK	Ames-3150	32	6	62-75-9	Dimethyl(nitroso)amine	NAN	Negative	DHF	Pre-Incubation	WP2uvrA.pKM101	Vehicle.Control	0	ug.plate	50	221	No	No	Yes	30	Rat	Phenobarbital.5.6.Benzoflavone	10	98	Yes	No	2022-03-28	NAN
GSK	Ames-3150	32	1	62-75-9	Dimethyl(nitroso)amine	2020-0377826	Negative	DHF	Pre-Incubation	WP2uvrA.pKM101	Test.Article	50	ug.plate	50	273	No	No	Yes	30	Rat	Phenobarbital.5.6.Benzoflavone	10	98	Yes	No	2022-03-28	NAN
GSK	Ames-3150	32	2	62-75-9	Dimethyl(nitroso)amine	2020-0377826	Negative	DHF	Pre-Incubation	WP2uvrA.pKM101	Test.Article	50	ug.plate	50	254	No	No	Yes	30	Rat	Phenobarbital.5.6.Benzoflavone	10	98	Yes	No	2022-03-28	NAN
GSK	Ames-3150	32	3	62-75-9	Dimethyl(nitroso)amine	2020-0377826	Negative	DHF	Pre-Incubation	WP2uvrA.pKM101	Test.Article	50	ug.plate	50	195	No	No	Yes	30	Rat	Phenobarbital.5.6.Benzoflavone	10	98	Yes	No	2022-03-28	NAN
GSK	Ames-3150	32	1	62-75-9	Dimethyl(nitroso)amine	2020-0377826	Negative	DHF	Pre-Incubation	WP2uvrA.pKM101	Test.Article	150	ug.plate	50	221	No	No	Yes	30	Rat	Phenobarbital.5.6.Benzoflavone	10	98	Yes	No	2022-03-28	NAN
GSK	Ames-3150	32	2	62-75-9	Dimethyl(nitroso)amine	2020-0377826	Negative	DHF	Pre-Incubation	WP2uvrA.pKM101	Test.Article	150	ug.plate	50	231	No	No	Yes	30	Rat	Phenobarbital.5.6.Benzoflavone	10	98	Yes	No	2022-03-28	NAN
GSK	Ames-3150	32	3	62-75-9	Dimethyl(nitroso)amine	2020-0377826	Negative	DHF	Pre-Incubation	WP2uvrA.pKM101	Test.Article	150	ug.plate	50	247	No	No	Yes	30	Rat	Phenobarbital.5.6.Benzoflavone	10	98	Yes	No	2022-03-28	NAN
GSK	Ames-3150	32	1	62-75-9	Dimethyl(nitroso)amine	2020-0377826	Negative	DHF	Pre-Incubation	WP2uvrA.pKM101	Test.Article	500	ug.plate	50	256	No	No	Yes	30	Rat	Phenobarbital.5.6.Benzoflavone	10	98	Yes	No	2022-03-28	NAN
GSK	Ames-3150	32	2	62-75-9	Dimethyl(nitroso)amine	2020-0377826	Negative	DHF	Pre-Incubation	WP2uvrA.pKM101	Test.Article	500	ug.plate	50	284	No	No	Yes	30	Rat	Phenobarbital.5.6.Benzoflavone	10	98	Yes	No	2022-03-28	NAN
GSK	Ames-3150	32	3	62-75-9	Dimethyl(nitroso)amine	2020-0377826	Negative	DHF	Pre-Incubation	WP2uvrA.pKM101	Test.Article	500	ug.plate	50	276	No	No	Yes	30	Rat	Phenobarbital.5.6.Benzoflavone	10	98	Yes	No	2022-03-28	NAN
GSK	Ames-3150	32	1	62-75-9	Dimethyl(nitroso)amine	2020-0377826	Negative	DHF	Pre-Incubation	WP2uvrA.pKM101	Test.Article	1500	ug.plate	50	306	No	No	Yes	30	Rat	Phenobarbital.5.6.Benzoflavone	10	98	Yes	No	2022-03-28	NAN
GSK	Ames-3150	32	2	62-75-9	Dimethyl(nitroso)amine	2020-0377826	Negative	DHF	Pre-Incubation	WP2uvrA.pKM101	Test.Article	1500	ug.plate	50	289	No	No	Yes	30	Rat	Phenobarbital.5.6.Benzoflavone	10	98	Yes	No	2022-03-28	NAN
GSK	Ames-3150	32	3	62-75-9	Dimethyl(nitroso)amine	2020-0377826	Negative	DHF	Pre-Incubation	WP2uvrA.pKM101	Test.Article	1500	ug.plate	50	249	No	No	Yes	30	Rat	Phenobarbital.5.6.Benzoflavone	10	98	Yes	No	2022-03-28	NAN
GSK	Ames-3150	32	1	62-75-9	Dimethyl(nitroso)amine	2020-0377826	Negative	DHF	Pre-Incubation	WP2uvrA.pKM101	Test.Article	2500	ug.plate	50	309	No	No	Yes	30	Rat	Phenobarbital.5.6.Benzoflavone	10	98	Yes	No	2022-03-28	NAN
GSK	Ames-3150	32	2	62-75-9	Dimethyl(nitroso)amine	2020-0377826	Negative	DHF	Pre-Incubation	WP2uvrA.pKM101	Test.Article	2500	ug.plate	50	260	No	No	Yes	30	Rat	Phenobarbital.5.6.Benzoflavone	10	98	Yes	No	2022-03-28	NAN
GSK	Ames-3150	32	3	62-75-9	Dimethyl(nitroso)amine	2020-0377826	Negative	DHF	Pre-Incubation	WP2uvrA.pKM101	Test.Article	2500	ug.plate	50	270	No	No	Yes	30	Rat	Phenobarbital.5.6.Benzoflavone	10	98	Yes	No	2022-03-28	NAN
GSK	Ames-3150	32	1	62-75-9	Dimethyl(nitroso)amine	2020-0377826	Negative	DHF	Pre-Incubation	WP2uvrA.pKM101	Test.Article	5000	ug.plate	50	289	No	No	Yes	30	Rat	Phenobarbital.5.6.Benzoflavone	10	98	Yes	No	2022-03-28	NAN
GSK	Ames-3150	32	2	62-75-9	Dimethyl(nitroso)amine	2020-0377826	Negative	DHF	Pre-Incubation	WP2uvrA.pKM101	Test.Article	5000	ug.plate	50	276	No	No	Yes	30	Rat	Phenobarbital.5.6.Benzoflavone	10	98	Yes	No	2022-03-28	NAN
GSK	Ames-3150	32	3	62-75-9	Dimethyl(nitroso)amine	2020-0377826	Negative	DHF	Pre-Incubation	WP2uvrA.pKM101	Test.Article	5000	ug.plate	50	289	No	No	Yes	30	Rat	Phenobarbital.5.6.Benzoflavone	10	98	Yes	No	2022-03-28	NAN
GSK	Ames-3150	32	1	613-13-8	2-aminoanthracene	NAN	Positive	DMSO	Pre-Incubation	TA100	Positive.Control	5	ug.plate	100	2310	No	No	Yes	30	Rat	Phenobarbital.5.6.Benzoflavone	10	98	Yes	No	2022-03-28	NAN
GSK	Ames-3150	32	2	613-13-8	2-aminoanthracene	NAN	Positive	DMSO	Pre-Incubation	TA100	Positive.Control	5	ug.plate	100	2387	No	No	Yes	30	Rat	Phenobarbital.5.6.Benzoflavone	10	98	Yes	No	2022-03-28	NAN
GSK	Ames-3150	32	1	613-13-8	2-aminoanthracene	NAN	Positive	DMSO	Pre-Incubation	TA1535	Positive.Control	5	ug.plate	100	284	No	No	Yes	30	Rat	Phenobarbital.5.6.Benzoflavone	10	98	Yes	No	2022-03-28	NAN
GSK	Ames-3150	32	2	613-13-8	2-aminoanthracene	NAN	Positive	DMSO	Pre-Incubation	TA1535	Positive.Control	5	ug.plate	100	462	No	No	Yes	30	Rat	Phenobarbital.5.6.Benzoflavone	10	98	Yes	No	2022-03-28	NAN
GSK	Ames-3150	32	1	613-13-8	2-aminoanthracene	NAN	Positive	DMSO	Pre-Incubation	TA1537	Positive.Control	5	ug.plate	100	146	No	No	Yes	30	Rat	Phenobarbital.5.6.Benzoflavone	10	98	Yes	No	2022-03-28	NAN
GSK	Ames-3150	32	2	613-13-8	2-aminoanthracene	NAN	Positive	DMSO	Pre-Incubation	TA1537	Positive.Control	5	ug.plate	100	141	No	No	Yes	30	Rat	Phenobarbital.5.6.Benzoflavone	10	98	Yes	No	2022-03-28	NAN
GSK	Ames-3150	32	1	50-32-8	Benzo-a-pyrene	NAN	Positive	DMSO	Pre-Incubation	TA98	Positive.Control	10	ug.plate	100	197	No	No	Yes	30	Rat	Phenobarbital.5.6.Benzoflavone	10	98	Yes	No	2022-03-28	NAN
GSK	Ames-3150	32	2	50-32-8	Benzo-a-pyrene	NAN	Positive	DMSO	Pre-Incubation	TA98	Positive.Control	10	ug.plate	100	139	No	No	Yes	30	Rat	Phenobarbital.5.6.Benzoflavone	10	98	Yes	No	2022-03-28	NAN
GSK	Ames-3150	32	1	613-13-8	2-aminoanthracene	NAN	Positive	DMSO	Pre-Incubation	WP2uvrA.pKM101	Positive.Control	10	ug.plate	100	1021	No	No	Yes	30	Rat	Phenobarbital.5.6.Benzoflavone	10	98	Yes	No	2022-03-28	NAN
GSK	Ames-3150	32	2	613-13-8	2-aminoanthracene	NAN	Positive	DMSO	Pre-Incubation	WP2uvrA.pKM101	Positive.Control	10	ug.plate	100	1015	No	No	Yes	30	Rat	Phenobarbital.5.6.Benzoflavone	10	98	Yes	No	2022-03-28	NAN
GSK	Ames-3150	33	1	62-75-9	Dimethyl(nitroso)amine	NAN	Negative	DHF	Pre-Incubation	TA100	Vehicle.Control	0	ug.plate	50	102	No	No	Yes	30	Hamster	Aroclor	10	98	Yes	No	2022-03-28	NAN
GSK	Ames-3150	33	2	62-75-9	Dimethyl(nitroso)amine	NAN	Negative	DHF	Pre-Incubation	TA100	Vehicle.Control	0	ug.plate	50	119	No	No	Yes	30	Hamster	Aroclor	10	98	Yes	No	2022-03-28	NAN
GSK	Ames-3150	33	3	62-75-9	Dimethyl(nitroso)amine	NAN	Negative	DHF	Pre-Incubation	TA100	Vehicle.Control	0	ug.plate	50	100	No	No	Yes	30	Hamster	Aroclor	10	98	Yes	No	2022-03-28	NAN
GSK	Ames-3150	33	4	62-75-9	Dimethyl(nitroso)amine	NAN	Negative	DHF	Pre-Incubation	TA100	Vehicle.Control	0	ug.plate	50	75	No	No	Yes	30	Hamster	Aroclor	10	98	Yes	No	2022-03-28	NAN
GSK	Ames-3150	33	5	62-75-9	Dimethyl(nitroso)amine	NAN	Negative	DHF	Pre-Incubation	TA100	Vehicle.Control	0	ug.plate	50	89	No	No	Yes	30	Hamster	Aroclor	10	98	Yes	No	2022-03-28	NAN
GSK	Ames-3150	33	6	62-75-9	Dimethyl(nitroso)amine	NAN	Negative	DHF	Pre-Incubation	TA100	Vehicle.Control	0	ug.plate	50	116	No	No	Yes	30	Hamster	Aroclor	10	98	Yes	No	2022-03-28	NAN
GSK	Ames-3150	33	1	62-75-9	Dimethyl(nitroso)amine	2020-0377826	Positive	DHF	Pre-Incubation	TA100	Test.Article	50	ug.plate	50	144	No	No	Yes	30	Hamster	Aroclor	10	98	Yes	No	2022-03-28	NAN
GSK	Ames-3150	33	2	62-75-9	Dimethyl(nitroso)amine	2020-0377826	Positive	DHF	Pre-Incubation	TA100	Test.Article	50	ug.plate	50	108	No	No	Yes	30	Hamster	Aroclor	10	98	Yes	No	2022-03-28	NAN
GSK	Ames-3150	33	3	62-75-9	Dimethyl(nitroso)amine	2020-0377826	Positive	DHF	Pre-Incubation	TA100	Test.Article	50	ug.plate	50	168	No	No	Yes	30	Hamster	Aroclor	10	98	Yes	No	2022-03-28	NAN
GSK	Ames-3150	33	1	62-75-9	Dimethyl(nitroso)amine	2020-0377826	Positive	DHF	Pre-Incubation	TA100	Test.Article	150	ug.plate	50	138	No	No	Yes	30	Hamster	Aroclor	10	98	Yes	No	2022-03-28	NAN
GSK	Ames-3150	33	2	62-75-9	Dimethyl(nitroso)amine	2020-0377826	Positive	DHF	Pre-Incubation	TA100	Test.Article	150	ug.plate	50	176	No	No	Yes	30	Hamster	Aroclor	10	98	Yes	No	2022-03-28	NAN
GSK	Ames-3150	33	3	62-75-9	Dimethyl(nitroso)amine	2020-0377826	Positive	DHF	Pre-Incubation	TA100	Test.Article	150	ug.plate	50	172	No	No	Yes	30	Hamster	Aroclor	10	98	Yes	No	2022-03-28	NAN
GSK	Ames-3150	33	1	62-75-9	Dimethyl(nitroso)amine	2020-0377826	Positive	DHF	Pre-Incubation	TA100	Test.Article	500	ug.plate	50	158	No	No	Yes	30	Hamster	Aroclor	10	98	Yes	No	2022-03-28	NAN
GSK	Ames-3150	33	2	62-75-9	Dimethyl(nitroso)amine	2020-0377826	Positive	DHF	Pre-Incubation	TA100	Test.Article	500	ug.plate	50	173	No	No	Yes	30	Hamster	Aroclor	10	98	Yes	No	2022-03-28	NAN
GSK	Ames-3150	33	3	62-75-9	Dimethyl(nitroso)amine	2020-0377826	Positive	DHF	Pre-Incubation	TA100	Test.Article	500	ug.plate	50	183	No	No	Yes	30	Hamster	Aroclor	10	98	Yes	No	2022-03-28	NAN
GSK	Ames-3150	33	1	62-75-9	Dimethyl(nitroso)amine	2020-0377826	Positive	DHF	Pre-Incubation	TA100	Test.Article	1500	ug.plate	50	181	No	No	Yes	30	Hamster	Aroclor	10	98	Yes	No	2022-03-28	NAN
GSK	Ames-3150	33	2	62-75-9	Dimethyl(nitroso)amine	2020-0377826	Positive	DHF	Pre-Incubation	TA100	Test.Article	1500	ug.plate	50	146	No	No	Yes	30	Hamster	Aroclor	10	98	Yes	No	2022-03-28	NAN
GSK	Ames-3150	33	3	62-75-9	Dimethyl(nitroso)amine	2020-0377826	Positive	DHF	Pre-Incubation	TA100	Test.Article	1500	ug.plate	50	192	No	No	Yes	30	Hamster	Aroclor	10	98	Yes	No	2022-03-28	NAN
GSK	Ames-3150	33	1	62-75-9	Dimethyl(nitroso)amine	2020-0377826	Positive	DHF	Pre-Incubation	TA100	Test.Article	2500	ug.plate	50	234	No	No	Yes	30	Hamster	Aroclor	10	98	Yes	No	2022-03-28	NAN
GSK	Ames-3150	33	2	62-75-9	Dimethyl(nitroso)amine	2020-0377826	Positive	DHF	Pre-Incubation	TA100	Test.Article	2500	ug.plate	50	226	No	No	Yes	30	Hamster	Aroclor	10	98	Yes	No	2022-03-28	NAN
GSK	Ames-3150	33	3	62-75-9	Dimethyl(nitroso)amine	2020-0377826	Positive	DHF	Pre-Incubation	TA100	Test.Article	2500	ug.plate	50	240	No	No	Yes	30	Hamster	Aroclor	10	98	Yes	No	2022-03-28	NAN
GSK	Ames-3150	33	1	62-75-9	Dimethyl(nitroso)amine	2020-0377826	Positive	DHF	Pre-Incubation	TA100	Test.Article	5000	ug.plate	50	229	No	No	Yes	30	Hamster	Aroclor	10	98	Yes	No	2022-03-28	NAN
GSK	Ames-3150	33	2	62-75-9	Dimethyl(nitroso)amine	2020-0377826	Positive	DHF	Pre-Incubation	TA100	Test.Article	5000	ug.plate	50	235	No	No	Yes	30	Hamster	Aroclor	10	98	Yes	No	2022-03-28	NAN
GSK	Ames-3150	33	3	62-75-9	Dimethyl(nitroso)amine	2020-0377826	Positive	DHF	Pre-Incubation	TA100	Test.Article	5000	ug.plate	50	242	No	No	Yes	30	Hamster	Aroclor	10	98	Yes	No	2022-03-28	NAN
GSK	Ames-3150	33	1	62-75-9	Dimethyl(nitroso)amine	NAN	Negative	DHF	Pre-Incubation	TA1535	Vehicle.Control	0	ug.plate	50	19	No	No	Yes	30	Hamster	Aroclor	10	98	Yes	No	2022-03-28	NAN
GSK	Ames-3150	33	2	62-75-9	Dimethyl(nitroso)amine	NAN	Negative	DHF	Pre-Incubation	TA1535	Vehicle.Control	0	ug.plate	50	31	No	No	Yes	30	Hamster	Aroclor	10	98	Yes	No	2022-03-28	NAN
GSK	Ames-3150	33	3	62-75-9	Dimethyl(nitroso)amine	NAN	Negative	DHF	Pre-Incubation	TA1535	Vehicle.Control	0	ug.plate	50	26	No	No	Yes	30	Hamster	Aroclor	10	98	Yes	No	2022-03-28	NAN
GSK	Ames-3150	33	4	62-75-9	Dimethyl(nitroso)amine	NAN	Negative	DHF	Pre-Incubation	TA1535	Vehicle.Control	0	ug.plate	50	24	No	No	Yes	30	Hamster	Aroclor	10	98	Yes	No	2022-03-28	NAN
GSK	Ames-3150	33	5	62-75-9	Dimethyl(nitroso)amine	NAN	Negative	DHF	Pre-Incubation	TA1535	Vehicle.Control	0	ug.plate	50	35	No	No	Yes	30	Hamster	Aroclor	10	98	Yes	No	2022-03-28	NAN
GSK	Ames-3150	33	6	62-75-9	Dimethyl(nitroso)amine	NAN	Negative	DHF	Pre-Incubation	TA1535	Vehicle.Control	0	ug.plate	50	28	No	No	Yes	30	Hamster	Aroclor	10	98	Yes	No	2022-03-28	NAN
GSK	Ames-3150	33	1	62-75-9	Dimethyl(nitroso)amine	2020-0377826	Negative	DHF	Pre-Incubation	TA1535	Test.Article	50	ug.plate	50	18	No	No	Yes	30	Hamster	Aroclor	10	98	Yes	No	2022-03-28	NAN
GSK	Ames-3150	33	2	62-75-9	Dimethyl(nitroso)amine	2020-0377826	Negative	DHF	Pre-Incubation	TA1535	Test.Article	50	ug.plate	50	20	No	No	Yes	30	Hamster	Aroclor	10	98	Yes	No	2022-03-28	NAN
GSK	Ames-3150	33	3	62-75-9	Dimethyl(nitroso)amine	2020-0377826	Negative	DHF	Pre-Incubation	TA1535	Test.Article	50	ug.plate	50	21	No	No	Yes	30	Hamster	Aroclor	10	98	Yes	No	2022-03-28	NAN
GSK	Ames-3150	33	1	62-75-9	Dimethyl(nitroso)amine	2020-0377826	Negative	DHF	Pre-Incubation	TA1535	Test.Article	150	ug.plate	50	25	No	No	Yes	30	Hamster	Aroclor	10	98	Yes	No	2022-03-28	NAN
GSK	Ames-3150	33	2	62-75-9	Dimethyl(nitroso)amine	2020-0377826	Negative	DHF	Pre-Incubation	TA1535	Test.Article	150	ug.plate	50	36	No	No	Yes	30	Hamster	Aroclor	10	98	Yes	No	2022-03-28	NAN
GSK	Ames-3150	33	3	62-75-9	Dimethyl(nitroso)amine	2020-0377826	Negative	DHF	Pre-Incubation	TA1535	Test.Article	150	ug.plate	50	23	No	No	Yes	30	Hamster	Aroclor	10	98	Yes	No	2022-03-28	NAN
GSK	Ames-3150	33	1	62-75-9	Dimethyl(nitroso)amine	2020-0377826	Negative	DHF	Pre-Incubation	TA1535	Test.Article	500	ug.plate	50	23	No	No	Yes	30	Hamster	Aroclor	10	98	Yes	No	2022-03-28	NAN
GSK	Ames-3150	33	2	62-75-9	Dimethyl(nitroso)amine	2020-0377826	Negative	DHF	Pre-Incubation	TA1535	Test.Article	500	ug.plate	50	36	No	No	Yes	30	Hamster	Aroclor	10	98	Yes	No	2022-03-28	NAN
GSK	Ames-3150	33	3	62-75-9	Dimethyl(nitroso)amine	2020-0377826	Negative	DHF	Pre-Incubation	TA1535	Test.Article	500	ug.plate	50	26	No	No	Yes	30	Hamster	Aroclor	10	98	Yes	No	2022-03-28	NAN
GSK	Ames-3150	33	1	62-75-9	Dimethyl(nitroso)amine	2020-0377826	Negative	DHF	Pre-Incubation	TA1535	Test.Article	1500	ug.plate	50	30	No	No	Yes	30	Hamster	Aroclor	10	98	Yes	No	2022-03-28	NAN
GSK	Ames-3150	33	2	62-75-9	Dimethyl(nitroso)amine	2020-0377826	Negative	DHF	Pre-Incubation	TA1535	Test.Article	1500	ug.plate	50	28	No	No	Yes	30	Hamster	Aroclor	10	98	Yes	No	2022-03-28	NAN
GSK	Ames-3150	33	3	62-75-9	Dimethyl(nitroso)amine	2020-0377826	Negative	DHF	Pre-Incubation	TA1535	Test.Article	1500	ug.plate	50	39	No	No	Yes	30	Hamster	Aroclor	10	98	Yes	No	2022-03-28	NAN
GSK	Ames-3150	33	1	62-75-9	Dimethyl(nitroso)amine	2020-0377826	Negative	DHF	Pre-Incubation	TA1535	Test.Article	2500	ug.plate	50	40	No	No	Yes	30	Hamster	Aroclor	10	98	Yes	No	2022-03-28	NAN
GSK	Ames-3150	33	2	62-75-9	Dimethyl(nitroso)amine	2020-0377826	Negative	DHF	Pre-Incubation	TA1535	Test.Article	2500	ug.plate	50	9	No	No	Yes	30	Hamster	Aroclor	10	98	Yes	No	2022-03-28	NAN
GSK	Ames-3150	33	3	62-75-9	Dimethyl(nitroso)amine	2020-0377826	Negative	DHF	Pre-Incubation	TA1535	Test.Article	2500	ug.plate	50	24	No	No	Yes	30	Hamster	Aroclor	10	98	Yes	No	2022-03-28	NAN
GSK	Ames-3150	33	1	62-75-9	Dimethyl(nitroso)amine	2020-0377826	Negative	DHF	Pre-Incubation	TA1535	Test.Article	5000	ug.plate	50	55	No	No	Yes	30	Hamster	Aroclor	10	98	Yes	No	2022-03-28	NAN
GSK	Ames-3150	33	2	62-75-9	Dimethyl(nitroso)amine	2020-0377826	Negative	DHF	Pre-Incubation	TA1535	Test.Article	5000	ug.plate	50	44	No	No	Yes	30	Hamster	Aroclor	10	98	Yes	No	2022-03-28	NAN
GSK	Ames-3150	33	3	62-75-9	Dimethyl(nitroso)amine	2020-0377826	Negative	DHF	Pre-Incubation	TA1535	Test.Article	5000	ug.plate	50	55	No	No	Yes	30	Hamster	Aroclor	10	98	Yes	No	2022-03-28	NAN
GSK	Ames-3150	33	1	62-75-9	Dimethyl(nitroso)amine	NAN	Negative	DHF	Pre-Incubation	TA1537	Vehicle.Control	0	ug.plate	50	19	No	No	Yes	30	Hamster	Aroclor	10	98	Yes	No	2022-03-28	NAN
GSK	Ames-3150	33	2	62-75-9	Dimethyl(nitroso)amine	NAN	Negative	DHF	Pre-Incubation	TA1537	Vehicle.Control	0	ug.plate	50	10	No	No	Yes	30	Hamster	Aroclor	10	98	Yes	No	2022-03-28	NAN
GSK	Ames-3150	33	3	62-75-9	Dimethyl(nitroso)amine	NAN	Negative	DHF	Pre-Incubation	TA1537	Vehicle.Control	0	ug.plate	50	11	No	No	Yes	30	Hamster	Aroclor	10	98	Yes	No	2022-03-28	NAN
GSK	Ames-3150	33	4	62-75-9	Dimethyl(nitroso)amine	NAN	Negative	DHF	Pre-Incubation	TA1537	Vehicle.Control	0	ug.plate	50	8	No	No	Yes	30	Hamster	Aroclor	10	98	Yes	No	2022-03-28	NAN
GSK	Ames-3150	33	5	62-75-9	Dimethyl(nitroso)amine	NAN	Negative	DHF	Pre-Incubation	TA1537	Vehicle.Control	0	ug.plate	50	15	No	No	Yes	30	Hamster	Aroclor	10	98	Yes	No	2022-03-28	NAN
GSK	Ames-3150	33	6	62-75-9	Dimethyl(nitroso)amine	NAN	Negative	DHF	Pre-Incubation	TA1537	Vehicle.Control	0	ug.plate	50	18	No	No	Yes	30	Hamster	Aroclor	10	98	Yes	No	2022-03-28	NAN
GSK	Ames-3150	33	1	62-75-9	Dimethyl(nitroso)amine	2020-0377826	Negative	DHF	Pre-Incubation	TA1537	Test.Article	50	ug.plate	50	26	Yes	No	Yes	30	Hamster	Aroclor	10	98	Yes	No	2022-03-28	NAN
GSK	Ames-3150	33	2	62-75-9	Dimethyl(nitroso)amine	2020-0377826	Negative	DHF	Pre-Incubation	TA1537	Test.Article	50	ug.plate	50	10	Yes	No	Yes	30	Hamster	Aroclor	10	98	Yes	No	2022-03-28	NAN
GSK	Ames-3150	33	3	62-75-9	Dimethyl(nitroso)amine	2020-0377826	Negative	DHF	Pre-Incubation	TA1537	Test.Article	50	ug.plate	50	25	Yes	No	Yes	30	Hamster	Aroclor	10	98	Yes	No	2022-03-28	NAN
GSK	Ames-3150	33	1	62-75-9	Dimethyl(nitroso)amine	2020-0377826	Negative	DHF	Pre-Incubation	TA1537	Test.Article	150	ug.plate	50	29	Yes	No	Yes	30	Hamster	Aroclor	10	98	Yes	No	2022-03-28	NAN
GSK	Ames-3150	33	2	62-75-9	Dimethyl(nitroso)amine	2020-0377826	Negative	DHF	Pre-Incubation	TA1537	Test.Article	150	ug.plate	50	34	Yes	No	Yes	30	Hamster	Aroclor	10	98	Yes	No	2022-03-28	NAN
GSK	Ames-3150	33	3	62-75-9	Dimethyl(nitroso)amine	2020-0377826	Negative	DHF	Pre-Incubation	TA1537	Test.Article	150	ug.plate	50	23	Yes	No	Yes	30	Hamster	Aroclor	10	98	Yes	No	2022-03-28	NAN
GSK	Ames-3150	33	1	62-75-9	Dimethyl(nitroso)amine	2020-0377826	Negative	DHF	Pre-Incubation	TA1537	Test.Article	500	ug.plate	50	26	Yes	No	Yes	30	Hamster	Aroclor	10	98	Yes	No	2022-03-28	NAN
GSK	Ames-3150	33	2	62-75-9	Dimethyl(nitroso)amine	2020-0377826	Negative	DHF	Pre-Incubation	TA1537	Test.Article	500	ug.plate	50	31	Yes	No	Yes	30	Hamster	Aroclor	10	98	Yes	No	2022-03-28	NAN
GSK	Ames-3150	33	3	62-75-9	Dimethyl(nitroso)amine	2020-0377826	Negative	DHF	Pre-Incubation	TA1537	Test.Article	500	ug.plate	50	21	Yes	No	Yes	30	Hamster	Aroclor	10	98	Yes	No	2022-03-28	NAN
GSK	Ames-3150	33	1	62-75-9	Dimethyl(nitroso)amine	2020-0377826	Negative	DHF	Pre-Incubation	TA1537	Test.Article	1500	ug.plate	50	40	Yes	No	Yes	30	Hamster	Aroclor	10	98	Yes	No	2022-03-28	NAN
GSK	Ames-3150	33	2	62-75-9	Dimethyl(nitroso)amine	2020-0377826	Negative	DHF	Pre-Incubation	TA1537	Test.Article	1500	ug.plate	50	24	Yes	No	Yes	30	Hamster	Aroclor	10	98	Yes	No	2022-03-28	NAN
GSK	Ames-3150	33	3	62-75-9	Dimethyl(nitroso)amine	2020-0377826	Negative	DHF	Pre-Incubation	TA1537	Test.Article	1500	ug.plate	50	38	Yes	No	Yes	30	Hamster	Aroclor	10	98	Yes	No	2022-03-28	NAN
GSK	Ames-3150	33	1	62-75-9	Dimethyl(nitroso)amine	2020-0377826	Negative	DHF	Pre-Incubation	TA1537	Test.Article	2500	ug.plate	50	36	Yes	No	Yes	30	Hamster	Aroclor	10	98	Yes	No	2022-03-28	NAN
GSK	Ames-3150	33	2	62-75-9	Dimethyl(nitroso)amine	2020-0377826	Negative	DHF	Pre-Incubation	TA1537	Test.Article	2500	ug.plate	50	26	Yes	No	Yes	30	Hamster	Aroclor	10	98	Yes	No	2022-03-28	NAN
GSK	Ames-3150	33	3	62-75-9	Dimethyl(nitroso)amine	2020-0377826	Negative	DHF	Pre-Incubation	TA1537	Test.Article	2500	ug.plate	50	23	Yes	No	Yes	30	Hamster	Aroclor	10	98	Yes	No	2022-03-28	NAN
GSK	Ames-3150	33	1	62-75-9	Dimethyl(nitroso)amine	2020-0377826	Negative	DHF	Pre-Incubation	TA1537	Test.Article	5000	ug.plate	50	29	Yes	No	Yes	30	Hamster	Aroclor	10	98	Yes	No	2022-03-28	NAN
GSK	Ames-3150	33	2	62-75-9	Dimethyl(nitroso)amine	2020-0377826	Negative	DHF	Pre-Incubation	TA1537	Test.Article	5000	ug.plate	50	31	Yes	No	Yes	30	Hamster	Aroclor	10	98	Yes	No	2022-03-28	NAN
GSK	Ames-3150	33	3	62-75-9	Dimethyl(nitroso)amine	2020-0377826	Negative	DHF	Pre-Incubation	TA1537	Test.Article	5000	ug.plate	50	11	Yes	No	Yes	30	Hamster	Aroclor	10	98	Yes	No	2022-03-28	NAN
GSK	Ames-3150	33	1	62-75-9	Dimethyl(nitroso)amine	NAN	Negative	DHF	Pre-Incubation	TA98	Vehicle.Control	0	ug.plate	50	14	Yes	No	Yes	30	Hamster	Aroclor	10	98	Yes	No	2022-03-28	NAN
GSK	Ames-3150	33	2	62-75-9	Dimethyl(nitroso)amine	NAN	Negative	DHF	Pre-Incubation	TA98	Vehicle.Control	0	ug.plate	50	20	Yes	No	Yes	30	Hamster	Aroclor	10	98	Yes	No	2022-03-28	NAN
GSK	Ames-3150	33	3	62-75-9	Dimethyl(nitroso)amine	NAN	Negative	DHF	Pre-Incubation	TA98	Vehicle.Control	0	ug.plate	50	23	No	No	Yes	30	Hamster	Aroclor	10	98	Yes	No	2022-03-28	NAN
GSK	Ames-3150	33	4	62-75-9	Dimethyl(nitroso)amine	NAN	Negative	DHF	Pre-Incubation	TA98	Vehicle.Control	0	ug.plate	50	38	No	No	Yes	30	Hamster	Aroclor	10	98	Yes	No	2022-03-28	NAN
GSK	Ames-3150	33	5	62-75-9	Dimethyl(nitroso)amine	NAN	Negative	DHF	Pre-Incubation	TA98	Vehicle.Control	0	ug.plate	50	34	Yes	No	Yes	30	Hamster	Aroclor	10	98	Yes	No	2022-03-28	NAN
GSK	Ames-3150	33	6	62-75-9	Dimethyl(nitroso)amine	NAN	Negative	DHF	Pre-Incubation	TA98	Vehicle.Control	0	ug.plate	50	24	Yes	No	Yes	30	Hamster	Aroclor	10	98	Yes	No	2022-03-28	NAN
GSK	Ames-3150	33	1	62-75-9	Dimethyl(nitroso)amine	2020-0377826	Negative	DHF	Pre-Incubation	TA98	Test.Article	50	ug.plate	50	20	Yes	No	Yes	30	Hamster	Aroclor	10	98	Yes	No	2022-03-28	NAN
GSK	Ames-3150	33	2	62-75-9	Dimethyl(nitroso)amine	2020-0377826	Negative	DHF	Pre-Incubation	TA98	Test.Article	50	ug.plate	50	28	Yes	No	Yes	30	Hamster	Aroclor	10	98	Yes	No	2022-03-28	NAN
GSK	Ames-3150	33	3	62-75-9	Dimethyl(nitroso)amine	2020-0377826	Negative	DHF	Pre-Incubation	TA98	Test.Article	50	ug.plate	50	38	Yes	No	Yes	30	Hamster	Aroclor	10	98	Yes	No	2022-03-28	NAN
GSK	Ames-3150	33	1	62-75-9	Dimethyl(nitroso)amine	2020-0377826	Negative	DHF	Pre-Incubation	TA98	Test.Article	150	ug.plate	50	31	Yes	No	Yes	30	Hamster	Aroclor	10	98	Yes	No	2022-03-28	NAN
GSK	Ames-3150	33	2	62-75-9	Dimethyl(nitroso)amine	2020-0377826	Negative	DHF	Pre-Incubation	TA98	Test.Article	150	ug.plate	50	29	Yes	No	Yes	30	Hamster	Aroclor	10	98	Yes	No	2022-03-28	NAN
GSK	Ames-3150	33	3	62-75-9	Dimethyl(nitroso)amine	2020-0377826	Negative	DHF	Pre-Incubation	TA98	Test.Article	150	ug.plate	50	29	Yes	No	Yes	30	Hamster	Aroclor	10	98	Yes	No	2022-03-28	NAN
GSK	Ames-3150	33	1	62-75-9	Dimethyl(nitroso)amine	2020-0377826	Negative	DHF	Pre-Incubation	TA98	Test.Article	500	ug.plate	50	40	Yes	No	Yes	30	Hamster	Aroclor	10	98	Yes	No	2022-03-28	NAN
GSK	Ames-3150	33	2	62-75-9	Dimethyl(nitroso)amine	2020-0377826	Negative	DHF	Pre-Incubation	TA98	Test.Article	500	ug.plate	50	33	Yes	No	Yes	30	Hamster	Aroclor	10	98	Yes	No	2022-03-28	NAN
GSK	Ames-3150	33	3	62-75-9	Dimethyl(nitroso)amine	2020-0377826	Negative	DHF	Pre-Incubation	TA98	Test.Article	500	ug.plate	50	20	Yes	No	Yes	30	Hamster	Aroclor	10	98	Yes	No	2022-03-28	NAN
GSK	Ames-3150	33	1	62-75-9	Dimethyl(nitroso)amine	2020-0377826	Negative	DHF	Pre-Incubation	TA98	Test.Article	1500	ug.plate	50	31	Yes	No	Yes	30	Hamster	Aroclor	10	98	Yes	No	2022-03-28	NAN
GSK	Ames-3150	33	2	62-75-9	Dimethyl(nitroso)amine	2020-0377826	Negative	DHF	Pre-Incubation	TA98	Test.Article	1500	ug.plate	50	49	Yes	No	Yes	30	Hamster	Aroclor	10	98	Yes	No	2022-03-28	NAN
GSK	Ames-3150	33	3	62-75-9	Dimethyl(nitroso)amine	2020-0377826	Negative	DHF	Pre-Incubation	TA98	Test.Article	1500	ug.plate	50	62	Yes	No	Yes	30	Hamster	Aroclor	10	98	Yes	No	2022-03-28	NAN
GSK	Ames-3150	33	1	62-75-9	Dimethyl(nitroso)amine	2020-0377826	Negative	DHF	Pre-Incubation	TA98	Test.Article	2500	ug.plate	50	31	No	No	Yes	30	Hamster	Aroclor	10	98	Yes	No	2022-03-28	NAN
GSK	Ames-3150	33	2	62-75-9	Dimethyl(nitroso)amine	2020-0377826	Negative	DHF	Pre-Incubation	TA98	Test.Article	2500	ug.plate	50	30	No	No	Yes	30	Hamster	Aroclor	10	98	Yes	No	2022-03-28	NAN
GSK	Ames-3150	33	3	62-75-9	Dimethyl(nitroso)amine	2020-0377826	Negative	DHF	Pre-Incubation	TA98	Test.Article	2500	ug.plate	50	29	No	No	Yes	30	Hamster	Aroclor	10	98	Yes	No	2022-03-28	NAN
GSK	Ames-3150	33	1	62-75-9	Dimethyl(nitroso)amine	2020-0377826	Negative	DHF	Pre-Incubation	TA98	Test.Article	5000	ug.plate	50	20	No	No	Yes	30	Hamster	Aroclor	10	98	Yes	No	2022-03-28	NAN
GSK	Ames-3150	33	2	62-75-9	Dimethyl(nitroso)amine	2020-0377826	Negative	DHF	Pre-Incubation	TA98	Test.Article	5000	ug.plate	50	46	No	No	Yes	30	Hamster	Aroclor	10	98	Yes	No	2022-03-28	NAN
GSK	Ames-3150	33	3	62-75-9	Dimethyl(nitroso)amine	2020-0377826	Negative	DHF	Pre-Incubation	TA98	Test.Article	5000	ug.plate	50	28	No	No	Yes	30	Hamster	Aroclor	10	98	Yes	No	2022-03-28	NAN
GSK	Ames-3150	33	1	62-75-9	Dimethyl(nitroso)amine	NAN	Negative	DHF	Pre-Incubation	WP2uvrA.pKM101	Vehicle.Control	0	ug.plate	50	205	No	No	Yes	30	Hamster	Aroclor	10	98	Yes	No	2022-03-28	NAN
GSK	Ames-3150	33	2	62-75-9	Dimethyl(nitroso)amine	NAN	Negative	DHF	Pre-Incubation	WP2uvrA.pKM101	Vehicle.Control	0	ug.plate	50	133	No	No	Yes	30	Hamster	Aroclor	10	98	Yes	No	2022-03-28	NAN
GSK	Ames-3150	33	3	62-75-9	Dimethyl(nitroso)amine	NAN	Negative	DHF	Pre-Incubation	WP2uvrA.pKM101	Vehicle.Control	0	ug.plate	50	211	No	No	Yes	30	Hamster	Aroclor	10	98	Yes	No	2022-03-28	NAN
GSK	Ames-3150	33	4	62-75-9	Dimethyl(nitroso)amine	NAN	Negative	DHF	Pre-Incubation	WP2uvrA.pKM101	Vehicle.Control	0	ug.plate	50	209	No	No	Yes	30	Hamster	Aroclor	10	98	Yes	No	2022-03-28	NAN
GSK	Ames-3150	33	5	62-75-9	Dimethyl(nitroso)amine	NAN	Negative	DHF	Pre-Incubation	WP2uvrA.pKM101	Vehicle.Control	0	ug.plate	50	195	No	No	Yes	30	Hamster	Aroclor	10	98	Yes	No	2022-03-28	NAN
GSK	Ames-3150	33	6	62-75-9	Dimethyl(nitroso)amine	NAN	Negative	DHF	Pre-Incubation	WP2uvrA.pKM101	Vehicle.Control	0	ug.plate	50	251	No	No	Yes	30	Hamster	Aroclor	10	98	Yes	No	2022-03-28	NAN
GSK	Ames-3150	33	1	62-75-9	Dimethyl(nitroso)amine	2020-0377826	Negative	DHF	Pre-Incubation	WP2uvrA.pKM101	Test.Article	50	ug.plate	50	299	No	No	Yes	30	Hamster	Aroclor	10	98	Yes	No	2022-03-28	NAN
GSK	Ames-3150	33	2	62-75-9	Dimethyl(nitroso)amine	2020-0377826	Negative	DHF	Pre-Incubation	WP2uvrA.pKM101	Test.Article	50	ug.plate	50	265	No	No	Yes	30	Hamster	Aroclor	10	98	Yes	No	2022-03-28	NAN
GSK	Ames-3150	33	3	62-75-9	Dimethyl(nitroso)amine	2020-0377826	Negative	DHF	Pre-Incubation	WP2uvrA.pKM101	Test.Article	50	ug.plate	50	207	No	No	Yes	30	Hamster	Aroclor	10	98	Yes	No	2022-03-28	NAN
GSK	Ames-3150	33	1	62-75-9	Dimethyl(nitroso)amine	2020-0377826	Negative	DHF	Pre-Incubation	WP2uvrA.pKM101	Test.Article	150	ug.plate	50	242	No	No	Yes	30	Hamster	Aroclor	10	98	Yes	No	2022-03-28	NAN
GSK	Ames-3150	33	2	62-75-9	Dimethyl(nitroso)amine	2020-0377826	Negative	DHF	Pre-Incubation	WP2uvrA.pKM101	Test.Article	150	ug.plate	50	246	No	No	Yes	30	Hamster	Aroclor	10	98	Yes	No	2022-03-28	NAN
GSK	Ames-3150	33	3	62-75-9	Dimethyl(nitroso)amine	2020-0377826	Negative	DHF	Pre-Incubation	WP2uvrA.pKM101	Test.Article	150	ug.plate	50	259	No	No	Yes	30	Hamster	Aroclor	10	98	Yes	No	2022-03-28	NAN
GSK	Ames-3150	33	1	62-75-9	Dimethyl(nitroso)amine	2020-0377826	Negative	DHF	Pre-Incubation	WP2uvrA.pKM101	Test.Article	500	ug.plate	50	264	No	No	Yes	30	Hamster	Aroclor	10	98	Yes	No	2022-03-28	NAN
GSK	Ames-3150	33	2	62-75-9	Dimethyl(nitroso)amine	2020-0377826	Negative	DHF	Pre-Incubation	WP2uvrA.pKM101	Test.Article	500	ug.plate	50	276	No	No	Yes	30	Hamster	Aroclor	10	98	Yes	No	2022-03-28	NAN
GSK	Ames-3150	33	3	62-75-9	Dimethyl(nitroso)amine	2020-0377826	Negative	DHF	Pre-Incubation	WP2uvrA.pKM101	Test.Article	500	ug.plate	50	270	No	No	Yes	30	Hamster	Aroclor	10	98	Yes	No	2022-03-28	NAN
GSK	Ames-3150	33	1	62-75-9	Dimethyl(nitroso)amine	2020-0377826	Negative	DHF	Pre-Incubation	WP2uvrA.pKM101	Test.Article	1500	ug.plate	50	315	No	No	Yes	30	Hamster	Aroclor	10	98	Yes	No	2022-03-28	NAN
GSK	Ames-3150	33	2	62-75-9	Dimethyl(nitroso)amine	2020-0377826	Negative	DHF	Pre-Incubation	WP2uvrA.pKM101	Test.Article	1500	ug.plate	50	299	No	No	Yes	30	Hamster	Aroclor	10	98	Yes	No	2022-03-28	NAN
GSK	Ames-3150	33	3	62-75-9	Dimethyl(nitroso)amine	2020-0377826	Negative	DHF	Pre-Incubation	WP2uvrA.pKM101	Test.Article	1500	ug.plate	50	343	No	No	Yes	30	Hamster	Aroclor	10	98	Yes	No	2022-03-28	NAN
GSK	Ames-3150	33	1	62-75-9	Dimethyl(nitroso)amine	2020-0377826	Negative	DHF	Pre-Incubation	WP2uvrA.pKM101	Test.Article	2500	ug.plate	50	320	No	No	Yes	30	Hamster	Aroclor	10	98	Yes	No	2022-03-28	NAN
GSK	Ames-3150	33	2	62-75-9	Dimethyl(nitroso)amine	2020-0377826	Negative	DHF	Pre-Incubation	WP2uvrA.pKM101	Test.Article	2500	ug.plate	50	354	No	No	Yes	30	Hamster	Aroclor	10	98	Yes	No	2022-03-28	NAN
GSK	Ames-3150	33	3	62-75-9	Dimethyl(nitroso)amine	2020-0377826	Negative	DHF	Pre-Incubation	WP2uvrA.pKM101	Test.Article	2500	ug.plate	50	381	No	No	Yes	30	Hamster	Aroclor	10	98	Yes	No	2022-03-28	NAN
GSK	Ames-3150	33	1	62-75-9	Dimethyl(nitroso)amine	2020-0377826	Negative	DHF	Pre-Incubation	WP2uvrA.pKM101	Test.Article	5000	ug.plate	50	377	No	No	Yes	30	Hamster	Aroclor	10	98	Yes	No	2022-03-28	NAN
GSK	Ames-3150	33	2	62-75-9	Dimethyl(nitroso)amine	2020-0377826	Negative	DHF	Pre-Incubation	WP2uvrA.pKM101	Test.Article	5000	ug.plate	50	355	No	No	Yes	30	Hamster	Aroclor	10	98	Yes	No	2022-03-28	NAN
GSK	Ames-3150	33	3	62-75-9	Dimethyl(nitroso)amine	2020-0377826	Negative	DHF	Pre-Incubation	WP2uvrA.pKM101	Test.Article	5000	ug.plate	50	327	No	No	Yes	30	Hamster	Aroclor	10	98	Yes	No	2022-03-28	NAN
GSK	Ames-3150	33	1	613-13-8	2-aminoanthracene	NAN	Positive	DMSO	Pre-Incubation	TA100	Positive.Control	5	ug.plate	100	3238	No	No	Yes	30	Hamster	Aroclor	10	98	Yes	No	2022-03-28	NAN
GSK	Ames-3150	33	2	613-13-8	2-aminoanthracene	NAN	Positive	DMSO	Pre-Incubation	TA100	Positive.Control	5	ug.plate	100	4055	No	No	Yes	30	Hamster	Aroclor	10	98	Yes	No	2022-03-28	NAN
GSK	Ames-3150	33	1	613-13-8	2-aminoanthracene	NAN	Positive	DMSO	Pre-Incubation	TA1535	Positive.Control	5	ug.plate	100	561	No	No	Yes	30	Hamster	Aroclor	10	98	Yes	No	2022-03-28	NAN
GSK	Ames-3150	33	2	613-13-8	2-aminoanthracene	NAN	Positive	DMSO	Pre-Incubation	TA1535	Positive.Control	5	ug.plate	100	545	No	No	Yes	30	Hamster	Aroclor	10	98	Yes	No	2022-03-28	NAN
GSK	Ames-3150	33	1	613-13-8	2-aminoanthracene	NAN	Positive	DMSO	Pre-Incubation	TA1537	Positive.Control	5	ug.plate	100	117	No	No	Yes	30	Hamster	Aroclor	10	98	Yes	No	2022-03-28	NAN
GSK	Ames-3150	33	2	613-13-8	2-aminoanthracene	NAN	Positive	DMSO	Pre-Incubation	TA1537	Positive.Control	5	ug.plate	100	116	No	No	Yes	30	Hamster	Aroclor	10	98	Yes	No	2022-03-28	NAN
GSK	Ames-3150	33	1	50-32-8	Benzo-a-pyrene	NAN	Positive	DMSO	Pre-Incubation	TA98	Positive.Control	10	ug.plate	100	376	No	No	Yes	30	Hamster	Aroclor	10	98	Yes	No	2022-03-28	NAN
GSK	Ames-3150	33	2	50-32-8	Benzo-a-pyrene	NAN	Positive	DMSO	Pre-Incubation	TA98	Positive.Control	10	ug.plate	100	289	No	No	Yes	30	Hamster	Aroclor	10	98	Yes	No	2022-03-28	NAN
GSK	Ames-3150	33	1	613-13-8	2-aminoanthracene	NAN	Positive	DMSO	Pre-Incubation	WP2uvrA.pKM101	Positive.Control	10	ug.plate	100	711	No	No	Yes	30	Hamster	Aroclor	10	98	Yes	No	2022-03-28	NAN
GSK	Ames-3150	33	2	613-13-8	2-aminoanthracene	NAN	Positive	DMSO	Pre-Incubation	WP2uvrA.pKM101	Positive.Control	10	ug.plate	100	548	No	No	Yes	30	Hamster	Aroclor	10	98	Yes	No	2022-03-28	NAN
GSK	Ames-3150	28	1	62-75-9	Dimethyl(nitroso)amine	NAN	Negative	DMF	Pre-Incubation	TA100	Vehicle.Control	0	ug.plate	50	114	No	No	Yes	30	Rat	Phenobarbital.5.6.Benzoflavone	10	98	Yes	No	2022-02-01	NAN
GSK	Ames-3150	28	2	62-75-9	Dimethyl(nitroso)amine	NAN	Negative	DMF	Pre-Incubation	TA100	Vehicle.Control	0	ug.plate	50	122	No	No	Yes	30	Rat	Phenobarbital.5.6.Benzoflavone	10	98	Yes	No	2022-02-01	NAN
GSK	Ames-3150	28	3	62-75-9	Dimethyl(nitroso)amine	NAN	Negative	DMF	Pre-Incubation	TA100	Vehicle.Control	0	ug.plate	50	129	No	No	Yes	30	Rat	Phenobarbital.5.6.Benzoflavone	10	98	Yes	No	2022-02-01	NAN
GSK	Ames-3150	28	4	62-75-9	Dimethyl(nitroso)amine	NAN	Negative	DMF	Pre-Incubation	TA100	Vehicle.Control	0	ug.plate	50	99	No	No	Yes	30	Rat	Phenobarbital.5.6.Benzoflavone	10	98	Yes	No	2022-02-01	NAN
GSK	Ames-3150	28	5	62-75-9	Dimethyl(nitroso)amine	NAN	Negative	DMF	Pre-Incubation	TA100	Vehicle.Control	0	ug.plate	50	83	No	No	Yes	30	Rat	Phenobarbital.5.6.Benzoflavone	10	98	Yes	No	2022-02-01	NAN
GSK	Ames-3150	28	6	62-75-9	Dimethyl(nitroso)amine	NAN	Negative	DMF	Pre-Incubation	TA100	Vehicle.Control	0	ug.plate	50	155	No	No	Yes	30	Rat	Phenobarbital.5.6.Benzoflavone	10	98	Yes	No	2022-02-01	NAN
GSK	Ames-3150	28	1	62-75-9	Dimethyl(nitroso)amine	2020-0377826	Negative	DMF	Pre-Incubation	TA100	Test.Article	50	ug.plate	50	147	No	No	Yes	30	Rat	Phenobarbital.5.6.Benzoflavone	10	98	Yes	No	2022-02-01	NAN
GSK	Ames-3150	28	2	62-75-9	Dimethyl(nitroso)amine	2020-0377826	Negative	DMF	Pre-Incubation	TA100	Test.Article	50	ug.plate	50	151	No	No	Yes	30	Rat	Phenobarbital.5.6.Benzoflavone	10	98	Yes	No	2022-02-01	NAN
GSK	Ames-3150	28	3	62-75-9	Dimethyl(nitroso)amine	2020-0377826	Negative	DMF	Pre-Incubation	TA100	Test.Article	50	ug.plate	50	146	No	No	Yes	30	Rat	Phenobarbital.5.6.Benzoflavone	10	98	Yes	No	2022-02-01	NAN
GSK	Ames-3150	28	1	62-75-9	Dimethyl(nitroso)amine	2020-0377826	Negative	DMF	Pre-Incubation	TA100	Test.Article	150	ug.plate	50	168	No	No	Yes	30	Rat	Phenobarbital.5.6.Benzoflavone	10	98	Yes	No	2022-02-01	NAN
GSK	Ames-3150	28	2	62-75-9	Dimethyl(nitroso)amine	2020-0377826	Negative	DMF	Pre-Incubation	TA100	Test.Article	150	ug.plate	50	151	No	No	Yes	30	Rat	Phenobarbital.5.6.Benzoflavone	10	98	Yes	No	2022-02-01	NAN
GSK	Ames-3150	28	3	62-75-9	Dimethyl(nitroso)amine	2020-0377826	Negative	DMF	Pre-Incubation	TA100	Test.Article	150	ug.plate	50	170	No	No	Yes	30	Rat	Phenobarbital.5.6.Benzoflavone	10	98	Yes	No	2022-02-01	NAN
GSK	Ames-3150	28	1	62-75-9	Dimethyl(nitroso)amine	2020-0377826	Negative	DMF	Pre-Incubation	TA100	Test.Article	500	ug.plate	50	152	No	No	Yes	30	Rat	Phenobarbital.5.6.Benzoflavone	10	98	Yes	No	2022-02-01	NAN
GSK	Ames-3150	28	2	62-75-9	Dimethyl(nitroso)amine	2020-0377826	Negative	DMF	Pre-Incubation	TA100	Test.Article	500	ug.plate	50	132	No	No	Yes	30	Rat	Phenobarbital.5.6.Benzoflavone	10	98	Yes	No	2022-02-01	NAN
GSK	Ames-3150	28	3	62-75-9	Dimethyl(nitroso)amine	2020-0377826	Negative	DMF	Pre-Incubation	TA100	Test.Article	500	ug.plate	50	129	No	No	Yes	30	Rat	Phenobarbital.5.6.Benzoflavone	10	98	Yes	No	2022-02-01	NAN
GSK	Ames-3150	28	1	62-75-9	Dimethyl(nitroso)amine	2020-0377826	Negative	DMF	Pre-Incubation	TA100	Test.Article	1500	ug.plate	50	166	No	No	Yes	30	Rat	Phenobarbital.5.6.Benzoflavone	10	98	Yes	No	2022-02-01	NAN
GSK	Ames-3150	28	2	62-75-9	Dimethyl(nitroso)amine	2020-0377826	Negative	DMF	Pre-Incubation	TA100	Test.Article	1500	ug.plate	50	149	No	No	Yes	30	Rat	Phenobarbital.5.6.Benzoflavone	10	98	Yes	No	2022-02-01	NAN
GSK	Ames-3150	28	3	62-75-9	Dimethyl(nitroso)amine	2020-0377826	Negative	DMF	Pre-Incubation	TA100	Test.Article	1500	ug.plate	50	138	No	No	Yes	30	Rat	Phenobarbital.5.6.Benzoflavone	10	98	Yes	No	2022-02-01	NAN
GSK	Ames-3150	28	1	62-75-9	Dimethyl(nitroso)amine	2020-0377826	Negative	DMF	Pre-Incubation	TA100	Test.Article	2500	ug.plate	50	147	No	No	Yes	30	Rat	Phenobarbital.5.6.Benzoflavone	10	98	Yes	No	2022-02-01	NAN
GSK	Ames-3150	28	2	62-75-9	Dimethyl(nitroso)amine	2020-0377826	Negative	DMF	Pre-Incubation	TA100	Test.Article	2500	ug.plate	50	186	No	No	Yes	30	Rat	Phenobarbital.5.6.Benzoflavone	10	98	Yes	No	2022-02-01	NAN
GSK	Ames-3150	28	3	62-75-9	Dimethyl(nitroso)amine	2020-0377826	Negative	DMF	Pre-Incubation	TA100	Test.Article	2500	ug.plate	50	136	No	No	Yes	30	Rat	Phenobarbital.5.6.Benzoflavone	10	98	Yes	No	2022-02-01	NAN
GSK	Ames-3150	28	1	62-75-9	Dimethyl(nitroso)amine	2020-0377826	Negative	DMF	Pre-Incubation	TA100	Test.Article	5000	ug.plate	50	142	No	No	Yes	30	Rat	Phenobarbital.5.6.Benzoflavone	10	98	Yes	No	2022-02-01	NAN
GSK	Ames-3150	28	2	62-75-9	Dimethyl(nitroso)amine	2020-0377826	Negative	DMF	Pre-Incubation	TA100	Test.Article	5000	ug.plate	50	146	No	No	Yes	30	Rat	Phenobarbital.5.6.Benzoflavone	10	98	Yes	No	2022-02-01	NAN
GSK	Ames-3150	28	3	62-75-9	Dimethyl(nitroso)amine	2020-0377826	Negative	DMF	Pre-Incubation	TA100	Test.Article	5000	ug.plate	50	160	No	No	Yes	30	Rat	Phenobarbital.5.6.Benzoflavone	10	98	Yes	No	2022-02-01	NAN
GSK	Ames-3150	28	1	62-75-9	Dimethyl(nitroso)amine	NAN	Negative	DMF	Pre-Incubation	TA1535	Vehicle.Control	0	ug.plate	50	14	No	No	Yes	30	Rat	Phenobarbital.5.6.Benzoflavone	10	98	Yes	No	2022-02-01	NAN
GSK	Ames-3150	28	2	62-75-9	Dimethyl(nitroso)amine	NAN	Negative	DMF	Pre-Incubation	TA1535	Vehicle.Control	0	ug.plate	50	16	No	No	Yes	30	Rat	Phenobarbital.5.6.Benzoflavone	10	98	Yes	No	2022-02-01	NAN
GSK	Ames-3150	28	3	62-75-9	Dimethyl(nitroso)amine	NAN	Negative	DMF	Pre-Incubation	TA1535	Vehicle.Control	0	ug.plate	50	19	No	No	Yes	30	Rat	Phenobarbital.5.6.Benzoflavone	10	98	Yes	No	2022-02-01	NAN
GSK	Ames-3150	28	4	62-75-9	Dimethyl(nitroso)amine	NAN	Negative	DMF	Pre-Incubation	TA1535	Vehicle.Control	0	ug.plate	50	11	Yes	No	Yes	30	Rat	Phenobarbital.5.6.Benzoflavone	10	98	Yes	No	2022-02-01	NAN
GSK	Ames-3150	28	5	62-75-9	Dimethyl(nitroso)amine	NAN	Negative	DMF	Pre-Incubation	TA1535	Vehicle.Control	0	ug.plate	50	15	Yes	No	Yes	30	Rat	Phenobarbital.5.6.Benzoflavone	10	98	Yes	No	2022-02-01	NAN
GSK	Ames-3150	28	6	62-75-9	Dimethyl(nitroso)amine	NAN	Negative	DMF	Pre-Incubation	TA1535	Vehicle.Control	0	ug.plate	50	23	No	No	Yes	30	Rat	Phenobarbital.5.6.Benzoflavone	10	98	Yes	No	2022-02-01	NAN
GSK	Ames-3150	28	1	62-75-9	Dimethyl(nitroso)amine	2020-0377826	Negative	DMF	Pre-Incubation	TA1535	Test.Article	50	ug.plate	50	17	No	No	Yes	30	Rat	Phenobarbital.5.6.Benzoflavone	10	98	Yes	No	2022-02-01	NAN
GSK	Ames-3150	28	2	62-75-9	Dimethyl(nitroso)amine	2020-0377826	Negative	DMF	Pre-Incubation	TA1535	Test.Article	50	ug.plate	50	16	No	No	Yes	30	Rat	Phenobarbital.5.6.Benzoflavone	10	98	Yes	No	2022-02-01	NAN
GSK	Ames-3150	28	3	62-75-9	Dimethyl(nitroso)amine	2020-0377826	Negative	DMF	Pre-Incubation	TA1535	Test.Article	50	ug.plate	50	14	No	No	Yes	30	Rat	Phenobarbital.5.6.Benzoflavone	10	98	Yes	No	2022-02-01	NAN
GSK	Ames-3150	28	1	62-75-9	Dimethyl(nitroso)amine	2020-0377826	Negative	DMF	Pre-Incubation	TA1535	Test.Article	150	ug.plate	50	6	No	No	Yes	30	Rat	Phenobarbital.5.6.Benzoflavone	10	98	Yes	No	2022-02-01	NAN
GSK	Ames-3150	28	2	62-75-9	Dimethyl(nitroso)amine	2020-0377826	Negative	DMF	Pre-Incubation	TA1535	Test.Article	150	ug.plate	50	13	No	No	Yes	30	Rat	Phenobarbital.5.6.Benzoflavone	10	98	Yes	No	2022-02-01	NAN
GSK	Ames-3150	28	3	62-75-9	Dimethyl(nitroso)amine	2020-0377826	Negative	DMF	Pre-Incubation	TA1535	Test.Article	150	ug.plate	50	10	No	No	Yes	30	Rat	Phenobarbital.5.6.Benzoflavone	10	98	Yes	No	2022-02-01	NAN
GSK	Ames-3150	28	1	62-75-9	Dimethyl(nitroso)amine	2020-0377826	Negative	DMF	Pre-Incubation	TA1535	Test.Article	500	ug.plate	50	11	No	No	Yes	30	Rat	Phenobarbital.5.6.Benzoflavone	10	98	Yes	No	2022-02-01	NAN
GSK	Ames-3150	28	2	62-75-9	Dimethyl(nitroso)amine	2020-0377826	Negative	DMF	Pre-Incubation	TA1535	Test.Article	500	ug.plate	50	14	No	No	Yes	30	Rat	Phenobarbital.5.6.Benzoflavone	10	98	Yes	No	2022-02-01	NAN
GSK	Ames-3150	28	3	62-75-9	Dimethyl(nitroso)amine	2020-0377826	Negative	DMF	Pre-Incubation	TA1535	Test.Article	500	ug.plate	50	14	No	No	Yes	30	Rat	Phenobarbital.5.6.Benzoflavone	10	98	Yes	No	2022-02-01	NAN
GSK	Ames-3150	28	1	62-75-9	Dimethyl(nitroso)amine	2020-0377826	Negative	DMF	Pre-Incubation	TA1535	Test.Article	1500	ug.plate	50	16	No	No	Yes	30	Rat	Phenobarbital.5.6.Benzoflavone	10	98	Yes	No	2022-02-01	NAN
GSK	Ames-3150	28	2	62-75-9	Dimethyl(nitroso)amine	2020-0377826	Negative	DMF	Pre-Incubation	TA1535	Test.Article	1500	ug.plate	50	19	No	No	Yes	30	Rat	Phenobarbital.5.6.Benzoflavone	10	98	Yes	No	2022-02-01	NAN
GSK	Ames-3150	28	3	62-75-9	Dimethyl(nitroso)amine	2020-0377826	Negative	DMF	Pre-Incubation	TA1535	Test.Article	1500	ug.plate	50	11	No	No	Yes	30	Rat	Phenobarbital.5.6.Benzoflavone	10	98	Yes	No	2022-02-01	NAN
GSK	Ames-3150	28	1	62-75-9	Dimethyl(nitroso)amine	2020-0377826	Negative	DMF	Pre-Incubation	TA1535	Test.Article	2500	ug.plate	50	15	No	No	Yes	30	Rat	Phenobarbital.5.6.Benzoflavone	10	98	Yes	No	2022-02-01	NAN
GSK	Ames-3150	28	2	62-75-9	Dimethyl(nitroso)amine	2020-0377826	Negative	DMF	Pre-Incubation	TA1535	Test.Article	2500	ug.plate	50	20	No	No	Yes	30	Rat	Phenobarbital.5.6.Benzoflavone	10	98	Yes	No	2022-02-01	NAN
GSK	Ames-3150	28	3	62-75-9	Dimethyl(nitroso)amine	2020-0377826	Negative	DMF	Pre-Incubation	TA1535	Test.Article	2500	ug.plate	50	13	No	No	Yes	30	Rat	Phenobarbital.5.6.Benzoflavone	10	98	Yes	No	2022-02-01	NAN
GSK	Ames-3150	28	1	62-75-9	Dimethyl(nitroso)amine	2020-0377826	Negative	DMF	Pre-Incubation	TA1535	Test.Article	5000	ug.plate	50	18	No	No	Yes	30	Rat	Phenobarbital.5.6.Benzoflavone	10	98	Yes	No	2022-02-01	NAN
GSK	Ames-3150	28	2	62-75-9	Dimethyl(nitroso)amine	2020-0377826	Negative	DMF	Pre-Incubation	TA1535	Test.Article	5000	ug.plate	50	13	No	No	Yes	30	Rat	Phenobarbital.5.6.Benzoflavone	10	98	Yes	No	2022-02-01	NAN
GSK	Ames-3150	28	3	62-75-9	Dimethyl(nitroso)amine	2020-0377826	Negative	DMF	Pre-Incubation	TA1535	Test.Article	5000	ug.plate	50	18	No	No	Yes	30	Rat	Phenobarbital.5.6.Benzoflavone	10	98	Yes	No	2022-02-01	NAN
GSK	Ames-3150	28	1	62-75-9	Dimethyl(nitroso)amine	NAN	Negative	DMF	Pre-Incubation	TA1537	Vehicle.Control	0	ug.plate	50	23	No	No	Yes	30	Rat	Phenobarbital.5.6.Benzoflavone	10	98	Yes	No	2022-02-01	NAN
GSK	Ames-3150	28	2	62-75-9	Dimethyl(nitroso)amine	NAN	Negative	DMF	Pre-Incubation	TA1537	Vehicle.Control	0	ug.plate	50	18	No	No	Yes	30	Rat	Phenobarbital.5.6.Benzoflavone	10	98	Yes	No	2022-02-01	NAN
GSK	Ames-3150	28	3	62-75-9	Dimethyl(nitroso)amine	NAN	Negative	DMF	Pre-Incubation	TA1537	Vehicle.Control	0	ug.plate	50	21	No	No	Yes	30	Rat	Phenobarbital.5.6.Benzoflavone	10	98	Yes	No	2022-02-01	NAN
GSK	Ames-3150	28	4	62-75-9	Dimethyl(nitroso)amine	NAN	Negative	DMF	Pre-Incubation	TA1537	Vehicle.Control	0	ug.plate	50	19	No	No	Yes	30	Rat	Phenobarbital.5.6.Benzoflavone	10	98	Yes	No	2022-02-01	NAN
GSK	Ames-3150	28	5	62-75-9	Dimethyl(nitroso)amine	NAN	Negative	DMF	Pre-Incubation	TA1537	Vehicle.Control	0	ug.plate	50	15	No	No	Yes	30	Rat	Phenobarbital.5.6.Benzoflavone	10	98	Yes	No	2022-02-01	NAN
GSK	Ames-3150	28	6	62-75-9	Dimethyl(nitroso)amine	NAN	Negative	DMF	Pre-Incubation	TA1537	Vehicle.Control	0	ug.plate	50	19	No	No	Yes	30	Rat	Phenobarbital.5.6.Benzoflavone	10	98	Yes	No	2022-02-01	NAN
GSK	Ames-3150	28	1	62-75-9	Dimethyl(nitroso)amine	2020-0377826	Negative	DMF	Pre-Incubation	TA1537	Test.Article	50	ug.plate	50	24	No	No	Yes	30	Rat	Phenobarbital.5.6.Benzoflavone	10	98	Yes	No	2022-02-01	NAN
GSK	Ames-3150	28	2	62-75-9	Dimethyl(nitroso)amine	2020-0377826	Negative	DMF	Pre-Incubation	TA1537	Test.Article	50	ug.plate	50	21	No	No	Yes	30	Rat	Phenobarbital.5.6.Benzoflavone	10	98	Yes	No	2022-02-01	NAN
GSK	Ames-3150	28	3	62-75-9	Dimethyl(nitroso)amine	2020-0377826	Negative	DMF	Pre-Incubation	TA1537	Test.Article	50	ug.plate	50	24	No	No	Yes	30	Rat	Phenobarbital.5.6.Benzoflavone	10	98	Yes	No	2022-02-01	NAN
GSK	Ames-3150	28	1	62-75-9	Dimethyl(nitroso)amine	2020-0377826	Negative	DMF	Pre-Incubation	TA1537	Test.Article	150	ug.plate	50	16	No	No	Yes	30	Rat	Phenobarbital.5.6.Benzoflavone	10	98	Yes	No	2022-02-01	NAN
GSK	Ames-3150	28	2	62-75-9	Dimethyl(nitroso)amine	2020-0377826	Negative	DMF	Pre-Incubation	TA1537	Test.Article	150	ug.plate	50	16	No	No	Yes	30	Rat	Phenobarbital.5.6.Benzoflavone	10	98	Yes	No	2022-02-01	NAN
GSK	Ames-3150	28	3	62-75-9	Dimethyl(nitroso)amine	2020-0377826	Negative	DMF	Pre-Incubation	TA1537	Test.Article	150	ug.plate	50	21	No	No	Yes	30	Rat	Phenobarbital.5.6.Benzoflavone	10	98	Yes	No	2022-02-01	NAN
GSK	Ames-3150	28	1	62-75-9	Dimethyl(nitroso)amine	2020-0377826	Negative	DMF	Pre-Incubation	TA1537	Test.Article	500	ug.plate	50	18	No	No	Yes	30	Rat	Phenobarbital.5.6.Benzoflavone	10	98	Yes	No	2022-02-01	NAN
GSK	Ames-3150	28	2	62-75-9	Dimethyl(nitroso)amine	2020-0377826	Negative	DMF	Pre-Incubation	TA1537	Test.Article	500	ug.plate	50	29	No	No	Yes	30	Rat	Phenobarbital.5.6.Benzoflavone	10	98	Yes	No	2022-02-01	NAN
GSK	Ames-3150	28	3	62-75-9	Dimethyl(nitroso)amine	2020-0377826	Negative	DMF	Pre-Incubation	TA1537	Test.Article	500	ug.plate	50	26	No	No	Yes	30	Rat	Phenobarbital.5.6.Benzoflavone	10	98	Yes	No	2022-02-01	NAN
GSK	Ames-3150	28	1	62-75-9	Dimethyl(nitroso)amine	2020-0377826	Negative	DMF	Pre-Incubation	TA1537	Test.Article	1500	ug.plate	50	26	No	No	Yes	30	Rat	Phenobarbital.5.6.Benzoflavone	10	98	Yes	No	2022-02-01	NAN
GSK	Ames-3150	28	2	62-75-9	Dimethyl(nitroso)amine	2020-0377826	Negative	DMF	Pre-Incubation	TA1537	Test.Article	1500	ug.plate	50	29	No	No	Yes	30	Rat	Phenobarbital.5.6.Benzoflavone	10	98	Yes	No	2022-02-01	NAN
GSK	Ames-3150	28	3	62-75-9	Dimethyl(nitroso)amine	2020-0377826	Negative	DMF	Pre-Incubation	TA1537	Test.Article	1500	ug.plate	50	23	No	No	Yes	30	Rat	Phenobarbital.5.6.Benzoflavone	10	98	Yes	No	2022-02-01	NAN
GSK	Ames-3150	28	1	62-75-9	Dimethyl(nitroso)amine	2020-0377826	Negative	DMF	Pre-Incubation	TA1537	Test.Article	2500	ug.plate	50	15	No	No	Yes	30	Rat	Phenobarbital.5.6.Benzoflavone	10	98	Yes	No	2022-02-01	NAN
GSK	Ames-3150	28	2	62-75-9	Dimethyl(nitroso)amine	2020-0377826	Negative	DMF	Pre-Incubation	TA1537	Test.Article	2500	ug.plate	50	34	No	No	Yes	30	Rat	Phenobarbital.5.6.Benzoflavone	10	98	Yes	No	2022-02-01	NAN
GSK	Ames-3150	28	3	62-75-9	Dimethyl(nitroso)amine	2020-0377826	Negative	DMF	Pre-Incubation	TA1537	Test.Article	2500	ug.plate	50	28	No	No	Yes	30	Rat	Phenobarbital.5.6.Benzoflavone	10	98	Yes	No	2022-02-01	NAN
GSK	Ames-3150	28	1	62-75-9	Dimethyl(nitroso)amine	2020-0377826	Negative	DMF	Pre-Incubation	TA1537	Test.Article	5000	ug.plate	50	21	No	No	Yes	30	Rat	Phenobarbital.5.6.Benzoflavone	10	98	Yes	No	2022-02-01	NAN
GSK	Ames-3150	28	2	62-75-9	Dimethyl(nitroso)amine	2020-0377826	Negative	DMF	Pre-Incubation	TA1537	Test.Article	5000	ug.plate	50	34	No	No	Yes	30	Rat	Phenobarbital.5.6.Benzoflavone	10	98	Yes	No	2022-02-01	NAN
GSK	Ames-3150	28	3	62-75-9	Dimethyl(nitroso)amine	2020-0377826	Negative	DMF	Pre-Incubation	TA1537	Test.Article	5000	ug.plate	50	23	No	No	Yes	30	Rat	Phenobarbital.5.6.Benzoflavone	10	98	Yes	No	2022-02-01	NAN
GSK	Ames-3150	28	1	62-75-9	Dimethyl(nitroso)amine	NAN	Negative	DMF	Pre-Incubation	TA98	Vehicle.Control	0	ug.plate	50	35	No	No	Yes	30	Rat	Phenobarbital.5.6.Benzoflavone	10	98	Yes	No	2022-02-01	NAN
GSK	Ames-3150	28	2	62-75-9	Dimethyl(nitroso)amine	NAN	Negative	DMF	Pre-Incubation	TA98	Vehicle.Control	0	ug.plate	50	44	No	No	Yes	30	Rat	Phenobarbital.5.6.Benzoflavone	10	98	Yes	No	2022-02-01	NAN
[truncated: 5,436 more rows]
